# Supplementary material for: The ranging of amino acids substitution matrices of various types in accordance with the alignment accuracy criterion
Source: BMC Bioinformatics. 2020 Sep 14;21(Suppl 11):294. doi: 10.1186/s12859-020-03616-0 (PMC7489204; doi:10.1186/s12859-020-03616-0)
Supplement: Supplementary file 1 — Additional file 1: Table S1. Local alignment. Test sets: 30 PAM, 60 PAM, 120 PAM, Balibase. [file 12859_2020_3616_MOESM1_ESM.xlsx]

## Sheet: 30 PAM
Table S1. Local alignment, Test set: 30 PAM
Gap	Gap	PAM30		PAM60		PAM120		PAM250		Blosum45		Blosum50		Blosum62		Gonnet250		Gonnet_p		Optima		VTML250		MIQS		PFASUM50		PFASUM100		Crooks		CCF53		MOLLI60		Johnson		Prlic		Blake		Benner		Miyazawa
open	extension	Accur.	Confid.	Accur.	Confid.	Accur.	Confid.	Accur.	Confid.	Accur.	Confid.	Accur.	Confid.	Accur.	Confid.	Accur.	Confid.	Accur.	Confid.	Accur.	Confid.	Accur.	Confid.	Accur.	Confid.	Accur.	Confid.	Accur.	Confid.	Accur.	Confid.	Accur.	Confid.	Accur.	Confid.	Accur.	Confid.	Accur.	Confid.	Accur.	Confid.	Accur.	Confid.	Accur.	Confid.
3	0.1	0.7685	0.9009	0.8591	0.9283	0.9365	0.9611	0.9595	0.9718	0.9266	0.954	0.9134	0.9472	0.8931	0.9374	0.9587	0.9709	0.9824	0.9815	0.9378	0.9593	0.9581	0.9707	0.9462	0.9645	0.9298	0.9555	0.9338	0.9585	0.9035	0.9442	0.9324	0.9578	0.9206	0.9522	0.8609	0.9251	0.8828	0.9286	0.8592	0.916	0.9493	0.9625	0.8804	0.9278
3	0.2	0.7718	0.9019	0.8618	0.929	0.9384	0.9617	0.9606	0.9723	0.9288	0.9548	0.9161	0.9482	0.8957	0.9382	0.9616	0.9721	0.9823	0.9813	0.9413	0.961	0.9594	0.9711	0.9479	0.965	0.9317	0.9563	0.9367	0.9596	0.9069	0.9453	0.935	0.9587	0.9234	0.9531	0.8672	0.9268	0.8888	0.9308	0.8603	0.9165	0.9526	0.9642	0.8844	0.93
3	0.5	0.8087	0.9114	0.8909	0.939	0.9546	0.9695	0.9694	0.9769	0.9482	0.9646	0.937	0.9581	0.9173	0.9477	0.9667	0.9747	0.982	0.9808	0.9519	0.9661	0.9675	0.9753	0.9582	0.97	0.9482	0.9645	0.9528	0.9676	0.932	0.9571	0.9527	0.9679	0.9428	0.9629	0.8846	0.9331	0.9028	0.9367	0.8765	0.9235	0.9609	0.9689	0.8963	0.9349
3	1	0.8466	0.9225	0.9172	0.9505	0.9641	0.9748	0.9735	0.9794	0.9597	0.9711	0.9526	0.9667	0.9361	0.9573	0.972	0.9777	0.9814	0.9801	0.9623	0.9718	0.9722	0.9782	0.9654	0.9741	0.9578	0.9693	0.9628	0.9734	0.9486	0.9657	0.9625	0.9733	0.956	0.9697	0.9097	0.9436	0.9208	0.9453	0.8933	0.9311	0.9668	0.9723	0.9125	0.941
3	2	0.8955	0.9415	0.9447	0.9656	0.9714	0.98	0.9753	0.9805	0.9678	0.9764	0.9643	0.9743	0.956	0.9684	0.9744	0.9793	0.9783	0.9768	0.9704	0.9776	0.9733	0.9791	0.971	0.9778	0.9669	0.975	0.9699	0.9784	0.9616	0.9738	0.9695	0.9784	0.9656	0.9763	0.9392	0.9587	0.9436	0.9579	0.9181	0.9433	0.9692	0.9738	0.9312	0.9499
3	3	0.9213	0.9571	0.9567	0.9745	0.9699	0.9823	0.9718	0.9795	0.9703	0.9786	0.9682	0.977	0.9634	0.9736	0.9715	0.9784	0.9739	0.9722	0.9694	0.9784	0.9697	0.9775	0.9699	0.9775	0.97	0.9776	0.9687	0.9802	0.9655	0.9781	0.9681	0.9802	0.9658	0.9782	0.954	0.9676	0.9539	0.9639	0.9317	0.951	0.9649	0.9706	0.9434	0.9568
4	0.1	0.8111	0.9157	0.896	0.9455	0.9583	0.973	0.9724	0.9799	0.9526	0.9691	0.9419	0.9632	0.9229	0.9534	0.9723	0.9793	0.9842	0.983	0.9589	0.9716	0.9718	0.9791	0.9621	0.9736	0.9517	0.9682	0.9571	0.972	0.9342	0.9608	0.956	0.9716	0.9461	0.9668	0.8963	0.9413	0.9131	0.9444	0.8847	0.9292	0.9677	0.9743	0.9074	0.9412
4	0.2	0.8156	0.917	0.8995	0.9465	0.9599	0.9735	0.9729	0.9801	0.9543	0.9697	0.9442	0.964	0.9253	0.9542	0.9737	0.98	0.9842	0.983	0.9615	0.9729	0.9722	0.9792	0.9628	0.9738	0.9529	0.9685	0.9583	0.9724	0.9374	0.9621	0.9578	0.9723	0.9485	0.9678	0.9014	0.9431	0.9174	0.9463	0.8862	0.9297	0.9689	0.975	0.9113	0.9426
4	0.5	0.8473	0.9268	0.9225	0.9556	0.9684	0.9781	0.9765	0.9819	0.9637	0.9745	0.9567	0.9704	0.9416	0.9617	0.9762	0.9814	0.9839	0.9826	0.9675	0.9762	0.9754	0.9809	0.9697	0.9775	0.9623	0.9731	0.9668	0.9768	0.9527	0.9693	0.9668	0.9768	0.9601	0.9733	0.9169	0.9492	0.9276	0.951	0.9005	0.9366	0.9726	0.9772	0.9206	0.9465
4	1	0.8793	0.9372	0.94	0.9636	0.9733	0.9812	0.9775	0.9826	0.9688	0.9773	0.9643	0.9745	0.954	0.9683	0.9776	0.9818	0.9823	0.9809	0.972	0.9789	0.9765	0.9814	0.9726	0.9791	0.9676	0.976	0.972	0.9801	0.9621	0.9746	0.9713	0.9797	0.9668	0.977	0.9337	0.9571	0.9404	0.9574	0.9135	0.9423	0.9752	0.9789	0.9318	0.9524
4	2	0.9156	0.954	0.9575	0.9739	0.9754	0.9835	0.9769	0.9824	0.9733	0.9807	0.9705	0.9788	0.9644	0.9749	0.9767	0.9815	0.9796	0.9781	0.9747	0.981	0.9753	0.981	0.9744	0.9806	0.9726	0.9795	0.9737	0.9818	0.9683	0.9791	0.9727	0.9814	0.971	0.9803	0.954	0.9683	0.9543	0.9651	0.9311	0.9516	0.9721	0.977	0.9472	0.9601
4	3	0.9354	0.9666	0.963	0.9797	0.9716	0.9841	0.9727	0.9815	0.9724	0.981	0.972	0.9801	0.9693	0.9782	0.9723	0.9799	0.9747	0.9728	0.9715	0.9812	0.9704	0.9793	0.9721	0.9799	0.9728	0.9803	0.9701	0.9821	0.9675	0.9811	0.9698	0.9824	0.9695	0.982	0.9621	0.9737	0.9609	0.9691	0.9414	0.9574	0.9665	0.9736	0.9517	0.9641
4	4	0.9411	0.975	0.9629	0.9829	0.968	0.9845	0.9688	0.9806	0.9696	0.9813	0.9696	0.9808	0.9688	0.9796	0.9669	0.9786	0.9693	0.9674	0.966	0.9807	0.9649	0.9771	0.9679	0.9785	0.9702	0.9801	0.9652	0.9832	0.9643	0.9829	0.9648	0.9828	0.9651	0.9831	0.966	0.9769	0.9656	0.9725	0.9496	0.9621	0.9596	0.9697	0.9539	0.9682
5	0.1	0.8452	0.9303	0.9238	0.9589	0.9707	0.9804	0.9784	0.9838	0.9655	0.9766	0.9583	0.9727	0.9452	0.9653	0.9786	0.9834	0.9847	0.9834	0.9714	0.9794	0.9774	0.9828	0.9718	0.9799	0.965	0.9762	0.9692	0.9791	0.9539	0.9717	0.9691	0.9793	0.9611	0.9754	0.9236	0.9551	0.9349	0.9568	0.906	0.9404	0.9759	0.98	0.9274	0.9519
5	0.2	0.85	0.9318	0.9266	0.9596	0.9714	0.9807	0.9788	0.984	0.9665	0.977	0.9596	0.9732	0.9468	0.966	0.9791	0.9837	0.9845	0.9832	0.9725	0.98	0.9775	0.9827	0.9721	0.9799	0.9659	0.9765	0.9702	0.9798	0.9562	0.9726	0.9697	0.9794	0.9627	0.976	0.9273	0.9565	0.9378	0.9581	0.9072	0.9408	0.9767	0.9804	0.9311	0.9533
5	0.5	0.8782	0.9408	0.9435	0.9667	0.9757	0.9831	0.9802	0.9846	0.9718	0.9798	0.9669	0.9768	0.9574	0.9713	0.9804	0.9841	0.9843	0.9829	0.9751	0.9813	0.9789	0.9835	0.9757	0.9817	0.9713	0.9792	0.9748	0.9822	0.9656	0.9774	0.9741	0.9819	0.9696	0.9792	0.9387	0.9615	0.9453	0.9618	0.9182	0.9462	0.9777	0.9811	0.9388	0.9567
5	1	0.9042	0.9499	0.955	0.9725	0.9775	0.9842	0.9796	0.9846	0.9749	0.9817	0.9712	0.9792	0.9639	0.9746	0.9801	0.984	0.9829	0.9815	0.9769	0.9824	0.9786	0.9835	0.9767	0.9822	0.974	0.9806	0.9761	0.9835	0.9696	0.9796	0.9753	0.9828	0.9726	0.9811	0.9509	0.9674	0.9531	0.9656	0.9284	0.9515	0.9776	0.9812	0.9469	0.9611
5	2	0.9327	0.9644	0.9652	0.9796	0.977	0.9853	0.978	0.9841	0.9755	0.9826	0.9741	0.9816	0.9705	0.9793	0.9775	0.9826	0.9799	0.9783	0.9763	0.9827	0.9758	0.9817	0.9764	0.9824	0.9754	0.9817	0.9753	0.9836	0.9719	0.9823	0.9746	0.9838	0.9736	0.9826	0.9627	0.9744	0.9619	0.9705	0.9408	0.958	0.9729	0.9782	0.956	0.9666
5	3	0.9449	0.9739	0.9673	0.9833	0.9724	0.9854	0.9733	0.9824	0.9734	0.9826	0.9739	0.9823	0.9727	0.9811	0.9725	0.9806	0.9747	0.9728	0.9721	0.9823	0.9703	0.9799	0.9726	0.9814	0.9734	0.9816	0.9707	0.984	0.9691	0.9831	0.9705	0.9839	0.9703	0.9838	0.9678	0.978	0.9672	0.9738	0.9501	0.9632	0.9671	0.975	0.9572	0.9696
5	4	0.9467	0.9793	0.9642	0.9851	0.9678	0.9854	0.9692	0.982	0.9699	0.9817	0.9706	0.9821	0.9702	0.9815	0.9668	0.9799	0.9693	0.9674	0.9664	0.9824	0.965	0.979	0.9683	0.9795	0.971	0.9813	0.9657	0.9842	0.9646	0.984	0.9643	0.9842	0.9648	0.9836	0.9698	0.9806	0.9691	0.9755	0.9561	0.9657	0.959	0.9708	0.9569	0.9718
5	5	0.9448	0.9829	0.9597	0.9859	0.9607	0.9852	0.9626	0.981	0.9653	0.9817	0.9658	0.9826	0.9693	0.9821	0.9587	0.978	0.9626	0.9606	0.9592	0.9817	0.9565	0.9771	0.9633	0.9791	0.9661	0.9812	0.9591	0.9835	0.9587	0.984	0.9576	0.9836	0.9591	0.9837	0.9676	0.9812	0.9682	0.9756	0.9603	0.9681	0.9526	0.9695	0.952	0.9728
6	0.1	0.8735	0.9427	0.9445	0.9695	0.9766	0.9841	0.9805	0.9852	0.9738	0.9816	0.969	0.9789	0.9589	0.9734	0.9814	0.9851	0.9851	0.9837	0.9771	0.983	0.98	0.9845	0.9768	0.9829	0.9727	0.9807	0.9758	0.9834	0.9662	0.9787	0.975	0.9829	0.9707	0.9808	0.9426	0.9653	0.9496	0.9654	0.9214	0.9494	0.9793	0.9826	0.944	0.9615
6	0.2	0.8789	0.9443	0.9465	0.9701	0.9773	0.9844	0.9807	0.9852	0.9741	0.9817	0.9696	0.9791	0.9598	0.9736	0.9818	0.9853	0.985	0.9836	0.9777	0.9834	0.9801	0.9846	0.977	0.9829	0.9732	0.9808	0.9762	0.9836	0.9672	0.979	0.9754	0.9832	0.9712	0.9809	0.9455	0.9666	0.9514	0.9662	0.9224	0.9497	0.9794	0.9826	0.9459	0.9624
6	0.5	0.9029	0.9526	0.9572	0.9749	0.9789	0.9854	0.981	0.9853	0.9765	0.9829	0.9732	0.981	0.9667	0.9771	0.9821	0.9855	0.9847	0.9833	0.9788	0.984	0.9803	0.9847	0.979	0.9842	0.976	0.9823	0.9781	0.9846	0.9717	0.9813	0.9771	0.984	0.9747	0.9826	0.9537	0.9702	0.9565	0.9689	0.9314	0.9542	0.9793	0.9825	0.9512	0.965
6	1	0.9238	0.9608	0.965	0.9789	0.9794	0.986	0.9801	0.9851	0.9774	0.9837	0.9757	0.9824	0.9709	0.9796	0.981	0.985	0.9835	0.9821	0.9789	0.9841	0.979	0.9841	0.9789	0.9843	0.9773	0.9832	0.9777	0.9848	0.9735	0.9826	0.9771	0.9844	0.9758	0.9835	0.9615	0.9741	0.9616	0.9713	0.9383	0.9576	0.978	0.9818	0.9561	0.9676
6	2	0.9447	0.9722	0.97	0.9834	0.9777	0.9862	0.9785	0.9847	0.9766	0.9838	0.9766	0.9836	0.9745	0.9823	0.9777	0.9831	0.9801	0.9785	0.9769	0.9834	0.9754	0.982	0.9773	0.9834	0.9767	0.983	0.9759	0.9848	0.9736	0.9839	0.975	0.9844	0.9751	0.9842	0.969	0.9789	0.9687	0.9753	0.9501	0.9638	0.9735	0.9795	0.9613	0.9712
6	3	0.9509	0.9785	0.9686	0.9852	0.9727	0.9861	0.9736	0.9836	0.9737	0.9833	0.9745	0.9836	0.9746	0.9828	0.9727	0.9815	0.9753	0.9735	0.9723	0.9831	0.9705	0.9808	0.9728	0.982	0.9742	0.9826	0.9709	0.9846	0.9697	0.9843	0.9704	0.9844	0.9704	0.984	0.9719	0.9813	0.9717	0.9776	0.9567	0.9668	0.9672	0.9754	0.9609	0.9729
6	4	0.9504	0.9825	0.9648	0.9862	0.9677	0.9859	0.9691	0.9824	0.9704	0.9828	0.9713	0.9835	0.9711	0.9828	0.9663	0.9804	0.9696	0.9676	0.9663	0.9827	0.9639	0.9793	0.9683	0.9808	0.9715	0.9824	0.9651	0.9845	0.9649	0.9844	0.9644	0.9845	0.965	0.9842	0.971	0.9825	0.972	0.978	0.9617	0.9696	0.9587	0.972	0.9593	0.9751
6	5	0.946	0.9849	0.9594	0.9867	0.9596	0.9858	0.9621	0.9812	0.9645	0.9824	0.9663	0.9834	0.9692	0.9835	0.958	0.9786	0.9626	0.9605	0.9586	0.9818	0.9561	0.9774	0.9628	0.9803	0.9659	0.9814	0.9575	0.9842	0.9587	0.9843	0.9554	0.9838	0.9591	0.984	0.9688	0.9829	0.9701	0.9773	0.9648	0.9716	0.9513	0.9706	0.9533	0.976
6	6	0.9397	0.9861	0.9523	0.9873	0.953	0.9857	0.9567	0.9817	0.9592	0.982	0.9612	0.9833	0.9648	0.9837	0.9507	0.978	0.9564	0.9542	0.9513	0.9806	0.9487	0.977	0.9561	0.9795	0.9603	0.9816	0.9494	0.9833	0.9519	0.9845	0.9491	0.9834	0.9502	0.9838	0.9648	0.9834	0.9671	0.9758	0.9657	0.9722	0.941	0.9693	0.949	0.976
7	0.1	0.8974	0.9542	0.9574	0.9767	0.9794	0.9859	0.9816	0.9859	0.977	0.9835	0.9745	0.9822	0.9677	0.9785	0.9827	0.986	0.9852	0.9839	0.9797	0.9848	0.9807	0.9851	0.9798	0.9848	0.9769	0.9833	0.9784	0.9851	0.9723	0.9822	0.9781	0.985	0.9758	0.9838	0.9563	0.9728	0.9589	0.9708	0.9332	0.9562	0.9801	0.9832	0.954	0.9678
7	0.2	0.9019	0.9555	0.9587	0.9771	0.9801	0.9864	0.9817	0.986	0.977	0.9836	0.9749	0.9825	0.9686	0.9789	0.9826	0.986	0.9849	0.9835	0.9798	0.985	0.9806	0.9851	0.9799	0.9849	0.9772	0.9834	0.9787	0.9853	0.9727	0.9825	0.9781	0.9851	0.976	0.9838	0.9581	0.9736	0.9601	0.9714	0.9341	0.9564	0.98	0.9831	0.9553	0.9683
7	0.5	0.9226	0.9626	0.9666	0.9807	0.9805	0.9867	0.9816	0.9859	0.9787	0.9845	0.977	0.9836	0.9725	0.9809	0.9823	0.9857	0.9845	0.983	0.9802	0.9851	0.9804	0.985	0.9804	0.9853	0.9789	0.9843	0.9794	0.9857	0.9752	0.9838	0.9786	0.9851	0.9775	0.9845	0.9635	0.976	0.9641	0.9735	0.9415	0.9603	0.9796	0.983	0.9584	0.9698
7	1	0.9388	0.9693	0.9709	0.9829	0.9799	0.9868	0.9805	0.9856	0.9787	0.9848	0.9776	0.9841	0.9753	0.9825	0.9813	0.9853	0.9833	0.9818	0.9796	0.9848	0.9786	0.9839	0.9794	0.9847	0.9786	0.9846	0.9784	0.9855	0.9757	0.9845	0.9776	0.985	0.9769	0.9846	0.9688	0.9789	0.9684	0.9757	0.9478	0.9634	0.9781	0.9821	0.9623	0.9719
7	2	0.9525	0.9778	0.9724	0.9854	0.9776	0.9867	0.9785	0.9847	0.9772	0.9846	0.9773	0.9845	0.9764	0.9838	0.9774	0.9832	0.9794	0.9777	0.977	0.9841	0.9753	0.9824	0.9774	0.9839	0.9777	0.9843	0.9759	0.9853	0.9742	0.9846	0.975	0.9848	0.9753	0.985	0.9733	0.9819	0.9729	0.9785	0.9569	0.9674	0.9732	0.9795	0.9647	0.9744
7	3	0.9546	0.9823	0.9697	0.9865	0.9723	0.9863	0.9731	0.9836	0.9741	0.9839	0.9749	0.9843	0.9757	0.9841	0.9727	0.9822	0.975	0.9733	0.9722	0.9834	0.9698	0.981	0.973	0.983	0.9743	0.983	0.9709	0.9848	0.97	0.9848	0.9702	0.9846	0.9706	0.9848	0.9738	0.9832	0.9736	0.979	0.962	0.9702	0.9664	0.9757	0.9631	0.9759
7	4	0.9525	0.9851	0.9653	0.9873	0.967	0.9861	0.9683	0.9827	0.9696	0.9831	0.9713	0.9841	0.9717	0.9838	0.9655	0.9802	0.9692	0.9672	0.9657	0.9827	0.9635	0.9795	0.9682	0.9815	0.9716	0.9831	0.9651	0.9848	0.9648	0.9846	0.9641	0.9847	0.9644	0.9843	0.9722	0.984	0.9735	0.9794	0.9658	0.9725	0.9574	0.9731	0.9598	0.9765
7	5	0.9462	0.9863	0.9591	0.9875	0.9595	0.9859	0.9617	0.982	0.9644	0.9828	0.9661	0.9839	0.9688	0.9845	0.9568	0.978	0.9622	0.9601	0.9581	0.9818	0.955	0.9783	0.9621	0.9806	0.9657	0.9826	0.9562	0.9844	0.9581	0.9844	0.9547	0.9839	0.9576	0.9841	0.9694	0.9841	0.9703	0.9781	0.9676	0.9738	0.9493	0.9714	0.9538	0.9772
7	6	0.9402	0.9875	0.9519	0.9877	0.9513	0.9861	0.9557	0.9823	0.9582	0.9823	0.9609	0.9838	0.965	0.9844	0.9501	0.9789	0.9562	0.9539	0.9498	0.9809	0.9479	0.9775	0.9556	0.9801	0.9603	0.9822	0.9486	0.9835	0.9504	0.9845	0.9478	0.9834	0.9494	0.9839	0.9655	0.9845	0.968	0.9769	0.9682	0.9741	0.9398	0.969	0.9491	0.9776
7	7	0.9328	0.9884	0.9458	0.9882	0.9451	0.9863	0.9473	0.9819	0.9524	0.9814	0.9547	0.9828	0.9598	0.9841	0.9425	0.9776	0.949	0.9467	0.9428	0.9808	0.9412	0.9772	0.9483	0.9797	0.9534	0.9811	0.9424	0.9829	0.9431	0.984	0.9411	0.9828	0.9436	0.9831	0.9606	0.9845	0.9657	0.9764	0.9678	0.974	0.9327	0.9671	0.9415	0.978
8	0.1	0.9164	0.9636	0.9662	0.9814	0.9809	0.9871	0.9821	0.9862	0.9793	0.9853	0.9773	0.984	0.9736	0.9821	0.9828	0.9862	0.985	0.9836	0.9811	0.9858	0.9808	0.9851	0.9808	0.9856	0.9791	0.9847	0.9796	0.9859	0.9753	0.9841	0.979	0.9856	0.978	0.9853	0.9657	0.978	0.9667	0.9757	0.9439	0.9624	0.9802	0.9834	0.9599	0.9714
8	0.2	0.921	0.9648	0.9676	0.982	0.9809	0.9871	0.982	0.9862	0.9793	0.9852	0.9777	0.9841	0.974	0.9823	0.9827	0.9861	0.9849	0.9835	0.9811	0.9858	0.9807	0.9851	0.9807	0.9857	0.9791	0.9847	0.9797	0.986	0.9755	0.9842	0.9789	0.9856	0.9781	0.9854	0.9671	0.9786	0.968	0.9763	0.9445	0.9627	0.9803	0.9834	0.9608	0.9718
8	0.5	0.9368	0.9702	0.9714	0.9837	0.9807	0.987	0.9816	0.986	0.9799	0.9857	0.9787	0.9847	0.9762	0.9834	0.9822	0.986	0.9842	0.9828	0.981	0.9857	0.9801	0.9848	0.9807	0.9856	0.9799	0.9852	0.9797	0.986	0.9764	0.9848	0.9791	0.9857	0.9785	0.9854	0.9703	0.9803	0.9701	0.9774	0.9492	0.9649	0.9795	0.983	0.9637	0.9733
8	1	0.9489	0.9755	0.9738	0.985	0.9803	0.9871	0.9805	0.9856	0.9792	0.9854	0.9786	0.9849	0.9773	0.9841	0.9808	0.985	0.9829	0.9814	0.98	0.9853	0.9785	0.9841	0.9794	0.9849	0.9795	0.9853	0.9785	0.9856	0.9761	0.9849	0.9779	0.9854	0.9777	0.9852	0.973	0.9819	0.973	0.9789	0.9562	0.9679	0.9776	0.9819	0.9654	0.9743
8	2	0.9573	0.9815	0.9736	0.9864	0.9776	0.9869	0.9781	0.9848	0.9774	0.985	0.9775	0.9849	0.9772	0.9845	0.977	0.9831	0.9788	0.977	0.9767	0.9845	0.975	0.9826	0.9775	0.984	0.9777	0.9846	0.9754	0.9853	0.9742	0.9848	0.9744	0.985	0.9752	0.9853	0.9752	0.9836	0.9752	0.9804	0.9626	0.9711	0.973	0.9799	0.9669	0.9764
8	3	0.9574	0.9848	0.9696	0.9871	0.9722	0.9864	0.9729	0.9837	0.9737	0.9845	0.9746	0.9846	0.9759	0.9847	0.9722	0.9821	0.9739	0.9721	0.972	0.9836	0.9696	0.9808	0.9725	0.9832	0.9742	0.9833	0.9706	0.9849	0.9696	0.9849	0.9701	0.9846	0.9704	0.9848	0.975	0.9843	0.9753	0.9804	0.9665	0.9734	0.9656	0.9757	0.9644	0.9773
8	4	0.9526	0.9863	0.9655	0.9875	0.9668	0.9863	0.9679	0.9827	0.9681	0.9833	0.9709	0.9839	0.9719	0.9844	0.9651	0.9802	0.9685	0.9665	0.9654	0.9828	0.9627	0.9794	0.9678	0.9818	0.9711	0.9829	0.9639	0.9847	0.9643	0.9846	0.9631	0.9848	0.9632	0.9846	0.9725	0.9845	0.9744	0.9803	0.9688	0.9749	0.9568	0.9736	0.9606	0.9785
8	5	0.9457	0.9876	0.9588	0.9876	0.9586	0.9862	0.961	0.9826	0.9641	0.983	0.966	0.9844	0.9685	0.9848	0.9563	0.979	0.9619	0.9597	0.9565	0.9819	0.9538	0.9784	0.9621	0.9812	0.9652	0.9833	0.955	0.9844	0.9572	0.9847	0.9543	0.9841	0.9564	0.9844	0.9699	0.9847	0.9711	0.9791	0.97	0.9757	0.9488	0.9716	0.9543	0.9784
8	6	0.9388	0.9885	0.9503	0.9882	0.9507	0.9865	0.9552	0.9826	0.9576	0.9827	0.9604	0.9839	0.9649	0.9845	0.9493	0.9788	0.9551	0.9529	0.9491	0.9815	0.9467	0.9777	0.9544	0.9803	0.9591	0.9822	0.9482	0.9836	0.9496	0.9845	0.9472	0.9833	0.9487	0.9836	0.9658	0.9849	0.9684	0.9777	0.9705	0.9759	0.9387	0.9695	0.9481	0.9783
8	7	0.933	0.9889	0.9446	0.9884	0.9448	0.9863	0.9469	0.9821	0.9505	0.9816	0.9535	0.9828	0.9595	0.984	0.9407	0.9775	0.9485	0.9462	0.9416	0.9807	0.9394	0.9774	0.9478	0.98	0.9526	0.9816	0.9416	0.9827	0.9426	0.984	0.9393	0.9826	0.9429	0.9831	0.9605	0.985	0.9658	0.9779	0.9693	0.9753	0.9321	0.9671	0.9418	0.9787
8	8	0.9262	0.9891	0.938	0.9884	0.9381	0.9856	0.9402	0.9808	0.9451	0.9811	0.9481	0.9825	0.9543	0.9838	0.9346	0.9759	0.9398	0.9373	0.9344	0.9795	0.9327	0.9757	0.9418	0.9792	0.9477	0.9813	0.9353	0.9821	0.9358	0.9834	0.9335	0.9821	0.9365	0.9827	0.957	0.9847	0.9628	0.9775	0.9683	0.9753	0.9254	0.9669	0.9349	0.9786
9	0.1	0.9315	0.9707	0.971	0.9841	0.9812	0.9874	0.9821	0.9863	0.9801	0.9859	0.979	0.9851	0.9765	0.9838	0.9827	0.9862	0.9849	0.9835	0.9814	0.9861	0.9808	0.9854	0.9811	0.9858	0.9801	0.9855	0.98	0.9861	0.9765	0.9851	0.9791	0.9859	0.9787	0.9859	0.9714	0.9815	0.9722	0.9791	0.9527	0.9671	0.98	0.9832	0.9652	0.9751
9	0.2	0.9351	0.9715	0.9719	0.9845	0.9811	0.9873	0.9821	0.9862	0.98	0.9858	0.979	0.9852	0.9768	0.984	0.9827	0.9862	0.9847	0.9833	0.9814	0.9862	0.9807	0.9852	0.981	0.9858	0.9801	0.9855	0.9801	0.9863	0.9766	0.9851	0.9792	0.9859	0.9787	0.9858	0.9724	0.9819	0.9729	0.9796	0.953	0.9672	0.9801	0.9833	0.9659	0.9753
9	0.5	0.9477	0.9762	0.9742	0.9855	0.9812	0.9873	0.9816	0.9861	0.9801	0.9859	0.9796	0.9855	0.9783	0.9849	0.982	0.9859	0.984	0.9825	0.9811	0.9859	0.9801	0.9848	0.9809	0.9857	0.9804	0.9857	0.9797	0.9861	0.9773	0.9855	0.9793	0.986	0.9789	0.9859	0.9739	0.9826	0.9748	0.9806	0.9581	0.9694	0.9792	0.9829	0.9675	0.9762
9	1	0.956	0.9799	0.975	0.9861	0.9801	0.9871	0.9805	0.9857	0.9792	0.9855	0.979	0.9854	0.9786	0.9852	0.9804	0.9849	0.9822	0.9807	0.9796	0.9852	0.9784	0.9842	0.9792	0.9848	0.9797	0.9856	0.9784	0.9857	0.9766	0.9854	0.978	0.9856	0.9779	0.9856	0.9757	0.9838	0.9766	0.9817	0.9621	0.9716	0.9773	0.982	0.969	0.9773
9	2	0.9603	0.9841	0.974	0.9869	0.9776	0.987	0.9775	0.9847	0.9772	0.9851	0.9775	0.9851	0.978	0.9851	0.9767	0.9832	0.9785	0.9767	0.9765	0.9846	0.9743	0.9825	0.9773	0.9841	0.9776	0.9846	0.9755	0.9855	0.974	0.9852	0.9744	0.9851	0.9752	0.9855	0.9766	0.985	0.9766	0.9816	0.967	0.9744	0.9726	0.9795	0.9688	0.9784
9	3	0.9585	0.9862	0.9696	0.9874	0.9719	0.9864	0.9724	0.984	0.9736	0.9845	0.9743	0.9847	0.9761	0.9852	0.9713	0.9817	0.9736	0.9718	0.9718	0.9836	0.9685	0.9808	0.9724	0.9832	0.974	0.9834	0.9701	0.9849	0.9693	0.9848	0.9695	0.9848	0.97	0.9849	0.9755	0.9849	0.9761	0.9814	0.9695	0.9756	0.9647	0.9758	0.9657	0.9789
9	4	0.9536	0.9874	0.9648	0.9876	0.9659	0.9864	0.9672	0.9832	0.9679	0.9835	0.9709	0.9845	0.9716	0.9848	0.9639	0.9805	0.9679	0.9659	0.9647	0.983	0.9623	0.9799	0.9676	0.9826	0.9707	0.9833	0.963	0.9847	0.964	0.9848	0.9627	0.9847	0.9627	0.9848	0.9731	0.9855	0.9746	0.9807	0.9711	0.9767	0.9552	0.9729	0.9607	0.9796
9	5	0.9452	0.9883	0.9577	0.9878	0.9573	0.9865	0.9604	0.9828	0.9639	0.9832	0.9651	0.9845	0.9684	0.9848	0.9555	0.9794	0.9612	0.959	0.9552	0.9824	0.9537	0.9786	0.9614	0.9813	0.9653	0.9836	0.9542	0.9842	0.9558	0.9849	0.9534	0.9841	0.9557	0.9844	0.9701	0.9853	0.9715	0.9801	0.972	0.9772	0.9478	0.9719	0.9542	0.9795
9	6	0.9394	0.9888	0.9497	0.9882	0.9502	0.9863	0.9538	0.9826	0.9563	0.9826	0.9592	0.9836	0.9645	0.9847	0.9477	0.9788	0.9542	0.9519	0.9485	0.9812	0.9458	0.9776	0.9533	0.9802	0.9587	0.9825	0.9469	0.9833	0.9489	0.9844	0.9465	0.9836	0.9481	0.9836	0.9659	0.9852	0.9689	0.9785	0.9719	0.9775	0.938	0.9701	0.9484	0.9793
9	7	0.9315	0.9891	0.9442	0.9885	0.9436	0.986	0.946	0.9821	0.9499	0.9816	0.9529	0.9827	0.9592	0.9843	0.9391	0.9767	0.9462	0.9438	0.9408	0.9805	0.9386	0.9771	0.9472	0.9801	0.952	0.9817	0.9402	0.9826	0.9422	0.9839	0.9377	0.9826	0.9417	0.9831	0.9605	0.9854	0.9659	0.9785	0.9704	0.9766	0.9309	0.9678	0.9401	0.9791
9	8	0.9245	0.9895	0.9377	0.9885	0.9372	0.9857	0.9399	0.9805	0.944	0.9809	0.9476	0.9821	0.9534	0.9837	0.9336	0.9761	0.9392	0.9367	0.9338	0.9793	0.9319	0.9755	0.941	0.9792	0.9459	0.981	0.9339	0.982	0.9351	0.9832	0.9326	0.9821	0.9354	0.9825	0.9561	0.985	0.9623	0.9784	0.969	0.976	0.9243	0.9674	0.9342	0.9791
10	0.1	0.9425	0.9759	0.9739	0.9858	0.9816	0.9876	0.9821	0.9864	0.9803	0.9861	0.9799	0.9859	0.9784	0.985	0.9827	0.9863	0.9842	0.9828	0.9813	0.9861	0.9805	0.985	0.9813	0.986	0.9808	0.986	0.98	0.9864	0.9773	0.9856	0.9795	0.9861	0.979	0.986	0.9746	0.9833	0.9759	0.9816	0.9593	0.9711	0.98	0.9833	0.9686	0.9776
10	0.2	0.9457	0.9768	0.9744	0.986	0.9814	0.9877	0.982	0.9864	0.9803	0.986	0.9797	0.9858	0.9785	0.9851	0.9825	0.986	0.9841	0.9826	0.9814	0.9862	0.9804	0.985	0.9812	0.9859	0.9806	0.9859	0.98	0.9864	0.9774	0.9857	0.9796	0.9862	0.9791	0.9861	0.9749	0.9834	0.9764	0.9819	0.9599	0.9713	0.9799	0.9832	0.9695	0.978
10	0.5	0.9547	0.9801	0.976	0.9867	0.9812	0.9875	0.9814	0.9861	0.9801	0.9861	0.98	0.9859	0.9793	0.9855	0.9819	0.9857	0.9836	0.9821	0.9809	0.9859	0.9798	0.9847	0.9807	0.9856	0.9806	0.9858	0.9796	0.9862	0.9776	0.9856	0.9791	0.9861	0.9791	0.9861	0.9762	0.9843	0.9775	0.9826	0.9639	0.9733	0.9787	0.9825	0.9705	0.9787
10	1	0.9609	0.9829	0.9762	0.9871	0.9799	0.9874	0.9803	0.9857	0.9792	0.9857	0.9791	0.9855	0.9789	0.9855	0.9801	0.9849	0.982	0.9805	0.9796	0.9854	0.9781	0.984	0.9791	0.985	0.9794	0.9856	0.9778	0.9856	0.9764	0.9854	0.9776	0.9856	0.9778	0.9856	0.9776	0.9851	0.9781	0.9828	0.9669	0.9751	0.9772	0.9821	0.9714	0.9797
10	2	0.9623	0.9855	0.9745	0.9876	0.9772	0.987	0.9769	0.9845	0.9771	0.9852	0.9773	0.9852	0.9781	0.9853	0.9762	0.9829	0.9783	0.9765	0.9761	0.9847	0.9735	0.9822	0.9771	0.9844	0.9773	0.9845	0.9745	0.9854	0.9737	0.9851	0.974	0.9851	0.9749	0.9856	0.9773	0.9856	0.9777	0.9826	0.9701	0.9767	0.9721	0.9796	0.9698	0.9795
10	3	0.9588	0.9871	0.9696	0.9876	0.971	0.9863	0.9722	0.9843	0.9727	0.9844	0.9741	0.985	0.9761	0.9853	0.9702	0.9818	0.9728	0.971	0.9712	0.9835	0.9675	0.9806	0.972	0.983	0.9736	0.9835	0.9698	0.9849	0.9691	0.9849	0.9685	0.9847	0.9695	0.9848	0.976	0.9855	0.9766	0.982	0.9719	0.9775	0.9645	0.9764	0.9665	0.9802
10	4	0.953	0.988	0.9646	0.988	0.9654	0.9865	0.9665	0.9832	0.9674	0.9835	0.9708	0.9846	0.9713	0.985	0.9634	0.981	0.9672	0.9652	0.9636	0.9831	0.9613	0.9797	0.9667	0.9825	0.97	0.9838	0.9627	0.9847	0.9632	0.9849	0.9625	0.9847	0.9623	0.9848	0.9728	0.9856	0.9751	0.9814	0.9728	0.978	0.9545	0.9737	0.9604	0.9802
10	5	0.9445	0.9886	0.9568	0.988	0.9566	0.9865	0.9594	0.983	0.9632	0.9832	0.9646	0.9844	0.9683	0.9849	0.9546	0.9796	0.9605	0.9583	0.9547	0.9822	0.9529	0.9787	0.9607	0.9816	0.9646	0.9836	0.9536	0.9842	0.9547	0.9847	0.9526	0.9843	0.9542	0.9843	0.9694	0.9856	0.9718	0.9806	0.9734	0.9785	0.9466	0.9724	0.9535	0.9801
10	6	0.938	0.9887	0.9487	0.9884	0.949	0.9862	0.9523	0.9826	0.9551	0.9825	0.9584	0.9836	0.9641	0.9848	0.9466	0.9786	0.9535	0.9512	0.9473	0.9811	0.9442	0.9776	0.952	0.9804	0.958	0.9823	0.9458	0.9832	0.9487	0.9844	0.9461	0.9834	0.9472	0.9837	0.9657	0.9854	0.9687	0.9797	0.9726	0.9782	0.937	0.9699	0.948	0.9799
10	7	0.9297	0.9892	0.9433	0.9885	0.9426	0.9861	0.9451	0.9816	0.9488	0.9814	0.9525	0.9828	0.9586	0.984	0.9385	0.9769	0.9456	0.9432	0.9389	0.9802	0.9377	0.9769	0.9463	0.9799	0.9514	0.9819	0.9389	0.9826	0.941	0.9837	0.9364	0.9823	0.9404	0.9828	0.9605	0.9855	0.9655	0.9788	0.971	0.9773	0.9297	0.9683	0.9393	0.9794
10	8	0.9239	0.9897	0.9371	0.9885	0.9367	0.9857	0.9393	0.9805	0.943	0.9804	0.9472	0.9821	0.9528	0.984	0.9332	0.9759	0.9378	0.9353	0.9329	0.9788	0.9312	0.9758	0.9396	0.9793	0.9453	0.9808	0.9327	0.9817	0.9347	0.9829	0.9312	0.9818	0.9343	0.9823	0.9556	0.9851	0.9622	0.9787	0.9693	0.9768	0.9227	0.967	0.9337	0.9792
11	0.1	0.9513	0.98	0.9759	0.9869	0.9815	0.9877	0.9819	0.9863	0.9803	0.986	0.9799	0.9858	0.9793	0.9856	0.9822	0.9858	0.9841	0.9826	0.981	0.9859	0.9802	0.985	0.9811	0.9859	0.9807	0.9859	0.9799	0.9864	0.9777	0.9859	0.9794	0.9862	0.9793	0.9862	0.9765	0.9847	0.9781	0.9831	0.9652	0.9749	0.9795	0.9829	0.9714	0.9795
11	0.2	0.9535	0.9807	0.9761	0.9871	0.9814	0.9877	0.9817	0.9862	0.9803	0.9862	0.9799	0.9859	0.9793	0.9857	0.982	0.9857	0.984	0.9825	0.9811	0.9859	0.9801	0.9849	0.981	0.9859	0.9807	0.9859	0.9799	0.9864	0.9777	0.9859	0.9796	0.9862	0.9793	0.9863	0.977	0.9849	0.9784	0.9833	0.9655	0.9749	0.9793	0.9828	0.9715	0.9795
11	0.5	0.9598	0.983	0.9769	0.9873	0.9809	0.9873	0.9812	0.9861	0.9802	0.9861	0.9799	0.9858	0.9797	0.9858	0.9817	0.9857	0.9834	0.9819	0.9806	0.9857	0.9793	0.9845	0.9806	0.9857	0.9805	0.9858	0.9791	0.9859	0.9776	0.9858	0.9788	0.9859	0.9791	0.9862	0.9781	0.9855	0.9791	0.9837	0.9681	0.9762	0.9784	0.9822	0.9723	0.98
11	1	0.9631	0.9847	0.9763	0.9875	0.9793	0.9873	0.9801	0.9857	0.9792	0.9856	0.979	0.9855	0.9795	0.9859	0.9798	0.9848	0.9816	0.98	0.9792	0.9852	0.9774	0.9837	0.9789	0.9849	0.9792	0.9855	0.9772	0.9856	0.9764	0.9855	0.9772	0.9855	0.9776	0.9858	0.9785	0.9858	0.9793	0.9836	0.9704	0.9774	0.9764	0.9818	0.9727	0.9808
11	2	0.9633	0.9867	0.9739	0.9877	0.9767	0.9868	0.9762	0.9845	0.9767	0.985	0.9769	0.9853	0.9779	0.9854	0.9758	0.9831	0.978	0.9762	0.9756	0.9844	0.9728	0.9818	0.9768	0.984	0.9772	0.9847	0.9738	0.9852	0.9731	0.9854	0.9733	0.9851	0.9746	0.9855	0.9779	0.9862	0.9781	0.983	0.9725	0.9784	0.9711	0.9792	0.9703	0.9803
11	3	0.9583	0.9879	0.9694	0.9879	0.9709	0.9864	0.9709	0.9837	0.9725	0.9845	0.9738	0.985	0.9755	0.9852	0.9689	0.9815	0.972	0.9702	0.9703	0.9837	0.9667	0.9802	0.9716	0.9831	0.9733	0.9839	0.9679	0.9847	0.9685	0.9849	0.9679	0.9846	0.9692	0.9849	0.976	0.9858	0.9769	0.9823	0.9736	0.9788	0.9635	0.9765	0.9669	0.981
11	4	0.9527	0.9885	0.9644	0.9881	0.9644	0.9865	0.9658	0.983	0.9671	0.9835	0.9697	0.9846	0.9712	0.9849	0.9628	0.9807	0.9667	0.9646	0.963	0.9829	0.9605	0.9799	0.966	0.9823	0.9689	0.9838	0.9615	0.9844	0.9619	0.9849	0.9612	0.9844	0.9615	0.9846	0.973	0.9859	0.9745	0.9816	0.9741	0.9792	0.9538	0.9739	0.96	0.9804
11	5	0.9428	0.9888	0.9552	0.9882	0.9559	0.9862	0.9579	0.9828	0.9624	0.983	0.9639	0.9842	0.9679	0.9849	0.9539	0.9795	0.9595	0.9573	0.9532	0.982	0.952	0.9784	0.9597	0.9817	0.9641	0.9835	0.953	0.9838	0.9535	0.9848	0.952	0.9843	0.9532	0.9842	0.9693	0.9858	0.9722	0.9814	0.9741	0.9794	0.9451	0.9726	0.953	0.9802
11	6	0.9371	0.9891	0.948	0.9885	0.9484	0.9863	0.9509	0.9823	0.9536	0.9822	0.958	0.9837	0.9634	0.9847	0.9454	0.9782	0.9529	0.9505	0.9461	0.9806	0.9437	0.9777	0.9509	0.9807	0.9565	0.9826	0.9451	0.9829	0.9482	0.9843	0.9446	0.9834	0.9466	0.9835	0.9652	0.9856	0.9683	0.9802	0.973	0.9788	0.9351	0.9699	0.9468	0.98
11	7	0.9282	0.9896	0.9421	0.9886	0.9422	0.9861	0.9439	0.9814	0.9482	0.9812	0.9508	0.9829	0.9573	0.984	0.9379	0.9766	0.9445	0.942	0.9372	0.9795	0.9362	0.9766	0.9453	0.98	0.9505	0.9814	0.9371	0.9823	0.9406	0.9835	0.9355	0.9821	0.9397	0.9826	0.9605	0.9857	0.9654	0.9792	0.9713	0.9778	0.929	0.968	0.9385	0.9795
11	8	0.9231	0.99	0.9363	0.9887	0.9358	0.9854	0.9377	0.9803	0.9427	0.9805	0.9463	0.9821	0.9525	0.9839	0.9324	0.9754	0.9374	0.9348	0.9324	0.9787	0.9304	0.9756	0.9385	0.9795	0.9448	0.9807	0.9307	0.9817	0.9343	0.9829	0.9297	0.982	0.9333	0.9818	0.9546	0.9851	0.9621	0.9793	0.9699	0.9775	0.922	0.9666	0.9324	0.9797
12	0.1	0.9563	0.9825	0.977	0.9875	0.981	0.9875	0.9815	0.9862	0.9802	0.9861	0.9799	0.9858	0.9799	0.9861	0.9816	0.9855	0.9836	0.9821	0.981	0.986	0.9796	0.9847	0.9807	0.9857	0.9807	0.9859	0.9796	0.9862	0.9777	0.9858	0.9791	0.986	0.9792	0.9863	0.978	0.9855	0.9795	0.9841	0.9694	0.9775	0.9789	0.9825	0.9728	0.9805
12	0.2	0.958	0.9831	0.977	0.9876	0.9812	0.9875	0.9815	0.9862	0.9802	0.9861	0.98	0.9859	0.9799	0.986	0.9815	0.9855	0.9835	0.9821	0.9809	0.9859	0.9795	0.9845	0.9807	0.9857	0.9806	0.9859	0.9796	0.9861	0.9776	0.9857	0.9792	0.986	0.9792	0.9863	0.9784	0.9857	0.9796	0.984	0.9695	0.9775	0.9786	0.9823	0.9731	0.9806
12	0.5	0.9633	0.9849	0.9775	0.9877	0.9805	0.9873	0.981	0.9861	0.9801	0.986	0.98	0.986	0.98	0.9861	0.9809	0.9851	0.9829	0.9814	0.9804	0.9856	0.9786	0.984	0.9804	0.9855	0.9804	0.9858	0.9789	0.9858	0.9774	0.9858	0.9783	0.9856	0.9789	0.9862	0.979	0.9861	0.9797	0.9841	0.9712	0.9782	0.9777	0.9818	0.9734	0.9807
12	1	0.9651	0.986	0.9762	0.9879	0.9791	0.9872	0.9795	0.9856	0.9789	0.9854	0.9791	0.9856	0.9795	0.986	0.979	0.9842	0.9811	0.9795	0.9786	0.9851	0.9769	0.9833	0.9786	0.9847	0.979	0.9853	0.9769	0.9856	0.976	0.9854	0.9766	0.9854	0.9771	0.9857	0.9788	0.9862	0.9798	0.984	0.9729	0.9792	0.9761	0.9815	0.973	0.9812
12	2	0.9635	0.9875	0.9738	0.9879	0.9757	0.9868	0.9757	0.9845	0.9765	0.9848	0.9769	0.9853	0.9776	0.9855	0.9749	0.9828	0.9773	0.9755	0.975	0.9847	0.9721	0.9814	0.9762	0.9838	0.977	0.9848	0.9735	0.9853	0.9726	0.9851	0.9727	0.985	0.9742	0.9855	0.9779	0.9862	0.9786	0.9834	0.9744	0.9797	0.97	0.9786	0.9701	0.9809
12	3	0.9584	0.9884	0.9692	0.9881	0.9696	0.9865	0.9704	0.9836	0.9721	0.9843	0.9736	0.9848	0.9752	0.985	0.9681	0.9813	0.9708	0.9689	0.9691	0.9834	0.9658	0.9801	0.971	0.9829	0.9728	0.9839	0.9674	0.9848	0.968	0.9849	0.9672	0.9845	0.9687	0.9849	0.9759	0.986	0.9768	0.9825	0.975	0.98	0.9627	0.9765	0.9661	0.9812
12	4	0.9511	0.9886	0.9636	0.9881	0.9628	0.9862	0.9653	0.9828	0.9667	0.9832	0.9691	0.9846	0.9712	0.985	0.9619	0.9805	0.9657	0.9636	0.9621	0.9828	0.9594	0.9794	0.9651	0.9821	0.9685	0.9837	0.9607	0.9844	0.9613	0.9848	0.9598	0.9842	0.961	0.9845	0.9723	0.986	0.9742	0.9817	0.975	0.9801	0.9531	0.9743	0.9591	0.9801
12	5	0.9425	0.989	0.9546	0.9883	0.9547	0.9862	0.9576	0.9826	0.9615	0.9829	0.9636	0.9841	0.967	0.9847	0.9529	0.979	0.9582	0.956	0.9524	0.9817	0.9514	0.9783	0.9585	0.9817	0.9635	0.9834	0.9513	0.9837	0.9527	0.9847	0.9512	0.9838	0.9523	0.984	0.9691	0.9857	0.9717	0.9813	0.9749	0.9802	0.9437	0.9721	0.9513	0.9805
12	6	0.9358	0.9894	0.9471	0.9885	0.9479	0.9864	0.9498	0.9823	0.9532	0.9819	0.9567	0.9837	0.9627	0.9846	0.9445	0.9778	0.9518	0.9495	0.9452	0.9801	0.9427	0.9779	0.95	0.9807	0.9561	0.9825	0.9449	0.9829	0.9476	0.9841	0.9432	0.9827	0.9454	0.983	0.9651	0.9857	0.9677	0.9802	0.9738	0.9796	0.934	0.9694	0.9458	0.9802
12	7	0.9278	0.9898	0.942	0.9886	0.9418	0.9862	0.9431	0.9813	0.9478	0.9809	0.9505	0.9828	0.9569	0.9841	0.9369	0.9764	0.944	0.9416	0.9371	0.9798	0.9353	0.9761	0.9444	0.9796	0.9495	0.9812	0.9361	0.9821	0.9394	0.9831	0.9353	0.9819	0.9386	0.9826	0.959	0.9857	0.9654	0.9798	0.9717	0.9785	0.9276	0.9678	0.9371	0.9796
12	8	0.9218	0.9902	0.9351	0.9887	0.9348	0.985	0.9366	0.9803	0.9414	0.9799	0.9452	0.982	0.9518	0.9838	0.931	0.9748	0.9368	0.9342	0.9316	0.9784	0.9298	0.9755	0.9378	0.9792	0.9441	0.9805	0.93	0.9816	0.9329	0.983	0.9279	0.9816	0.9323	0.9815	0.9542	0.9852	0.9611	0.979	0.97	0.978	0.9209	0.967	0.932	0.9796
13	0.1	0.9604	0.9844	0.9772	0.9877	0.9811	0.9876	0.9813	0.986	0.9801	0.986	0.98	0.9859	0.9802	0.9862	0.9812	0.9852	0.9832	0.9817	0.9806	0.9857	0.9791	0.9842	0.9805	0.9855	0.9803	0.9857	0.9792	0.9859	0.9777	0.9859	0.9788	0.9858	0.9789	0.9862	0.9789	0.9861	0.9802	0.9844	0.972	0.9791	0.9782	0.9819	0.974	0.9812
13	0.2	0.9617	0.9848	0.9771	0.9877	0.981	0.9875	0.9812	0.986	0.9802	0.986	0.9799	0.9859	0.9801	0.9862	0.9809	0.9849	0.9829	0.9814	0.9804	0.9856	0.979	0.9842	0.9805	0.9855	0.9804	0.9857	0.9792	0.9859	0.9776	0.9859	0.9788	0.9858	0.9788	0.9863	0.9791	0.9863	0.9803	0.9846	0.9721	0.9791	0.9779	0.9818	0.9739	0.9812
13	0.5	0.9654	0.9862	0.9773	0.9877	0.9804	0.9874	0.9805	0.9857	0.9797	0.9857	0.98	0.986	0.9802	0.9863	0.9802	0.9846	0.9823	0.9807	0.9801	0.9854	0.9778	0.9836	0.9801	0.9854	0.9801	0.9856	0.9783	0.9856	0.9773	0.9858	0.9779	0.9854	0.9785	0.986	0.9792	0.9863	0.9805	0.9847	0.9737	0.9798	0.977	0.9814	0.974	0.9814
13	1	0.9659	0.987	0.9762	0.9881	0.9788	0.9871	0.9788	0.985	0.9785	0.9852	0.9788	0.9857	0.9795	0.9861	0.9786	0.9839	0.9807	0.979	0.9782	0.9849	0.9761	0.9829	0.9783	0.9847	0.9788	0.9852	0.9765	0.9854	0.9755	0.9855	0.976	0.9851	0.9766	0.9857	0.979	0.9863	0.9799	0.9841	0.9747	0.9803	0.9753	0.981	0.9728	0.9815
13	2	0.9636	0.9881	0.9736	0.9881	0.9753	0.9869	0.9751	0.9841	0.9761	0.9847	0.9766	0.9851	0.9775	0.9855	0.9742	0.9826	0.9764	0.9746	0.9741	0.9843	0.9716	0.9814	0.975	0.9838	0.9766	0.9845	0.9728	0.9852	0.9721	0.9851	0.972	0.985	0.9732	0.9855	0.978	0.9862	0.9789	0.9839	0.9755	0.9806	0.9691	0.978	0.9697	0.9812
13	3	0.9584	0.9886	0.9682	0.9882	0.9685	0.9863	0.9698	0.9833	0.9709	0.9839	0.9733	0.9849	0.9751	0.9852	0.967	0.9808	0.97	0.968	0.9679	0.983	0.9652	0.9796	0.9704	0.9828	0.9726	0.9839	0.9671	0.9845	0.967	0.9849	0.9658	0.9842	0.9671	0.9846	0.9758	0.986	0.9768	0.9827	0.9757	0.9808	0.9615	0.9761	0.9651	0.981
13	4	0.9507	0.9887	0.9626	0.9881	0.9626	0.9861	0.9643	0.9826	0.966	0.9828	0.968	0.9844	0.9707	0.9849	0.9607	0.9803	0.9651	0.963	0.9612	0.9826	0.9583	0.9789	0.9646	0.982	0.9681	0.9835	0.9598	0.9838	0.9605	0.9848	0.9585	0.9837	0.9602	0.984	0.9725	0.986	0.9745	0.9821	0.9757	0.9807	0.9518	0.9745	0.959	0.9802
13	5	0.9425	0.9892	0.9538	0.9884	0.9533	0.9863	0.956	0.9826	0.9607	0.9825	0.9631	0.9843	0.9669	0.9848	0.9515	0.9786	0.9573	0.9549	0.9517	0.9811	0.9504	0.9784	0.9568	0.9817	0.9625	0.983	0.9501	0.9834	0.9522	0.9849	0.9503	0.9835	0.9515	0.9837	0.9687	0.9859	0.9717	0.9815	0.9751	0.9805	0.9422	0.971	0.9505	0.9805
13	6	0.9344	0.9896	0.9464	0.9884	0.9476	0.9863	0.9492	0.9822	0.9525	0.9817	0.9559	0.9836	0.9627	0.9847	0.9431	0.9775	0.951	0.9487	0.9441	0.9798	0.9412	0.9775	0.9492	0.9804	0.9547	0.9822	0.9436	0.9824	0.9456	0.984	0.9422	0.9825	0.9441	0.9829	0.9637	0.9856	0.9677	0.9806	0.974	0.98	0.9332	0.969	0.9446	0.9803
13	7	0.9268	0.9899	0.9413	0.9885	0.94	0.9855	0.9429	0.9813	0.9462	0.9806	0.9498	0.9828	0.9557	0.9843	0.936	0.9759	0.9423	0.9398	0.9363	0.9796	0.9337	0.976	0.9431	0.9796	0.9488	0.9811	0.9355	0.9818	0.9391	0.9834	0.9345	0.9818	0.9377	0.9822	0.9581	0.9855	0.9649	0.9799	0.9719	0.9788	0.9264	0.968	0.9364	0.9795
13	8	0.9212	0.9902	0.9337	0.9888	0.9336	0.9849	0.9356	0.9798	0.9404	0.9798	0.944	0.9817	0.9512	0.984	0.9293	0.9743	0.9362	0.9336	0.93	0.9779	0.9282	0.9743	0.9367	0.9788	0.9434	0.9804	0.9289	0.9814	0.9325	0.983	0.9265	0.9812	0.9308	0.9813	0.9537	0.9852	0.9607	0.9789	0.97	0.9783	0.9193	0.9661	0.9299	0.9799
14	0.1	0.9632	0.9859	0.9773	0.9878	0.9806	0.9874	0.9807	0.9856	0.9799	0.9858	0.9802	0.9862	0.9801	0.9863	0.9807	0.9847	0.9828	0.9813	0.98	0.9853	0.9785	0.9838	0.9803	0.9854	0.9803	0.9858	0.9789	0.9858	0.9772	0.9857	0.9784	0.9854	0.9786	0.9861	0.9793	0.9864	0.9807	0.9848	0.974	0.9803	0.9776	0.9815	0.9746	0.9818
14	0.2	0.9641	0.986	0.9771	0.9878	0.9807	0.9874	0.9807	0.9855	0.9799	0.9859	0.9801	0.9862	0.9801	0.9863	0.9805	0.9847	0.9822	0.9806	0.9797	0.9852	0.9783	0.9837	0.9801	0.9855	0.9803	0.9857	0.9788	0.9859	0.9771	0.9857	0.9783	0.9855	0.9786	0.9861	0.9793	0.9864	0.9806	0.9848	0.9741	0.9803	0.9773	0.9814	0.9746	0.9819
14	0.5	0.9661	0.9869	0.9775	0.988	0.9798	0.9871	0.9801	0.9854	0.9795	0.9856	0.9797	0.9858	0.9801	0.9863	0.9798	0.9845	0.9818	0.9802	0.9792	0.9851	0.9772	0.9833	0.9798	0.9852	0.9799	0.9855	0.9778	0.9854	0.9768	0.9855	0.9773	0.9853	0.978	0.9856	0.9795	0.9864	0.9807	0.9849	0.975	0.9807	0.9764	0.981	0.9742	0.9816
14	1	0.9664	0.9876	0.9759	0.9883	0.9781	0.9872	0.9783	0.9848	0.9781	0.985	0.9786	0.9855	0.9796	0.9861	0.9782	0.9839	0.98	0.9784	0.9774	0.9846	0.9756	0.9826	0.9777	0.9845	0.9784	0.9851	0.9762	0.9853	0.975	0.9851	0.9753	0.9851	0.9763	0.9854	0.9792	0.9865	0.9801	0.9843	0.9759	0.9812	0.9744	0.9806	0.9727	0.9818
14	2	0.9636	0.9883	0.9727	0.9883	0.9743	0.9866	0.9745	0.9841	0.9754	0.9847	0.9764	0.9852	0.9774	0.9856	0.9736	0.9823	0.9759	0.974	0.9733	0.984	0.9711	0.981	0.974	0.9835	0.9763	0.9846	0.9721	0.9849	0.9716	0.985	0.9716	0.9848	0.9724	0.9852	0.9775	0.9862	0.9789	0.9841	0.9764	0.9812	0.9681	0.9779	0.9692	0.9813
14	3	0.9575	0.9889	0.9676	0.9882	0.9681	0.9862	0.9684	0.9833	0.9704	0.9836	0.973	0.9849	0.9746	0.9853	0.9662	0.9805	0.9694	0.9674	0.9664	0.9827	0.9647	0.9794	0.9699	0.9826	0.9721	0.9838	0.9659	0.9841	0.9656	0.9846	0.9653	0.9839	0.9663	0.9842	0.9757	0.9861	0.9768	0.9828	0.9763	0.9815	0.9607	0.976	0.9642	0.981
14	4	0.9501	0.989	0.9624	0.9881	0.9621	0.9861	0.9639	0.9826	0.9655	0.9826	0.9671	0.9842	0.9705	0.9849	0.9596	0.9801	0.9644	0.9623	0.9599	0.982	0.9571	0.9793	0.9643	0.9821	0.967	0.9833	0.9586	0.9834	0.9598	0.9846	0.9572	0.9833	0.9593	0.9837	0.9719	0.9861	0.9743	0.9823	0.9759	0.9809	0.9497	0.9733	0.9586	0.9806
14	5	0.9414	0.9894	0.9521	0.9884	0.9527	0.9864	0.9551	0.9823	0.9597	0.982	0.962	0.984	0.9665	0.9849	0.9505	0.9783	0.9563	0.954	0.9511	0.9809	0.9491	0.9779	0.9553	0.9813	0.9618	0.9828	0.9497	0.9832	0.9516	0.9846	0.9493	0.9833	0.9511	0.9836	0.968	0.9857	0.9717	0.9817	0.9753	0.9808	0.941	0.9708	0.9498	0.9803
14	6	0.9335	0.9897	0.9458	0.9884	0.9461	0.9861	0.9485	0.9821	0.9518	0.9815	0.955	0.9834	0.962	0.9848	0.9416	0.9768	0.9496	0.9472	0.9433	0.9795	0.9398	0.9768	0.9489	0.9802	0.954	0.982	0.9427	0.9823	0.9444	0.9835	0.9412	0.9824	0.9434	0.9825	0.9635	0.9856	0.9678	0.9808	0.9742	0.9801	0.9326	0.9692	0.9437	0.9803
14	7	0.9263	0.99	0.9404	0.9886	0.9386	0.9853	0.9421	0.9807	0.9456	0.9803	0.9492	0.9826	0.9551	0.9844	0.934	0.9752	0.9415	0.939	0.9355	0.979	0.9327	0.9756	0.9418	0.9791	0.9486	0.981	0.9344	0.9815	0.9383	0.9831	0.9335	0.9811	0.9363	0.9817	0.958	0.9855	0.9646	0.9798	0.9722	0.9794	0.9252	0.9678	0.935	0.98
14	8	0.9196	0.9904	0.9325	0.9888	0.9319	0.9849	0.9348	0.9792	0.9391	0.9794	0.943	0.9815	0.95	0.9842	0.9286	0.9739	0.9356	0.933	0.9285	0.9774	0.9264	0.9739	0.9357	0.9782	0.9425	0.98	0.9267	0.9815	0.9311	0.983	0.9249	0.9809	0.929	0.9811	0.9532	0.9855	0.9605	0.9795	0.97	0.9784	0.917	0.9659	0.9283	0.98
15	0.1	0.9645	0.9865	0.9773	0.988	0.9804	0.9872	0.9802	0.9853	0.9796	0.9856	0.9798	0.9859	0.9802	0.9864	0.9803	0.9845	0.9819	0.9803	0.9796	0.985	0.9777	0.9833	0.9799	0.9853	0.9801	0.9856	0.9784	0.9856	0.977	0.9856	0.9777	0.9853	0.9782	0.9858	0.9795	0.9866	0.981	0.9851	0.9756	0.9814	0.9772	0.9813	0.9749	0.9821
15	0.2	0.9653	0.9867	0.9775	0.9881	0.9803	0.9872	0.9801	0.9852	0.9796	0.9856	0.9797	0.9859	0.9802	0.9864	0.9801	0.9844	0.9818	0.9802	0.9794	0.9849	0.9776	0.9833	0.9798	0.9852	0.9801	0.9856	0.9783	0.9856	0.9767	0.9856	0.9776	0.9853	0.9782	0.9858	0.9797	0.9867	0.9809	0.985	0.9757	0.9813	0.9769	0.9813	0.9747	0.9822
15	0.5	0.9669	0.9875	0.9774	0.988	0.9794	0.9871	0.9793	0.9849	0.9789	0.9852	0.9794	0.9857	0.9801	0.9864	0.9793	0.9842	0.9811	0.9796	0.9787	0.9847	0.9766	0.983	0.9792	0.9848	0.9795	0.9854	0.9777	0.9853	0.9763	0.9853	0.9767	0.9851	0.9777	0.9855	0.9798	0.9867	0.981	0.985	0.9762	0.9815	0.9758	0.9808	0.974	0.9818
15	1	0.966	0.9881	0.9756	0.9883	0.9779	0.9869	0.9776	0.9842	0.9779	0.9849	0.9782	0.9854	0.9791	0.9861	0.9773	0.9832	0.9792	0.9775	0.977	0.9844	0.9749	0.9819	0.977	0.9842	0.9782	0.985	0.9758	0.9851	0.9746	0.985	0.9751	0.9849	0.9756	0.9852	0.9792	0.9865	0.98	0.9845	0.9771	0.9822	0.9735	0.9801	0.9725	0.9819
15	2	0.9633	0.9887	0.9723	0.9883	0.974	0.9865	0.9737	0.9835	0.9748	0.9844	0.9758	0.985	0.9771	0.9856	0.9723	0.9817	0.9755	0.9736	0.9727	0.9837	0.97	0.9805	0.9734	0.983	0.976	0.9845	0.9716	0.9846	0.9707	0.985	0.971	0.9843	0.9714	0.985	0.9774	0.9863	0.9787	0.9839	0.9772	0.9819	0.9673	0.9776	0.9688	0.9815
15	3	0.9571	0.989	0.967	0.9882	0.9677	0.9861	0.9677	0.9829	0.9698	0.9832	0.972	0.9845	0.9743	0.9852	0.9657	0.9803	0.9687	0.9667	0.9657	0.9824	0.9636	0.9793	0.9691	0.9823	0.9712	0.9836	0.9648	0.9836	0.965	0.9844	0.9644	0.9835	0.9656	0.9837	0.9757	0.9863	0.9768	0.9828	0.9767	0.9819	0.9591	0.9756	0.9639	0.9811
15	4	0.949	0.9892	0.9612	0.9882	0.9607	0.9862	0.9629	0.9822	0.9647	0.9824	0.9665	0.984	0.9703	0.9849	0.9584	0.9796	0.9633	0.9611	0.9586	0.9815	0.9555	0.9787	0.9635	0.982	0.9657	0.983	0.9572	0.9831	0.9591	0.9844	0.9562	0.9832	0.9585	0.9835	0.9718	0.9862	0.974	0.9821	0.9763	0.9814	0.9491	0.9732	0.9568	0.9804
15	5	0.9404	0.9894	0.9512	0.9883	0.9519	0.9861	0.9545	0.9818	0.9589	0.9818	0.9614	0.9839	0.9657	0.9849	0.9493	0.9776	0.9551	0.9527	0.9508	0.9806	0.9477	0.9777	0.9548	0.9811	0.9608	0.9825	0.9489	0.9829	0.9505	0.984	0.9477	0.983	0.9506	0.9834	0.9672	0.9858	0.9713	0.9818	0.9757	0.9812	0.9391	0.971	0.9489	0.9802
15	6	0.9331	0.9899	0.945	0.9884	0.9443	0.9856	0.947	0.9817	0.9513	0.9813	0.9542	0.9832	0.9614	0.9848	0.9404	0.9764	0.9492	0.9468	0.9418	0.9791	0.9384	0.9763	0.9476	0.98	0.9531	0.9818	0.9415	0.982	0.9439	0.9835	0.9395	0.9821	0.9425	0.9822	0.963	0.9857	0.9675	0.9806	0.9743	0.9806	0.9313	0.9688	0.9429	0.9805
15	7	0.9243	0.9903	0.9397	0.9886	0.9381	0.9852	0.9412	0.9803	0.9451	0.9801	0.9487	0.9823	0.9543	0.9843	0.933	0.9747	0.94	0.9376	0.934	0.9783	0.9318	0.9751	0.9415	0.9788	0.9482	0.981	0.9332	0.9814	0.9373	0.9828	0.9319	0.9805	0.935	0.9815	0.9579	0.9856	0.9643	0.9802	0.9723	0.9796	0.9238	0.9673	0.9342	0.9802
15	8	0.9188	0.9905	0.9313	0.989	0.9304	0.9846	0.9331	0.9782	0.9385	0.979	0.9425	0.9814	0.9494	0.9838	0.9268	0.9734	0.9345	0.9319	0.9277	0.9775	0.9251	0.9735	0.9349	0.9779	0.9414	0.9802	0.925	0.981	0.93	0.9827	0.9237	0.9809	0.9278	0.9813	0.9526	0.9855	0.9602	0.9795	0.9703	0.9794	0.915	0.9655	0.9279	0.98
16	0.1	0.9654	0.987	0.9775	0.9881	0.9799	0.987	0.9797	0.9849	0.979	0.9851	0.9796	0.9858	0.9799	0.9863	0.9796	0.9841	0.9812	0.9796	0.9791	0.9847	0.9774	0.983	0.9791	0.9847	0.9798	0.9855	0.9781	0.9854	0.9767	0.9855	0.9772	0.985	0.9776	0.9854	0.9796	0.9867	0.9811	0.9853	0.9766	0.9819	0.9766	0.9811	0.9744	0.9819
16	0.2	0.966	0.9873	0.9776	0.9881	0.9799	0.9871	0.9795	0.9848	0.979	0.9851	0.9794	0.9858	0.98	0.9863	0.9794	0.984	0.9811	0.9795	0.9788	0.9846	0.9772	0.983	0.9791	0.9847	0.9796	0.9854	0.978	0.9854	0.9765	0.9854	0.9772	0.985	0.9777	0.9854	0.9797	0.9867	0.9811	0.9853	0.9766	0.9819	0.9763	0.9809	0.9743	0.9819
16	0.5	0.9668	0.9879	0.977	0.9882	0.979	0.9869	0.9787	0.9845	0.9786	0.985	0.9791	0.9855	0.9799	0.9862	0.9783	0.9834	0.9804	0.9788	0.9781	0.9843	0.976	0.9823	0.9785	0.9846	0.9793	0.9852	0.9772	0.985	0.9759	0.9852	0.9763	0.9849	0.9771	0.9852	0.9797	0.9867	0.9809	0.9851	0.9772	0.9823	0.9746	0.9799	0.9738	0.9817
16	1	0.9657	0.9883	0.9753	0.9883	0.9775	0.9868	0.9772	0.9842	0.9774	0.9846	0.9778	0.985	0.9787	0.9859	0.9765	0.9828	0.9785	0.9767	0.9764	0.984	0.9743	0.9815	0.9764	0.9838	0.9779	0.9849	0.9753	0.9848	0.9741	0.985	0.9747	0.9846	0.9751	0.985	0.9791	0.9866	0.98	0.9845	0.9776	0.9826	0.9726	0.9795	0.9721	0.9818
16	2	0.9632	0.9888	0.9722	0.9883	0.9736	0.9863	0.973	0.9834	0.9742	0.984	0.9756	0.9849	0.977	0.9855	0.9715	0.9811	0.9744	0.9725	0.9722	0.9833	0.9691	0.9802	0.9728	0.9829	0.9752	0.984	0.9703	0.9841	0.9702	0.9848	0.9701	0.984	0.9702	0.9844	0.9774	0.9865	0.9786	0.9839	0.9776	0.9823	0.9659	0.9768	0.9684	0.9813
16	3	0.9566	0.9889	0.9661	0.9882	0.9671	0.9859	0.9673	0.9827	0.9692	0.9829	0.9713	0.9843	0.9735	0.985	0.9649	0.9797	0.9682	0.9662	0.9646	0.982	0.9621	0.979	0.9681	0.9819	0.9703	0.9832	0.9642	0.9832	0.9642	0.9842	0.963	0.983	0.9645	0.9835	0.9752	0.9862	0.9765	0.9828	0.977	0.9821	0.9581	0.9753	0.9625	0.9811
16	4	0.9484	0.9893	0.9602	0.9881	0.9594	0.9862	0.9621	0.9819	0.9634	0.9818	0.9659	0.9837	0.9701	0.9848	0.9575	0.979	0.9624	0.9601	0.9577	0.9813	0.955	0.9786	0.962	0.9815	0.9653	0.9828	0.9562	0.983	0.9582	0.9844	0.955	0.9827	0.9575	0.9835	0.9714	0.9861	0.9736	0.9819	0.9763	0.9814	0.9484	0.9727	0.9562	0.9803
16	5	0.9393	0.9895	0.9508	0.9883	0.9512	0.9861	0.9535	0.9816	0.9574	0.9814	0.9606	0.9834	0.9652	0.9846	0.9482	0.9771	0.9541	0.9517	0.9495	0.9799	0.9467	0.9774	0.9535	0.9806	0.9599	0.9824	0.9476	0.9827	0.9502	0.9839	0.9465	0.9826	0.9488	0.983	0.9666	0.9858	0.971	0.9817	0.9759	0.9814	0.9381	0.9703	0.9479	0.9805
16	6	0.9324	0.9899	0.9442	0.9884	0.9433	0.9854	0.9462	0.9813	0.9504	0.9809	0.9533	0.9828	0.9605	0.9846	0.9396	0.9758	0.9485	0.9461	0.9403	0.9787	0.9373	0.976	0.9468	0.9793	0.9524	0.9814	0.9401	0.9816	0.9425	0.9834	0.9386	0.9814	0.9418	0.9819	0.9627	0.9857	0.9672	0.9811	0.9742	0.9806	0.9299	0.9682	0.9422	0.9807
16	7	0.9228	0.9903	0.9378	0.9888	0.9373	0.9852	0.9401	0.98	0.944	0.9796	0.9477	0.9822	0.9538	0.9841	0.9322	0.974	0.9391	0.9366	0.9331	0.978	0.9307	0.9744	0.9406	0.9784	0.9466	0.9807	0.9322	0.9811	0.9359	0.9827	0.9304	0.9801	0.934	0.9811	0.9573	0.9855	0.9643	0.9807	0.9721	0.9795	0.9223	0.9666	0.9339	0.9802
16	8	0.9186	0.9904	0.9303	0.9889	0.9291	0.9846	0.9319	0.9779	0.9375	0.9787	0.9415	0.981	0.9487	0.9835	0.9259	0.9729	0.9341	0.9315	0.9259	0.9771	0.9238	0.9729	0.9335	0.9773	0.94	0.9796	0.9243	0.9806	0.929	0.9822	0.923	0.9808	0.9264	0.9813	0.9523	0.9855	0.9597	0.9795	0.9702	0.9794	0.914	0.965	0.9268	0.9798
17	0.1	0.9663	0.9877	0.9773	0.9881	0.9797	0.9869	0.9792	0.9845	0.9788	0.9851	0.9792	0.9856	0.9796	0.9861	0.9786	0.9833	0.9806	0.979	0.9785	0.9843	0.9764	0.9823	0.9788	0.9846	0.9795	0.9853	0.9775	0.985	0.976	0.9852	0.9769	0.9847	0.9772	0.9851	0.9796	0.9867	0.9811	0.9852	0.9774	0.9825	0.9755	0.9801	0.9743	0.982
17	0.2	0.9666	0.9878	0.9774	0.9882	0.9796	0.9869	0.979	0.9844	0.9787	0.9851	0.9792	0.9856	0.9796	0.9861	0.9786	0.9833	0.9804	0.9787	0.9782	0.9843	0.9762	0.9822	0.9787	0.9845	0.9794	0.9853	0.9775	0.9851	0.976	0.9852	0.9768	0.9848	0.9771	0.9851	0.9797	0.9867	0.9811	0.9851	0.9774	0.9825	0.9752	0.9799	0.9742	0.9819
17	0.5	0.9666	0.9882	0.9767	0.9882	0.9786	0.9866	0.9783	0.9843	0.9782	0.9849	0.9788	0.9853	0.9796	0.986	0.9776	0.9828	0.9796	0.978	0.9774	0.984	0.9749	0.9816	0.9777	0.984	0.9789	0.9851	0.9767	0.9847	0.9755	0.9851	0.9758	0.9846	0.9765	0.9848	0.9797	0.9868	0.9807	0.985	0.978	0.9828	0.9741	0.9799	0.9735	0.9819
17	1	0.9659	0.9885	0.9752	0.9883	0.977	0.9865	0.9762	0.9836	0.9769	0.9844	0.9773	0.9849	0.9783	0.9856	0.9759	0.9823	0.9775	0.9758	0.9757	0.9836	0.9732	0.9808	0.976	0.9837	0.9775	0.9846	0.9745	0.9843	0.9736	0.9849	0.9741	0.9841	0.9742	0.9845	0.979	0.9866	0.9798	0.9844	0.978	0.9828	0.9714	0.9786	0.9718	0.982
17	2	0.9626	0.9889	0.9716	0.9882	0.9728	0.9861	0.9724	0.9831	0.9738	0.9837	0.9752	0.9847	0.9767	0.9854	0.9706	0.9806	0.974	0.9721	0.9713	0.9825	0.9679	0.9792	0.9719	0.9826	0.9748	0.984	0.9696	0.9837	0.9696	0.9846	0.9691	0.9835	0.9695	0.9839	0.9772	0.9864	0.9785	0.9839	0.9778	0.9825	0.9642	0.9762	0.9682	0.9817
17	3	0.9555	0.9889	0.9655	0.9882	0.9656	0.9859	0.967	0.9824	0.9686	0.9827	0.9711	0.984	0.9734	0.985	0.963	0.979	0.9672	0.9652	0.9639	0.9816	0.9611	0.9787	0.9676	0.9817	0.97	0.9831	0.9629	0.9828	0.9633	0.9841	0.9623	0.9827	0.9637	0.9833	0.9751	0.9862	0.9763	0.9828	0.9772	0.9822	0.9564	0.9746	0.9618	0.981
17	4	0.9478	0.9893	0.9596	0.988	0.9587	0.9859	0.9612	0.9812	0.9632	0.982	0.9652	0.9833	0.9693	0.9848	0.9561	0.9784	0.9617	0.9595	0.9564	0.9808	0.954	0.9782	0.961	0.9809	0.9646	0.9824	0.9545	0.9828	0.9574	0.9839	0.9533	0.9823	0.9562	0.983	0.9705	0.9859	0.9734	0.9819	0.9765	0.9816	0.947	0.9721	0.9558	0.9805
17	5	0.9382	0.9897	0.95	0.9883	0.9497	0.9856	0.9528	0.9816	0.9567	0.9815	0.9598	0.9832	0.9647	0.9847	0.9468	0.9766	0.953	0.9506	0.9481	0.9797	0.9447	0.9765	0.9529	0.9803	0.9591	0.982	0.9467	0.9823	0.9496	0.9837	0.945	0.9823	0.9474	0.9826	0.9662	0.9855	0.9706	0.9815	0.9757	0.9814	0.9375	0.97	0.947	0.9807
17	6	0.9307	0.99	0.9435	0.9885	0.943	0.9854	0.9458	0.9812	0.95	0.9805	0.9528	0.9825	0.9598	0.9844	0.9391	0.9755	0.9473	0.9449	0.939	0.9785	0.9365	0.9753	0.9464	0.9791	0.9519	0.9814	0.939	0.9812	0.9421	0.9834	0.9376	0.9811	0.9407	0.9817	0.9622	0.9855	0.9667	0.9812	0.9739	0.9804	0.9287	0.9673	0.941	0.9807
17	7	0.9221	0.9903	0.9362	0.9887	0.9355	0.985	0.9383	0.979	0.9432	0.9789	0.9472	0.9819	0.9531	0.9838	0.9315	0.9735	0.9378	0.9352	0.9315	0.9775	0.9291	0.9734	0.9392	0.978	0.9454	0.9802	0.9306	0.9802	0.9347	0.9822	0.9296	0.9799	0.9331	0.981	0.9567	0.9855	0.9639	0.9808	0.9716	0.98	0.9204	0.966	0.9335	0.9801
17	8	0.9171	0.9903	0.929	0.989	0.9281	0.9846	0.9308	0.9773	0.9367	0.9785	0.9412	0.9807	0.9478	0.9833	0.9238	0.972	0.9337	0.9311	0.9247	0.9765	0.9226	0.9721	0.9328	0.9769	0.9395	0.9793	0.9233	0.9803	0.9274	0.9821	0.9222	0.9805	0.9251	0.9812	0.9509	0.9857	0.9588	0.9797	0.9699	0.9792	0.9127	0.9638	0.9254	0.9795
18	0.1	0.9668	0.9881	0.9768	0.988	0.979	0.9863	0.9787	0.9843	0.9783	0.9848	0.979	0.9854	0.9796	0.986	0.978	0.9828	0.9799	0.9782	0.9778	0.9839	0.9757	0.9817	0.9782	0.9841	0.9791	0.9851	0.9771	0.9848	0.9757	0.985	0.9765	0.9845	0.9765	0.9847	0.9798	0.9868	0.9809	0.985	0.9781	0.983	0.9746	0.9794	0.974	0.9821
18	0.2	0.9671	0.9882	0.9768	0.9881	0.9787	0.9863	0.9786	0.9843	0.9783	0.9849	0.9789	0.9854	0.9795	0.986	0.9778	0.9828	0.9797	0.978	0.9779	0.984	0.9756	0.9817	0.978	0.984	0.979	0.9851	0.9769	0.9848	0.9757	0.985	0.9764	0.9845	0.9763	0.9847	0.9798	0.9867	0.9808	0.9849	0.9781	0.983	0.9741	0.9793	0.9739	0.9821
18	0.5	0.9667	0.9884	0.9762	0.9881	0.9781	0.9863	0.9778	0.984	0.9777	0.9845	0.9783	0.9852	0.9793	0.9859	0.9766	0.9821	0.9792	0.9775	0.9767	0.9837	0.9741	0.9811	0.9773	0.9837	0.9786	0.985	0.9758	0.9843	0.9753	0.985	0.9753	0.9841	0.9759	0.9844	0.9796	0.9867	0.9805	0.9848	0.9786	0.9833	0.9729	0.9789	0.973	0.9821
18	1	0.9659	0.9887	0.9745	0.9882	0.9763	0.9861	0.9759	0.9834	0.9765	0.9843	0.9772	0.9851	0.9781	0.9855	0.9751	0.9817	0.9768	0.9751	0.975	0.9833	0.9722	0.9802	0.9755	0.9834	0.9769	0.9844	0.9736	0.9839	0.9733	0.9846	0.9735	0.9839	0.9735	0.9842	0.9788	0.9865	0.9797	0.9845	0.9786	0.9834	0.9704	0.978	0.9715	0.982
18	2	0.9617	0.9889	0.971	0.9881	0.9718	0.9858	0.9718	0.9827	0.9731	0.9835	0.9747	0.9845	0.9762	0.9853	0.9697	0.9801	0.9728	0.9709	0.9702	0.982	0.9672	0.9791	0.9713	0.9821	0.9744	0.9839	0.9689	0.9833	0.9685	0.9844	0.9681	0.9831	0.9691	0.9838	0.977	0.9864	0.9782	0.9838	0.9782	0.9829	0.9633	0.9755	0.9678	0.9813
18	3	0.9547	0.989	0.9643	0.988	0.9647	0.9856	0.9659	0.9817	0.9678	0.9823	0.9699	0.9835	0.9731	0.9848	0.9625	0.9789	0.9659	0.9638	0.963	0.981	0.9605	0.9783	0.9661	0.9813	0.9694	0.9829	0.9621	0.9826	0.963	0.9839	0.9616	0.9825	0.963	0.9829	0.9744	0.986	0.976	0.9827	0.9774	0.9823	0.9553	0.9739	0.9614	0.9808
18	4	0.9468	0.9894	0.9576	0.988	0.957	0.9854	0.9605	0.981	0.9621	0.9816	0.9642	0.9831	0.9689	0.9847	0.9548	0.9778	0.9607	0.9584	0.9548	0.9803	0.9531	0.9777	0.9599	0.9804	0.9641	0.9822	0.9533	0.9824	0.9562	0.9838	0.9524	0.9822	0.9557	0.9829	0.9703	0.9858	0.9733	0.982	0.9768	0.982	0.9454	0.971	0.9543	0.9806
18	5	0.9365	0.9897	0.9485	0.9884	0.9483	0.9851	0.9519	0.9812	0.9553	0.9809	0.9595	0.983	0.9644	0.9845	0.9451	0.9758	0.952	0.9495	0.947	0.9794	0.9434	0.9761	0.9522	0.9803	0.9587	0.9817	0.9455	0.9819	0.9488	0.9834	0.9439	0.9817	0.946	0.9823	0.9659	0.9855	0.9706	0.9815	0.9756	0.9815	0.9359	0.9694	0.9465	0.9807
18	6	0.9299	0.9899	0.9428	0.9884	0.9419	0.9851	0.9445	0.9808	0.9489	0.9798	0.9518	0.9825	0.9583	0.984	0.9378	0.9749	0.9463	0.9438	0.9376	0.978	0.9357	0.9751	0.9452	0.9784	0.951	0.9813	0.9379	0.981	0.9407	0.9829	0.9357	0.9809	0.9398	0.9817	0.9618	0.9854	0.9665	0.981	0.9739	0.9806	0.9269	0.9663	0.9398	0.9805
18	7	0.9214	0.9902	0.9349	0.9887	0.9331	0.9845	0.9369	0.9784	0.9415	0.9783	0.9462	0.9816	0.9528	0.9836	0.93	0.9726	0.9367	0.9341	0.9303	0.9772	0.9277	0.9733	0.9385	0.9777	0.9446	0.9796	0.9295	0.9798	0.9326	0.9817	0.928	0.9801	0.9323	0.9808	0.9557	0.9855	0.9634	0.9809	0.9715	0.98	0.919	0.9654	0.931	0.9801
18	8	0.9158	0.9904	0.9277	0.9888	0.9265	0.9842	0.9297	0.9771	0.936	0.9781	0.9402	0.9802	0.9472	0.9832	0.9223	0.9719	0.9333	0.9307	0.9228	0.9761	0.9207	0.9716	0.9323	0.9767	0.9389	0.979	0.9226	0.9801	0.9261	0.9821	0.9212	0.9804	0.9241	0.981	0.9505	0.9855	0.9579	0.9796	0.9697	0.979	0.9109	0.9626	0.9241	0.9795
19	0.1	0.9671	0.9883	0.9765	0.988	0.9786	0.9861	0.9783	0.9839	0.978	0.9845	0.9786	0.9853	0.9795	0.9861	0.9773	0.9822	0.9793	0.9776	0.9773	0.9836	0.9748	0.9811	0.9777	0.9838	0.9788	0.9848	0.9764	0.9843	0.9754	0.9847	0.9759	0.9841	0.9757	0.9843	0.9795	0.9867	0.9807	0.9848	0.9788	0.9835	0.9738	0.9789	0.9737	0.9821
19	0.2	0.9672	0.9883	0.9765	0.988	0.9783	0.9862	0.9783	0.984	0.9779	0.9846	0.9785	0.9852	0.9795	0.9861	0.9772	0.9822	0.9789	0.9771	0.9772	0.9835	0.9749	0.9811	0.9775	0.9838	0.9786	0.9849	0.9763	0.9844	0.9753	0.9847	0.976	0.9842	0.9757	0.9843	0.9796	0.9867	0.9806	0.9848	0.9787	0.9834	0.9735	0.9788	0.9734	0.9821
19	0.5	0.9666	0.9885	0.9756	0.988	0.9776	0.986	0.9769	0.9834	0.9772	0.984	0.9782	0.9851	0.9791	0.9857	0.9759	0.9816	0.9781	0.9764	0.976	0.9832	0.9729	0.9801	0.9767	0.9835	0.978	0.9846	0.975	0.9838	0.9745	0.9845	0.9747	0.9838	0.975	0.984	0.9791	0.9865	0.9804	0.9847	0.979	0.9836	0.972	0.9783	0.9725	0.9819
19	1	0.9657	0.9887	0.9742	0.9881	0.9758	0.9858	0.9755	0.9833	0.9756	0.9839	0.9768	0.9848	0.9777	0.9855	0.9742	0.9809	0.9759	0.9741	0.9741	0.9828	0.9713	0.9796	0.9749	0.983	0.9763	0.9841	0.9731	0.9836	0.9727	0.9843	0.9728	0.9836	0.9729	0.9839	0.9786	0.9863	0.9794	0.9843	0.979	0.9837	0.9694	0.9774	0.9712	0.9818
19	2	0.961	0.989	0.9703	0.988	0.9714	0.9856	0.9708	0.9821	0.9726	0.9834	0.9742	0.9843	0.9762	0.9853	0.9683	0.9796	0.9719	0.9698	0.9698	0.9817	0.9663	0.9789	0.9706	0.9817	0.9737	0.9837	0.9683	0.9831	0.968	0.9841	0.9675	0.9829	0.9681	0.9834	0.9768	0.9863	0.9777	0.9837	0.9785	0.9831	0.9624	0.9751	0.9674	0.9812
19	3	0.9529	0.989	0.9637	0.9879	0.9638	0.9854	0.9651	0.9813	0.9673	0.982	0.9691	0.9833	0.9727	0.9849	0.9618	0.9784	0.9651	0.963	0.9618	0.9807	0.9594	0.9778	0.965	0.9809	0.9683	0.9824	0.9609	0.9825	0.9626	0.9835	0.9604	0.9821	0.9612	0.9825	0.973	0.9858	0.9757	0.9824	0.9775	0.9824	0.9541	0.9736	0.9601	0.9809
19	4	0.9463	0.9894	0.9566	0.988	0.9558	0.985	0.9594	0.9808	0.9614	0.9813	0.9639	0.9831	0.9686	0.9845	0.9534	0.9773	0.9598	0.9575	0.9539	0.9801	0.9516	0.9773	0.9593	0.9803	0.9637	0.982	0.9521	0.9818	0.9557	0.9836	0.9514	0.982	0.9541	0.9826	0.9699	0.9855	0.973	0.9819	0.9768	0.9821	0.9434	0.9708	0.9534	0.9807
19	5	0.9356	0.9896	0.9479	0.9881	0.948	0.985	0.9506	0.9809	0.9545	0.9807	0.9589	0.9827	0.964	0.9842	0.9441	0.9755	0.9512	0.9487	0.9446	0.9789	0.9411	0.9753	0.9512	0.9796	0.9577	0.9814	0.9437	0.9813	0.9479	0.983	0.9428	0.9815	0.9455	0.9821	0.9655	0.9854	0.9705	0.9815	0.9758	0.9816	0.9347	0.9689	0.9459	0.9806
19	6	0.9287	0.9899	0.9421	0.9884	0.9408	0.9848	0.9434	0.9802	0.9483	0.9796	0.9515	0.9824	0.9575	0.9837	0.936	0.9737	0.9451	0.9426	0.9367	0.9776	0.9345	0.9742	0.9443	0.9783	0.9504	0.9809	0.9367	0.9807	0.9399	0.9825	0.9345	0.9807	0.939	0.9816	0.9614	0.9853	0.9661	0.981	0.9739	0.9808	0.9257	0.9659	0.939	0.9803
19	7	0.9209	0.9902	0.9334	0.9887	0.9324	0.9842	0.9356	0.9776	0.9405	0.9778	0.945	0.981	0.9521	0.9835	0.9285	0.9722	0.9361	0.9334	0.929	0.9767	0.9266	0.9726	0.9373	0.9773	0.9436	0.9793	0.9279	0.9796	0.9316	0.982	0.9262	0.9801	0.9305	0.9805	0.9549	0.9854	0.9629	0.9809	0.9714	0.9801	0.9169	0.9642	0.93	0.98
19	8	0.9149	0.9903	0.9263	0.9889	0.9243	0.984	0.9288	0.9766	0.935	0.9778	0.9393	0.98	0.9467	0.9828	0.9208	0.9716	0.9318	0.9292	0.9212	0.976	0.9184	0.9714	0.9316	0.9761	0.9374	0.9784	0.9202	0.9798	0.9247	0.9818	0.9188	0.9794	0.9236	0.9807	0.9501	0.9851	0.9576	0.9797	0.9697	0.9794	0.9098	0.9619	0.9223	0.9795
20	0.1	0.9671	0.9884	0.9762	0.9879	0.9781	0.9858	0.9775	0.9833	0.9774	0.9842	0.9783	0.985	0.9793	0.9859	0.9767	0.9817	0.9782	0.9764	0.9764	0.9829	0.9743	0.9808	0.9771	0.9834	0.9781	0.9845	0.9755	0.9837	0.9746	0.9843	0.9754	0.9838	0.9754	0.9841	0.9795	0.9867	0.9805	0.9848	0.9791	0.9837	0.973	0.9782	0.973	0.9817
20	0.2	0.9671	0.9884	0.9761	0.9879	0.9779	0.9858	0.9776	0.9834	0.9773	0.9842	0.9781	0.9849	0.9794	0.986	0.9767	0.9818	0.9781	0.9764	0.9763	0.9829	0.9742	0.9808	0.977	0.9834	0.9782	0.9846	0.9755	0.9838	0.9746	0.9842	0.9752	0.9839	0.9753	0.9841	0.9794	0.9866	0.9805	0.9848	0.9791	0.9837	0.9725	0.978	0.9729	0.9817
20	0.5	0.9666	0.9887	0.9752	0.988	0.977	0.9857	0.9764	0.9827	0.9767	0.9837	0.9777	0.9847	0.9786	0.9855	0.9749	0.981	0.9772	0.9754	0.9754	0.9827	0.9722	0.9797	0.9762	0.9832	0.9776	0.9845	0.9743	0.9833	0.9741	0.9843	0.974	0.9835	0.9744	0.9837	0.9791	0.9866	0.9803	0.9847	0.9793	0.9838	0.9712	0.9776	0.9722	0.9818
20	1	0.9649	0.9887	0.974	0.988	0.9752	0.9855	0.9744	0.9825	0.9751	0.9836	0.9761	0.9844	0.9774	0.9853	0.9733	0.9804	0.9753	0.9735	0.9734	0.9822	0.9707	0.9793	0.9742	0.9825	0.9757	0.9838	0.9725	0.9831	0.9723	0.9841	0.972	0.983	0.9722	0.9836	0.9784	0.9864	0.9792	0.9842	0.9792	0.9838	0.9681	0.9762	0.9704	0.9816
20	2	0.96	0.989	0.9695	0.9878	0.9706	0.9854	0.97	0.9815	0.9714	0.9829	0.9735	0.9839	0.9757	0.9852	0.9667	0.9791	0.9709	0.9688	0.9689	0.9813	0.9641	0.9782	0.9696	0.9812	0.973	0.9833	0.9675	0.9829	0.9674	0.984	0.9668	0.9823	0.9674	0.983	0.9765	0.9862	0.9774	0.9834	0.9784	0.9829	0.961	0.9744	0.966	0.9812
20	3	0.9519	0.9893	0.9629	0.9879	0.9627	0.9851	0.9644	0.9811	0.9665	0.9815	0.968	0.983	0.9725	0.9848	0.961	0.9778	0.9645	0.9624	0.9612	0.9805	0.9581	0.9774	0.964	0.9805	0.9678	0.9821	0.9603	0.9822	0.962	0.9833	0.9595	0.9818	0.9606	0.9824	0.9726	0.9859	0.9757	0.9826	0.9775	0.9824	0.9526	0.973	0.9594	0.9809
20	4	0.9457	0.9895	0.9552	0.9878	0.9546	0.9847	0.9583	0.9807	0.9605	0.9809	0.9633	0.9826	0.9677	0.9843	0.9516	0.9768	0.9587	0.9564	0.9527	0.9795	0.9495	0.9768	0.9586	0.9798	0.9631	0.9815	0.9508	0.9818	0.954	0.9831	0.95	0.9816	0.9525	0.9821	0.9696	0.9856	0.9727	0.9821	0.9768	0.9823	0.9416	0.9701	0.9517	0.9807
20	5	0.9344	0.9896	0.9468	0.9883	0.9464	0.985	0.9489	0.9806	0.9535	0.9804	0.9583	0.9824	0.9631	0.984	0.9429	0.9748	0.9508	0.9483	0.9439	0.9785	0.9404	0.9747	0.9504	0.9793	0.9567	0.981	0.9428	0.9814	0.9463	0.9828	0.9416	0.981	0.9445	0.9819	0.9653	0.9854	0.9703	0.9815	0.9756	0.9815	0.9323	0.9676	0.9452	0.9802
20	6	0.9272	0.99	0.9413	0.9885	0.9395	0.9845	0.9423	0.9797	0.9473	0.9793	0.9504	0.9819	0.9566	0.9835	0.9352	0.9731	0.9436	0.9411	0.9356	0.9771	0.9328	0.9738	0.9427	0.9779	0.9493	0.9803	0.9353	0.9802	0.9386	0.9822	0.933	0.9801	0.9378	0.9815	0.9611	0.9855	0.9659	0.9811	0.9733	0.9806	0.9241	0.9648	0.9379	0.9803
20	7	0.9197	0.9902	0.9326	0.9888	0.9312	0.984	0.9341	0.9775	0.9402	0.9776	0.9438	0.9803	0.9514	0.9834	0.9262	0.9715	0.935	0.9324	0.9281	0.9766	0.9244	0.9717	0.9366	0.9768	0.9425	0.9787	0.9266	0.9796	0.9301	0.9816	0.9248	0.98	0.9289	0.9803	0.9543	0.9853	0.9625	0.9807	0.9713	0.9801	0.9155	0.9636	0.9283	0.98
20	8	0.9131	0.9903	0.925	0.9888	0.9227	0.9837	0.9276	0.9766	0.9344	0.9778	0.9385	0.9795	0.9461	0.9824	0.9191	0.9709	0.9306	0.9279	0.9203	0.9758	0.9166	0.9712	0.9301	0.9754	0.9366	0.9782	0.9193	0.9793	0.9238	0.9816	0.9175	0.9792	0.9225	0.9802	0.9497	0.9851	0.9573	0.9796	0.9696	0.9793	0.9082	0.9609	0.921	0.9793
21	0.1																					0.9736	0.9802	0.9765	0.983	0.9776	0.9842	0.9747	0.9832			0.9743	0.983	0.9746	0.9837					0.9795	0.9839
21	0.2																					0.9733	0.9801	0.9764	0.983	0.9776	0.9843	0.9747	0.9833			0.9742	0.9831	0.9745	0.9837					0.9795	0.9839
21	0.5																					0.9718	0.9796	0.9753	0.9825	0.9769	0.9839	0.9733	0.9828			0.9727	0.9827	0.9737	0.9834					0.9794	0.984
21	1																					0.9699	0.9788	0.9734	0.982	0.9751	0.9833	0.9717	0.9829			0.9711	0.9826	0.9715	0.9833					0.9793	0.9838
21	2																					0.9632	0.9777	0.9691	0.9808	0.9721	0.9829	0.9663	0.9822			0.9656	0.982	0.9663	0.9826					0.9784	0.983
21	3																					0.9572	0.9768	0.9633	0.9802	0.9672	0.9816	0.9591	0.9819			0.9582	0.9818	0.9601	0.9821					0.9774	0.9825
21	4																					0.9486	0.976	0.9578	0.9796	0.9613	0.981	0.9495	0.9816			0.9483	0.9813	0.9513	0.9818					0.9768	0.9824
21	5																					0.9394	0.9741	0.9489	0.9791	0.9559	0.9806	0.9416	0.9808			0.9403	0.9806	0.9432	0.9818					0.9756	0.9816
21	6																					0.9311	0.9732	0.9417	0.9774	0.9485	0.9797	0.9345	0.9798			0.9308	0.9795	0.9364	0.9812					0.9733	0.9806
21	7																					0.9231	0.9711	0.9355	0.9761	0.9413	0.9786	0.9251	0.9793			0.9221	0.9796	0.9279	0.98					0.9712	0.9801
21	8																					0.9157	0.9709	0.929	0.9748	0.9361	0.978	0.9181	0.9785			0.9162	0.9787	0.9216	0.9801					0.9692	0.9793
22	0.1																					0.9727	0.9796	0.9756	0.9825	0.9768	0.9837	0.974	0.9829			0.9738	0.9825	0.974	0.9832					0.9796	0.984
22	0.2																					0.9724	0.9794	0.9756	0.9825	0.9768	0.9837	0.974	0.9829			0.9735	0.9824	0.9741	0.9832					0.9796	0.9841
22	0.5																					0.9707	0.9788	0.9747	0.9822	0.9763	0.9836	0.9726	0.9827			0.9723	0.9824	0.973	0.9833					0.9796	0.9841
22	1																					0.9687	0.9783	0.9728	0.9816	0.9746	0.983	0.971	0.9828			0.9703	0.9822	0.9706	0.9831					0.9793	0.9838
22	2																					0.9622	0.9773	0.9685	0.9804	0.9717	0.9826	0.9652	0.9818			0.965	0.9816	0.9658	0.9823					0.9787	0.9832
22	3																					0.9567	0.9766	0.9622	0.9796	0.9667	0.9812	0.9577	0.9814			0.957	0.9811	0.9593	0.982					0.9775	0.9826
22	4																					0.9473	0.9756	0.9569	0.9792	0.9604	0.9807	0.9485	0.9812			0.9471	0.981	0.9497	0.9817					0.9769	0.9824
22	5																					0.9386	0.9739	0.9482	0.9785	0.9548	0.9801	0.9393	0.9802			0.9389	0.9801	0.9425	0.9815					0.9753	0.9818
22	6																					0.9298	0.9727	0.9404	0.9766	0.9475	0.9795	0.9337	0.9794			0.9298	0.9791	0.9353	0.9809					0.9732	0.9806
22	7																					0.9217	0.9708	0.934	0.9754	0.9407	0.9782	0.9234	0.9793			0.9212	0.979	0.9254	0.98					0.9711	0.9802
22	8																					0.9144	0.9702	0.9278	0.9742	0.9349	0.9778	0.9163	0.978			0.9152	0.9779	0.9206	0.9798					0.9692	0.9793
23	0.1																					0.972	0.9791	0.9753	0.9823	0.9766	0.9835	0.9736	0.9826			0.9729	0.9821	0.9735	0.983					0.9797	0.9841
23	0.2																					0.9716	0.9789	0.9751	0.9822	0.9765	0.9836	0.9735	0.9827			0.9728	0.9821	0.9735	0.983					0.9796	0.9841
23	0.5																					0.9699	0.9782	0.9741	0.9816	0.9757	0.9832	0.9719	0.9824			0.9712	0.982	0.9723	0.9831					0.9795	0.9841
23	1																					0.9677	0.9778	0.9722	0.9811	0.974	0.9825	0.9702	0.9823			0.9694	0.9819	0.9697	0.9827					0.9793	0.9838
23	2																					0.9612	0.9768	0.9673	0.9803	0.9709	0.982	0.9644	0.9819			0.9637	0.9811	0.9645	0.9821					0.9786	0.9832
23	3																					0.9552	0.9761	0.9618	0.9793	0.9656	0.981	0.9567	0.9811			0.9556	0.9806	0.9583	0.9816					0.9774	0.9826
23	4																					0.946	0.9752	0.9556	0.9789	0.9597	0.9803	0.9472	0.9808			0.9454	0.9805	0.9482	0.9816					0.9769	0.9826
23	5																					0.9365	0.9736	0.9472	0.9781	0.9541	0.9797	0.9388	0.9798			0.938	0.9799	0.9417	0.9813					0.9751	0.9816
23	6																					0.9275	0.9718	0.9388	0.9761	0.9474	0.9795	0.9315	0.9794			0.9285	0.9788	0.9341	0.9803					0.9731	0.9809
23	7																					0.9199	0.9702	0.9337	0.9753	0.94	0.9778	0.9218	0.9782			0.9202	0.9786	0.9243	0.98					0.9709	0.9801
23	8																					0.912	0.9694	0.9265	0.9741	0.934	0.9775	0.915	0.9778			0.9139	0.9774	0.9185	0.9796					0.9688	0.9794
24	0.1																					0.971	0.9783	0.9746	0.9816	0.9762	0.9831	0.973	0.9821			0.9724	0.9818	0.9731	0.9828					0.9796	0.9841
24	0.2																					0.9707	0.9782	0.9745	0.9815	0.9761	0.9832	0.973	0.9821			0.9723	0.9817	0.973	0.9827					0.9796	0.9841
24	0.5																					0.9691	0.9775	0.9733	0.9811	0.9748	0.9825	0.9715	0.982			0.9702	0.9816	0.9711	0.9823					0.9795	0.9841
24	1																					0.9668	0.9774	0.9715	0.9807	0.9735	0.9821	0.9695	0.982			0.968	0.981	0.9687	0.9824					0.9793	0.9839
24	2																					0.9601	0.976	0.9667	0.9798	0.9698	0.9817	0.9629	0.981			0.9624	0.9805	0.9637	0.9819					0.9785	0.9832
24	3																					0.9542	0.9757	0.9611	0.9789	0.9645	0.9806	0.9556	0.9807			0.9544	0.98	0.9575	0.9814					0.9773	0.9826
24	4																					0.9445	0.9747	0.9544	0.9784	0.9588	0.9799	0.9464	0.9802			0.9446	0.9801	0.9472	0.9812					0.9766	0.9825
24	5																					0.9348	0.9726	0.9463	0.9776	0.9527	0.9796	0.9381	0.9795			0.9363	0.9796	0.94	0.9808					0.975	0.9816
24	6																					0.9259	0.9708	0.9375	0.9755	0.947	0.9792	0.9284	0.9785			0.9263	0.9787	0.9328	0.9798					0.973	0.9809
24	7																					0.9184	0.9696	0.9319	0.9748	0.9393	0.9775	0.9207	0.978			0.9181	0.9779	0.9232	0.9799					0.9707	0.9804
24	8																					0.9102	0.9688	0.9247	0.9737	0.9322	0.9771	0.9142	0.9776			0.9125	0.9772	0.9176	0.9793					0.9687	0.9793
25	0.1																					0.9704	0.9778	0.974	0.9812	0.9754	0.9825	0.9724	0.9818			0.9713	0.9813	0.9719	0.9823					0.9796	0.9841
25	0.2																					0.9702	0.9777	0.974	0.9812	0.9754	0.9825	0.9722	0.9817			0.9711	0.9811	0.9718	0.9822					0.9796	0.9842
25	0.5																					0.9683	0.9773	0.9723	0.9808	0.9742	0.982	0.9706	0.9818			0.9694	0.9811	0.9701	0.9821					0.9796	0.9841
25	1																					0.9658	0.9765	0.971	0.9804	0.973	0.9818	0.9678	0.9813			0.9671	0.9809	0.9682	0.9822					0.9793	0.9838
25	2																					0.9591	0.9756	0.966	0.9794	0.9695	0.9815	0.9619	0.9804			0.9609	0.9801	0.9625	0.9815					0.9785	0.9832
25	3																					0.9527	0.975	0.9605	0.9786	0.9638	0.9804	0.9541	0.98			0.953	0.9798	0.9566	0.981					0.9772	0.9827
25	4																					0.9426	0.9742	0.9534	0.9782	0.9584	0.9796	0.9448	0.9801			0.944	0.9798	0.9463	0.9809					0.9766	0.9824
25	5																					0.9334	0.9722	0.9449	0.977	0.9521	0.9795	0.9365	0.9792			0.9351	0.9789	0.9392	0.9806					0.9748	0.9816
25	6																					0.925	0.9704	0.9367	0.9754	0.9454	0.9783	0.9273	0.9781			0.9254	0.9785	0.9303	0.9794					0.9728	0.9809
25	7																					0.9169	0.969	0.9309	0.9748	0.938	0.9773	0.92	0.9777			0.9172	0.9777	0.9219	0.9793					0.9706	0.9802
25	8																					0.9084	0.9686	0.9237	0.9736	0.9318	0.9769	0.9126	0.9776			0.9112	0.977	0.9162	0.9792					0.9682	0.9791
																						0.9808	0.9854			0.9808	0.986	0.9801	0.9864
																						43	54			65	65	55	65

## Sheet: 60 PAM
Table S1.Local alignment, Test set: 60 PAM
Gap	Gap	PAM30		PAM60		PAM120		PAM250		Blosum45		Blosum50		Blosum62		Gonnet250		Gonnet_p		Optima		VTML250		MIQS		PFASUM50		PFASUM100		Crooks		CCF53		MOLLI60		Johnson		Prlic		Blake		Benner		Miyazawa
open	extension	Accur.	Confid.	Accur.	Confid.	Accur.	Confid.	Accur.	Confid.	Accur.	Confid.	Accur.	Confid.	Accur.	Confid.	Accur.	Confid.	Accur.	Confid.	Accur.	Confid.	Accur.	Confid.	Accur.	Confid.	Accur.	Confid.	Accur.	Confid.	Accur.	Confid.	Accur.	Confid.	Accur.	Confid.	Accur.	Confid.	Accur.	Confid.	Accur.	Confid.	Accur.	Confid.	Accur.	Confid.
3	0.1	0.4439	0.6684	0.5644	0.7291	0.7275	0.8169	0.8105	0.8614	0.7122	0.8007	0.6826	0.7822	0.6406	0.7579	0.8112	0.859	0.9198	0.917	0.7405	0.8145	0.8159	0.8626	0.7741	0.836	0.7261	0.8086	0.7289	0.8127	0.6549	0.7724	0.7222	0.809	0.6893	0.7897	0.5899	0.7312	0.6394	0.7433	0.6131	0.7234	0.7705	0.8191	0.6622	0.7492
3	0.2	0.4512	0.6732	0.5748	0.7341	0.7381	0.8217	0.8191	0.8657	0.7249	0.8065	0.6941	0.7875	0.6502	0.7624	0.823	0.8649	0.9205	0.9175	0.757	0.823	0.8248	0.8667	0.7834	0.8406	0.7365	0.8136	0.7406	0.8177	0.6686	0.7783	0.7376	0.8167	0.7032	0.7956	0.6013	0.7358	0.6516	0.749	0.617	0.7255	0.7838	0.8266	0.6697	0.7533
3	0.5	0.4944	0.6928	0.632	0.761	0.7953	0.8519	0.858	0.888	0.7814	0.8375	0.7506	0.818	0.7034	0.7893	0.8531	0.8818	0.9206	0.9169	0.7979	0.8457	0.8612	0.8876	0.8247	0.8638	0.785	0.8392	0.7978	0.8492	0.7332	0.8108	0.7958	0.848	0.7636	0.8283	0.639	0.7524	0.683	0.7654	0.6457	0.7402	0.8149	0.8452	0.6936	0.7662
3	1	0.5507	0.7194	0.6937	0.7931	0.8356	0.8756	0.8847	0.9048	0.8271	0.8643	0.8006	0.8463	0.7553	0.8176	0.8801	0.899	0.9191	0.9146	0.8392	0.8698	0.8827	0.9012	0.8575	0.8836	0.8266	0.8635	0.8402	0.8753	0.7908	0.8444	0.8401	0.8751	0.8155	0.859	0.6932	0.7799	0.7264	0.7896	0.6777	0.7575	0.8473	0.8665	0.7265	0.7837
3	2	0.6328	0.7844	0.7691	0.8478	0.8731	0.9081	0.8998	0.9164	0.8679	0.8921	0.8527	0.8806	0.8217	0.8593	0.8952	0.9088	0.9155	0.9101	0.8709	0.8932	0.895	0.9098	0.8802	0.8988	0.8656	0.8888	0.8728	0.9017	0.8427	0.8825	0.8741	0.903	0.8548	0.8896	0.7714	0.8259	0.7876	0.827	0.731	0.7888	0.8689	0.8822	0.7709	0.8124
3	3	0.6587	0.8425	0.8005	0.8902	0.8793	0.9283	0.8995	0.9203	0.88	0.905	0.8697	0.8958	0.851	0.8815	0.8953	0.9119	0.9065	0.9007	0.8802	0.9071	0.893	0.9114	0.8879	0.9064	0.8786	0.9004	0.8781	0.9188	0.8599	0.9086	0.8788	0.9208	0.8682	0.9113	0.816	0.8579	0.8216	0.8495	0.7685	0.8126	0.8703	0.8869	0.8013	0.8367
4	0.1	0.4755	0.6915	0.6164	0.7662	0.7892	0.8577	0.8604	0.8951	0.7796	0.8453	0.7481	0.825	0.6989	0.795	0.8597	0.8918	0.9287	0.9247	0.8046	0.8586	0.8634	0.8952	0.8255	0.8708	0.7828	0.8459	0.794	0.8567	0.7225	0.8173	0.7894	0.8542	0.755	0.8342	0.6426	0.7647	0.6925	0.7793	0.6496	0.7471	0.8304	0.8622	0.7025	0.7771
4	0.2	0.4847	0.6966	0.6292	0.7719	0.8	0.8621	0.8665	0.8983	0.7903	0.8498	0.7582	0.8295	0.7082	0.7994	0.8691	0.897	0.9284	0.9242	0.8178	0.8649	0.8699	0.8983	0.8322	0.8733	0.7929	0.851	0.8041	0.8608	0.7364	0.8229	0.8015	0.859	0.7675	0.8395	0.6547	0.7697	0.7028	0.7842	0.6538	0.7492	0.8409	0.8684	0.7116	0.782
4	0.5	0.5312	0.72	0.686	0.7982	0.8439	0.8861	0.8929	0.9136	0.8314	0.8718	0.8046	0.8549	0.7596	0.8266	0.8885	0.9082	0.9272	0.9225	0.8469	0.8804	0.8926	0.9109	0.8632	0.8907	0.8339	0.8729	0.8481	0.8847	0.7902	0.8506	0.8472	0.8838	0.8183	0.8664	0.6917	0.7865	0.7323	0.7994	0.6821	0.7649	0.8621	0.8813	0.7348	0.7945
4	1	0.5907	0.7508	0.7435	0.8297	0.872	0.9037	0.9065	0.922	0.8643	0.892	0.8416	0.8766	0.8031	0.8515	0.9024	0.9162	0.9262	0.921	0.8746	0.8973	0.9041	0.9187	0.8839	0.904	0.8624	0.8901	0.8752	0.9022	0.8345	0.8768	0.8741	0.9013	0.8517	0.8869	0.7427	0.8134	0.7702	0.8205	0.712	0.781	0.8791	0.8923	0.7645	0.8117
4	2	0.6554	0.8194	0.7997	0.8808	0.8903	0.9287	0.9102	0.9273	0.888	0.9094	0.8754	0.8993	0.8514	0.8821	0.906	0.9194	0.9179	0.9121	0.8899	0.911	0.905	0.9198	0.8965	0.913	0.886	0.9061	0.8887	0.9201	0.8666	0.9054	0.8895	0.9217	0.8757	0.9107	0.8086	0.8535	0.8187	0.8503	0.7605	0.8104	0.8832	0.8968	0.8038	0.8394
4	3	0.6621	0.8735	0.8135	0.9127	0.8869	0.9406	0.9053	0.9312	0.8925	0.9191	0.8837	0.9109	0.8701	0.8996	0.8993	0.9189	0.9082	0.9022	0.8898	0.9209	0.8981	0.9196	0.8943	0.9155	0.8916	0.9139	0.8841	0.9306	0.8698	0.9239	0.8833	0.9315	0.8774	0.9248	0.8407	0.8801	0.845	0.8681	0.7917	0.8297	0.877	0.8956	0.8215	0.859
4	4	0.6383	0.9102	0.8119	0.934	0.8762	0.9478	0.895	0.9338	0.8876	0.9269	0.8854	0.9224	0.8762	0.9139	0.89	0.9232	0.8974	0.891	0.8794	0.928	0.8878	0.9215	0.8899	0.92	0.8898	0.9211	0.8728	0.9374	0.8636	0.9349	0.8736	0.9376	0.87	0.9331	0.855	0.9002	0.8583	0.8778	0.8139	0.8438	0.8679	0.894	0.8292	0.8756
5	0.1	0.5066	0.7189	0.6656	0.8003	0.8364	0.8894	0.8926	0.9175	0.8282	0.8769	0.7983	0.8586	0.7539	0.8316	0.8932	0.9146	0.9341	0.9295	0.8503	0.8887	0.8954	0.9171	0.864	0.8971	0.8298	0.8767	0.8428	0.8885	0.7776	0.8539	0.8405	0.8871	0.8056	0.8682	0.6916	0.7963	0.7377	0.8095	0.6852	0.7719	0.8719	0.8928	0.7396	0.804
5	0.2	0.5171	0.7234	0.6794	0.806	0.8463	0.8935	0.8971	0.9197	0.8365	0.8809	0.8088	0.8639	0.7634	0.836	0.8976	0.9165	0.9335	0.9287	0.8601	0.8937	0.8988	0.9183	0.8697	0.8995	0.838	0.8804	0.8516	0.8925	0.7903	0.8588	0.8502	0.8913	0.8189	0.8741	0.7041	0.8015	0.7474	0.8144	0.6895	0.7741	0.8783	0.8963	0.7498	0.8095
5	0.5	0.5687	0.7492	0.7361	0.8335	0.8785	0.9116	0.9128	0.9288	0.87	0.8989	0.8449	0.8833	0.8036	0.857	0.9094	0.9238	0.9323	0.9272	0.8812	0.9058	0.9117	0.9262	0.8902	0.9109	0.8666	0.896	0.8808	0.9088	0.8355	0.8821	0.8808	0.9089	0.8546	0.8927	0.7403	0.8187	0.7744	0.8289	0.7148	0.7876	0.8902	0.9038	0.7719	0.8215
5	1	0.6256	0.7846	0.7831	0.8618	0.8955	0.924	0.9194	0.9327	0.8887	0.911	0.8729	0.8998	0.8388	0.8771	0.9155	0.9272	0.9297	0.9241	0.8956	0.914	0.9143	0.927	0.9024	0.9188	0.8864	0.9081	0.8947	0.9194	0.8658	0.9006	0.8959	0.9198	0.8776	0.9078	0.7861	0.8445	0.8066	0.8467	0.7417	0.8022	0.8964	0.9075	0.7979	0.8373
5	2	0.6679	0.8539	0.8171	0.9059	0.8988	0.94	0.9167	0.9351	0.8995	0.9215	0.8914	0.9142	0.8723	0.8993	0.9122	0.9264	0.9196	0.9136	0.9009	0.9233	0.9104	0.9265	0.9058	0.9228	0.9002	0.9198	0.8961	0.9312	0.8789	0.9217	0.8964	0.9327	0.8878	0.9254	0.8376	0.8758	0.844	0.8698	0.7839	0.8268	0.89	0.9055	0.8247	0.8583
5	3	0.6549	0.9009	0.8221	0.9302	0.8899	0.9478	0.9078	0.9359	0.8967	0.9274	0.8939	0.9236	0.8842	0.9146	0.9025	0.9267	0.9084	0.9021	0.8934	0.9291	0.8991	0.9243	0.9009	0.9241	0.8984	0.9239	0.8855	0.9388	0.8746	0.9347	0.884	0.9385	0.8827	0.9342	0.86	0.8985	0.8629	0.8823	0.8135	0.8458	0.8808	0.9024	0.8353	0.8752
5	4	0.6266	0.9281	0.8168	0.9437	0.8765	0.9517	0.8957	0.938	0.8887	0.9333	0.8885	0.9302	0.8845	0.9255	0.8904	0.9281	0.8971	0.8906	0.8805	0.9345	0.8872	0.9255	0.8905	0.9256	0.8925	0.9296	0.8739	0.943	0.8659	0.9418	0.8734	0.9421	0.8705	0.9399	0.868	0.9155	0.8718	0.8893	0.8322	0.8575	0.8673	0.8997	0.8393	0.8901
5	5	0.6059	0.947	0.8064	0.9514	0.8644	0.9547	0.8867	0.9393	0.8785	0.936	0.8796	0.9349	0.88	0.9335	0.8784	0.9267	0.8883	0.8816	0.8708	0.9375	0.8755	0.9256	0.8826	0.9279	0.8833	0.931	0.8622	0.9449	0.8562	0.9457	0.86	0.9439	0.8595	0.9435	0.8674	0.9275	0.8772	0.8949	0.8445	0.8652	0.8513	0.9008	0.8366	0.9018
6	0.1	0.5369	0.7463	0.712	0.8332	0.871	0.9122	0.9119	0.9311	0.8651	0.9011	0.8392	0.8856	0.7956	0.8593	0.9118	0.928	0.9373	0.9324	0.8822	0.9099	0.9132	0.93	0.8887	0.9136	0.864	0.8994	0.8758	0.9104	0.8207	0.8814	0.8739	0.9096	0.8452	0.8938	0.738	0.8269	0.7759	0.8353	0.715	0.7924	0.8963	0.9116	0.7753	0.83
6	0.2	0.5528	0.7548	0.7257	0.8383	0.8781	0.9154	0.9148	0.9324	0.871	0.9038	0.8468	0.889	0.8051	0.8638	0.9158	0.9303	0.9365	0.9314	0.888	0.9135	0.9149	0.9304	0.8926	0.9152	0.8702	0.9023	0.8813	0.9129	0.8315	0.8855	0.8815	0.9131	0.8542	0.8971	0.75	0.8321	0.7849	0.8396	0.7202	0.7951	0.899	0.9127	0.7821	0.8335
6	0.5	0.606	0.7817	0.7759	0.8632	0.8993	0.9274	0.9239	0.9373	0.8936	0.9166	0.8734	0.9029	0.8389	0.8809	0.921	0.9326	0.9351	0.9297	0.9014	0.921	0.9208	0.9334	0.9056	0.9227	0.8915	0.914	0.8989	0.9235	0.8662	0.9034	0.9004	0.9243	0.8803	0.9117	0.7831	0.8481	0.8082	0.852	0.7429	0.8067	0.9043	0.9157	0.8019	0.8445
6	1	0.6508	0.8199	0.8118	0.8875	0.9102	0.937	0.9261	0.9391	0.9045	0.9238	0.8916	0.9144	0.8662	0.8975	0.9221	0.9332	0.9318	0.926	0.9095	0.9264	0.9209	0.9337	0.9123	0.9271	0.9029	0.9217	0.9062	0.9309	0.8845	0.9169	0.9067	0.9312	0.8926	0.9213	0.8192	0.8672	0.8356	0.8682	0.768	0.8204	0.9057	0.9168	0.8207	0.8555
6	2	0.6655	0.8851	0.8333	0.9242	0.9038	0.9475	0.9192	0.939	0.9058	0.9291	0.9009	0.9252	0.8875	0.9134	0.915	0.9316	0.9204	0.9143	0.9058	0.932	0.9137	0.9318	0.9108	0.9294	0.9071	0.9279	0.9003	0.9383	0.8853	0.9322	0.8994	0.9385	0.8927	0.933	0.8592	0.8935	0.8632	0.8845	0.8053	0.8425	0.8943	0.911	0.8405	0.8738
6	3	0.6446	0.921	0.8276	0.9418	0.8892	0.9534	0.9085	0.94	0.8991	0.9341	0.8984	0.9308	0.8928	0.9253	0.9033	0.932	0.9091	0.9026	0.8943	0.9366	0.8987	0.9285	0.9031	0.9294	0.9017	0.9312	0.8836	0.9435	0.8765	0.9406	0.8826	0.943	0.8826	0.9396	0.8743	0.9142	0.8771	0.8946	0.8314	0.8588	0.8803	0.9066	0.847	0.89
6	4	0.6185	0.9429	0.8171	0.9507	0.8758	0.9547	0.8947	0.9416	0.8891	0.9375	0.8889	0.9356	0.889	0.9324	0.8895	0.9317	0.8964	0.8897	0.8802	0.9377	0.8861	0.9281	0.8905	0.9309	0.8924	0.9334	0.8726	0.9459	0.8665	0.945	0.872	0.944	0.8696	0.9437	0.8755	0.9267	0.8829	0.8995	0.848	0.8699	0.8667	0.9065	0.8457	0.9016
6	5	0.5971	0.957	0.8046	0.9567	0.862	0.9569	0.8842	0.9421	0.8773	0.9384	0.8793	0.9391	0.8811	0.9379	0.8777	0.9297	0.8873	0.8805	0.8678	0.939	0.8739	0.9294	0.8804	0.9317	0.8831	0.9353	0.8583	0.9469	0.8544	0.9477	0.858	0.9461	0.8578	0.9463	0.8723	0.9358	0.8841	0.9032	0.8561	0.8748	0.8494	0.9047	0.8395	0.9112
6	6	0.5784	0.9662	0.7839	0.9624	0.8476	0.9572	0.8734	0.942	0.8676	0.9389	0.8718	0.9401	0.8727	0.9415	0.8646	0.9297	0.8778	0.8709	0.8554	0.9397	0.8618	0.9283	0.8697	0.9322	0.8732	0.9369	0.8433	0.9471	0.8397	0.9502	0.8394	0.9463	0.8416	0.9487	0.8675	0.9407	0.8819	0.9066	0.8635	0.8799	0.8364	0.9032	0.8308	0.9195
7	0.1	0.5682	0.7768	0.7476	0.8591	0.8942	0.9284	0.923	0.9393	0.8886	0.9172	0.8663	0.9031	0.8308	0.8821	0.9223	0.9355	0.9375	0.9323	0.9011	0.9241	0.9223	0.9366	0.9049	0.9253	0.8887	0.9161	0.8951	0.9248	0.8537	0.9027	0.8954	0.9245	0.8726	0.9122	0.7796	0.8543	0.8087	0.8569	0.742	0.8108	0.9086	0.9217	0.8002	0.8488
7	0.2	0.5842	0.7835	0.7627	0.865	0.8998	0.9309	0.9254	0.9402	0.894	0.92	0.8735	0.9063	0.8383	0.8854	0.9245	0.9367	0.937	0.9317	0.9057	0.9265	0.9238	0.9372	0.9082	0.9266	0.8928	0.9184	0.8997	0.9267	0.8628	0.9065	0.8997	0.9264	0.8775	0.9136	0.7892	0.8582	0.8174	0.8615	0.7462	0.8128	0.9092	0.9212	0.8074	0.8521
7	0.5	0.6326	0.8113	0.8063	0.8868	0.9131	0.9387	0.9292	0.942	0.9059	0.9261	0.8933	0.9178	0.8647	0.8993	0.9262	0.9372	0.9357	0.9302	0.9126	0.9301	0.9255	0.9379	0.9158	0.9309	0.9055	0.925	0.9099	0.9329	0.8854	0.9188	0.9107	0.9334	0.8955	0.9244	0.817	0.8709	0.8364	0.8717	0.7697	0.8253	0.9126	0.9236	0.8245	0.8618
7	1	0.67	0.8488	0.8337	0.9103	0.9155	0.9447	0.93	0.9437	0.9128	0.9313	0.9049	0.9256	0.8853	0.9116	0.9258	0.9372	0.9319	0.926	0.9175	0.9345	0.9244	0.9375	0.9197	0.9339	0.9124	0.9297	0.9113	0.9372	0.8951	0.9291	0.9128	0.9385	0.9015	0.9301	0.8481	0.8879	0.8572	0.884	0.7924	0.8375	0.91	0.9224	0.8407	0.8721
7	2	0.6617	0.9086	0.8395	0.937	0.9047	0.9523	0.9206	0.9425	0.9089	0.935	0.9058	0.9311	0.8976	0.9235	0.9152	0.9351	0.9194	0.9131	0.908	0.9383	0.9136	0.9349	0.9134	0.9335	0.9107	0.9325	0.9015	0.9428	0.8894	0.9395	0.9004	0.9423	0.8958	0.9387	0.8778	0.91	0.8794	0.8974	0.8258	0.8572	0.894	0.9141	0.8537	0.8883
7	3	0.6327	0.9361	0.8264	0.9496	0.8884	0.9557	0.9073	0.9437	0.8992	0.9366	0.8992	0.9354	0.8968	0.9327	0.9017	0.9343	0.9077	0.901	0.8923	0.9393	0.898	0.9315	0.9034	0.9329	0.9035	0.9354	0.883	0.9457	0.8768	0.9453	0.8815	0.9448	0.8811	0.9428	0.8829	0.9251	0.8879	0.9039	0.8476	0.8707	0.8805	0.9121	0.8542	0.9013
7	4	0.607	0.9536	0.8162	0.9558	0.8741	0.9568	0.8941	0.9441	0.8873	0.9409	0.8886	0.9395	0.8908	0.9374	0.8872	0.9331	0.8956	0.8889	0.8778	0.9402	0.8845	0.9316	0.8907	0.9351	0.8916	0.9364	0.8705	0.9476	0.8647	0.9488	0.8678	0.9458	0.8668	0.9467	0.8802	0.9353	0.8906	0.9073	0.8596	0.8791	0.8646	0.9099	0.8502	0.9129
7	5	0.5867	0.9646	0.7997	0.9614	0.8594	0.9581	0.8824	0.9445	0.876	0.9407	0.8778	0.9415	0.8811	0.942	0.874	0.9314	0.8857	0.8788	0.8666	0.94	0.8719	0.9302	0.8793	0.9358	0.8816	0.9378	0.8558	0.9477	0.8527	0.9497	0.8526	0.9466	0.8537	0.949	0.8749	0.9409	0.8885	0.9101	0.8669	0.8834	0.8469	0.9081	0.842	0.9192
7	6	0.5684	0.9714	0.7793	0.9652	0.8432	0.9587	0.8724	0.9428	0.8653	0.9399	0.8699	0.941	0.8735	0.9444	0.8619	0.9311	0.8748	0.8678	0.8508	0.9409	0.858	0.9284	0.869	0.9358	0.872	0.9388	0.841	0.9481	0.835	0.952	0.8356	0.9473	0.8367	0.9503	0.8689	0.9447	0.8845	0.9133	0.8703	0.886	0.8324	0.9044	0.8311	0.9249
7	7	0.5458	0.976	0.7646	0.9679	0.8292	0.9581	0.8596	0.9426	0.855	0.9412	0.8595	0.9421	0.8644	0.9447	0.8465	0.9309	0.8638	0.8568	0.8378	0.9402	0.8439	0.9291	0.8566	0.9353	0.8634	0.9387	0.8261	0.9485	0.8217	0.9522	0.8255	0.9482	0.8248	0.9497	0.8603	0.9476	0.8808	0.9153	0.8744	0.8893	0.8201	0.9016	0.8238	0.9294
8	0.1	0.5946	0.8058	0.7817	0.8829	0.9083	0.9384	0.9298	0.9442	0.9038	0.9279	0.8889	0.9186	0.8583	0.9	0.9271	0.9396	0.939	0.9336	0.9124	0.9324	0.9261	0.9397	0.9164	0.9336	0.9033	0.9265	0.9054	0.9325	0.8763	0.9184	0.9072	0.9339	0.8888	0.9235	0.8119	0.8747	0.8361	0.8758	0.7688	0.8286	0.9149	0.9265	0.8209	0.8642
8	0.2	0.6108	0.8129	0.7952	0.8882	0.9118	0.9396	0.9307	0.9446	0.9076	0.9297	0.8936	0.9208	0.8636	0.9018	0.9287	0.9403	0.9383	0.9328	0.9154	0.9341	0.9267	0.9398	0.9183	0.9346	0.9055	0.9273	0.9091	0.9344	0.8834	0.9212	0.91	0.9349	0.8941	0.9254	0.821	0.8785	0.8431	0.8793	0.773	0.8306	0.9156	0.9267	0.8287	0.8688
8	0.5	0.6556	0.8415	0.8294	0.9071	0.9197	0.9449	0.933	0.9453	0.9156	0.9338	0.9048	0.9268	0.8842	0.913	0.9296	0.9402	0.9368	0.9311	0.9199	0.9366	0.9278	0.9406	0.922	0.9361	0.9151	0.9328	0.9157	0.9391	0.897	0.9288	0.9164	0.9395	0.9049	0.9325	0.8455	0.8902	0.859	0.888	0.7924	0.8409	0.9158	0.9271	0.8422	0.8755
8	1	0.6768	0.8781	0.8446	0.9264	0.9189	0.9505	0.9318	0.9462	0.9181	0.9366	0.912	0.9319	0.8986	0.9224	0.9266	0.9393	0.9322	0.9261	0.9204	0.9389	0.9253	0.9396	0.9235	0.9383	0.9169	0.934	0.9129	0.9418	0.9004	0.9359	0.9148	0.9425	0.9065	0.9369	0.8701	0.9042	0.8755	0.8978	0.8136	0.8522	0.9105	0.9242	0.8552	0.8849
8	2	0.6536	0.9271	0.8435	0.946	0.9033	0.9542	0.9198	0.9445	0.9105	0.939	0.9084	0.9373	0.9036	0.9306	0.9154	0.9375	0.9187	0.9123	0.9084	0.9414	0.9123	0.936	0.9147	0.9369	0.9127	0.9361	0.9001	0.9455	0.8911	0.9433	0.8993	0.9444	0.8962	0.9417	0.8883	0.9216	0.8918	0.9076	0.8429	0.8697	0.893	0.9185	0.8611	0.8996
8	3	0.6227	0.9488	0.8261	0.955	0.8868	0.9574	0.907	0.9453	0.9004	0.9404	0.9002	0.9394	0.8985	0.9375	0.9001	0.9364	0.9069	0.9002	0.8913	0.9425	0.8959	0.9336	0.9025	0.9368	0.9036	0.9378	0.8814	0.9475	0.8753	0.9478	0.8806	0.9467	0.8792	0.9456	0.889	0.9337	0.8953	0.911	0.8598	0.8803	0.8783	0.9147	0.8582	0.9104
8	4	0.5979	0.9623	0.8143	0.9597	0.8723	0.9587	0.8926	0.9464	0.8854	0.9427	0.8877	0.9415	0.8892	0.941	0.884	0.9339	0.8932	0.8864	0.8763	0.9414	0.8824	0.9326	0.8893	0.937	0.8912	0.9386	0.8671	0.9489	0.8627	0.9498	0.8645	0.9478	0.8651	0.9494	0.8827	0.9402	0.8951	0.9129	0.8699	0.8872	0.861	0.9122	0.8518	0.9201
8	5	0.5785	0.9704	0.7933	0.9647	0.8566	0.959	0.8821	0.946	0.8747	0.9417	0.8771	0.9439	0.8794	0.9441	0.8718	0.9334	0.8846	0.8777	0.8636	0.9411	0.8683	0.9304	0.8786	0.9383	0.8795	0.9408	0.8518	0.9486	0.8483	0.9523	0.849	0.9485	0.8506	0.9499	0.8748	0.9444	0.8908	0.9144	0.8746	0.8899	0.844	0.9098	0.8413	0.9245
8	6	0.5573	0.9754	0.775	0.9672	0.8397	0.9589	0.8688	0.9427	0.8631	0.9416	0.8673	0.9431	0.872	0.9454	0.8589	0.933	0.8733	0.8663	0.8468	0.9421	0.8555	0.9305	0.8664	0.9375	0.8703	0.9399	0.8374	0.9483	0.8321	0.9524	0.8321	0.9479	0.8344	0.9506	0.8673	0.9478	0.8857	0.9173	0.8775	0.8924	0.8283	0.9068	0.8303	0.93
8	7	0.5391	0.9792	0.7583	0.9689	0.8257	0.9581	0.8567	0.9427	0.8517	0.9418	0.8558	0.9442	0.8623	0.9468	0.8428	0.93	0.8615	0.8543	0.8349	0.9405	0.841	0.9291	0.8542	0.9363	0.8602	0.9398	0.8211	0.9482	0.8179	0.9524	0.8214	0.9484	0.8226	0.9499	0.8594	0.9495	0.8812	0.9194	0.8802	0.8948	0.8176	0.9027	0.8217	0.9322
8	8	0.5223	0.9815	0.7436	0.9702	0.8124	0.9589	0.8453	0.9426	0.8394	0.942	0.8418	0.9442	0.8535	0.9466	0.8322	0.9289	0.85	0.8427	0.8225	0.9409	0.8295	0.9269	0.8421	0.9353	0.8477	0.9412	0.8119	0.9473	0.8056	0.9522	0.8071	0.9485	0.8105	0.9493	0.8503	0.9496	0.8753	0.9185	0.8811	0.8968	0.8056	0.9017	0.813	0.9349
9	0.1	0.6165	0.8308	0.8069	0.9016	0.9171	0.9452	0.9332	0.9472	0.914	0.9351	0.9024	0.9281	0.8787	0.9135	0.9306	0.9422	0.9386	0.9331	0.9192	0.9382	0.9283	0.9412	0.9225	0.9383	0.9129	0.9335	0.913	0.9382	0.8907	0.9285	0.9133	0.9387	0.9009	0.9319	0.839	0.8929	0.859	0.8914	0.7921	0.8442	0.918	0.9293	0.8386	0.8775
9	0.2	0.6321	0.8367	0.8191	0.906	0.9189	0.9454	0.934	0.9472	0.9154	0.9354	0.9054	0.9296	0.8836	0.9156	0.9312	0.9423	0.9382	0.9327	0.9215	0.9391	0.9286	0.9412	0.9238	0.9389	0.9145	0.9341	0.9156	0.9398	0.8954	0.9301	0.9153	0.9398	0.9042	0.9331	0.8476	0.8962	0.8642	0.8941	0.7952	0.8455	0.919	0.9303	0.8439	0.8802
9	0.5	0.6694	0.8666	0.8457	0.9224	0.9227	0.9489	0.9346	0.9475	0.9204	0.9388	0.9126	0.9333	0.8987	0.9241	0.9312	0.9423	0.9356	0.9298	0.9237	0.9404	0.9282	0.9414	0.9258	0.94	0.9204	0.9374	0.918	0.9424	0.9038	0.9357	0.9182	0.9425	0.9102	0.9376	0.8675	0.906	0.8766	0.9009	0.8133	0.8549	0.9173	0.9292	0.8559	0.8872
9	1	0.6748	0.9045	0.852	0.9372	0.9196	0.9526	0.9321	0.9476	0.9204	0.9396	0.9168	0.9369	0.908	0.9308	0.9273	0.9411	0.9315	0.9254	0.9221	0.942	0.9246	0.9403	0.9251	0.9405	0.9216	0.9386	0.9146	0.9453	0.9042	0.9419	0.9141	0.9447	0.9072	0.9416	0.8848	0.9161	0.889	0.908	0.8332	0.8662	0.9102	0.9256	0.8653	0.8945
9	2	0.6435	0.9404	0.844	0.9519	0.9011	0.956	0.9189	0.9468	0.9108	0.9416	0.9105	0.9409	0.9078	0.9372	0.9139	0.9384	0.9176	0.9111	0.9071	0.9429	0.9102	0.9361	0.914	0.9388	0.9136	0.9391	0.8986	0.9477	0.8903	0.9462	0.8959	0.9465	0.8956	0.9451	0.8944	0.9308	0.9	0.9146	0.8561	0.8793	0.8919	0.9209	0.8674	0.9089
9	3	0.6124	0.9589	0.826	0.9589	0.8833	0.9589	0.9052	0.9468	0.8985	0.9426	0.9001	0.9418	0.9002	0.9413	0.8967	0.9374	0.9053	0.8986	0.8892	0.943	0.893	0.9346	0.9008	0.9386	0.9037	0.9405	0.8785	0.9486	0.8727	0.9499	0.8771	0.9471	0.8764	0.9484	0.8921	0.9386	0.9007	0.9169	0.8704	0.8884	0.8764	0.9161	0.8611	0.919
9	4	0.5903	0.968	0.8099	0.9632	0.8692	0.9592	0.8899	0.9472	0.8834	0.9437	0.8851	0.9436	0.8902	0.9452	0.8824	0.936	0.8919	0.8851	0.8742	0.9422	0.8782	0.9328	0.8878	0.9397	0.8895	0.9412	0.8643	0.9502	0.8598	0.9517	0.8617	0.9481	0.8627	0.9513	0.8836	0.9439	0.8976	0.9174	0.8786	0.8944	0.8577	0.9132	0.853	0.9253
9	5	0.5705	0.9741	0.7879	0.9671	0.8524	0.9594	0.8797	0.9459	0.8732	0.9428	0.8756	0.9449	0.8781	0.9469	0.8681	0.9341	0.8831	0.8762	0.8609	0.9428	0.8651	0.933	0.8759	0.9389	0.8785	0.9414	0.8482	0.9495	0.8444	0.9528	0.8447	0.9485	0.8483	0.9512	0.875	0.9471	0.8921	0.9185	0.881	0.8957	0.8424	0.9125	0.8401	0.93
9	6	0.5461	0.9782	0.7673	0.9686	0.836	0.9584	0.8652	0.9425	0.8618	0.9413	0.8659	0.9453	0.8701	0.9477	0.855	0.9324	0.8716	0.8646	0.8432	0.9425	0.8522	0.9308	0.8638	0.9376	0.8688	0.9412	0.8325	0.9492	0.8281	0.9528	0.8291	0.948	0.8313	0.951	0.8658	0.9491	0.8869	0.9208	0.8834	0.8977	0.826	0.9066	0.8304	0.9332
9	7	0.5316	0.981	0.7526	0.9702	0.8205	0.9587	0.8534	0.9429	0.849	0.9423	0.8532	0.9449	0.8613	0.9481	0.8409	0.9307	0.8599	0.8527	0.8324	0.942	0.8375	0.9298	0.8523	0.9369	0.8573	0.9411	0.8188	0.9479	0.8138	0.953	0.8176	0.9485	0.8193	0.9494	0.8585	0.9503	0.8815	0.9212	0.8851	0.8998	0.8141	0.9032	0.8188	0.9357
9	8	0.5142	0.9827	0.7356	0.9712	0.8104	0.9589	0.8429	0.9422	0.837	0.9416	0.8407	0.9443	0.8497	0.948	0.8296	0.9283	0.849	0.8417	0.8205	0.941	0.8266	0.9266	0.839	0.9348	0.845	0.9415	0.809	0.9478	0.801	0.9534	0.8042	0.9476	0.807	0.9492	0.8472	0.9513	0.8744	0.9211	0.8848	0.9009	0.801	0.9024	0.8105	0.9369
10	0.1	0.6319	0.8529	0.8265	0.918	0.9211	0.9486	0.9344	0.948	0.9185	0.9386	0.9104	0.9339	0.8946	0.9245	0.9323	0.9435	0.9387	0.9331	0.9236	0.9412	0.9291	0.9422	0.9261	0.9413	0.9188	0.938	0.9168	0.9414	0.8995	0.935	0.9172	0.9419	0.9071	0.9363	0.86	0.9069	0.8765	0.9034	0.8123	0.858	0.9197	0.9316	0.8526	0.8886
10	0.2	0.6501	0.8605	0.8371	0.9219	0.9225	0.9491	0.9348	0.9485	0.9197	0.9392	0.9121	0.9346	0.8973	0.9257	0.9329	0.9437	0.9382	0.9326	0.9253	0.9423	0.9293	0.9422	0.9268	0.9413	0.9202	0.9386	0.918	0.9424	0.9026	0.9363	0.9182	0.9423	0.9091	0.9372	0.867	0.9095	0.8811	0.9056	0.8157	0.8593	0.9193	0.9312	0.8574	0.891
10	0.5	0.6768	0.8905	0.857	0.934	0.9244	0.9519	0.9351	0.9488	0.923	0.9412	0.9178	0.9379	0.9074	0.9312	0.9319	0.9437	0.9354	0.9296	0.9256	0.9425	0.9283	0.9418	0.9276	0.9414	0.9232	0.9402	0.9199	0.9447	0.9078	0.9406	0.9187	0.9446	0.9132	0.9418	0.883	0.9173	0.8898	0.9105	0.833	0.8691	0.9166	0.9295	0.8667	0.8966
10	1	0.6709	0.9209	0.8567	0.9461	0.9183	0.9541	0.9315	0.9488	0.9214	0.9419	0.9187	0.94	0.9136	0.9365	0.927	0.9421	0.9306	0.9244	0.9214	0.9439	0.9229	0.9411	0.9254	0.9416	0.9231	0.9404	0.9138	0.9471	0.9053	0.944	0.9129	0.9461	0.9071	0.9444	0.8956	0.9255	0.8997	0.9164	0.8489	0.8776	0.9092	0.9263	0.8743	0.9049
10	2	0.632	0.9517	0.8416	0.9568	0.8979	0.9573	0.9185	0.9484	0.9105	0.9423	0.9096	0.9426	0.9105	0.9416	0.9121	0.9381	0.9164	0.9098	0.9052	0.9439	0.909	0.9374	0.9132	0.9398	0.9132	0.941	0.8964	0.9476	0.8875	0.9489	0.8934	0.9475	0.8941	0.9471	0.8993	0.9371	0.9052	0.9192	0.8689	0.8889	0.8899	0.9211	0.8715	0.9162
10	3	0.6043	0.9653	0.8236	0.9623	0.8806	0.9595	0.9025	0.9478	0.8962	0.9437	0.8979	0.9431	0.9006	0.9446	0.8943	0.9388	0.9031	0.8963	0.8861	0.9442	0.8898	0.9355	0.8986	0.9404	0.9009	0.9408	0.8767	0.9488	0.8702	0.9515	0.8751	0.949	0.8731	0.9499	0.8942	0.9435	0.9047	0.9216	0.8792	0.8958	0.8743	0.9178	0.8628	0.9242
10	4	0.5797	0.9729	0.8048	0.9662	0.8666	0.9595	0.8887	0.947	0.8816	0.9441	0.8835	0.9449	0.8875	0.9467	0.8797	0.9371	0.8903	0.8834	0.8708	0.9435	0.8743	0.9331	0.8851	0.9396	0.8879	0.9422	0.8613	0.9496	0.8577	0.9523	0.8588	0.9488	0.859	0.9519	0.8835	0.947	0.9001	0.922	0.8855	0.9	0.8547	0.9161	0.853	0.9304
10	5	0.5604	0.9772	0.7837	0.9684	0.8489	0.9593	0.8761	0.9451	0.8708	0.9429	0.8737	0.9458	0.8771	0.948	0.8662	0.9342	0.8811	0.874	0.8558	0.9432	0.8622	0.9334	0.8743	0.9398	0.8763	0.9422	0.8451	0.9491	0.8404	0.9532	0.8417	0.9487	0.8429	0.9511	0.8735	0.9499	0.8928	0.9224	0.887	0.9012	0.8378	0.9123	0.8389	0.9341
10	6	0.5403	0.9803	0.763	0.9703	0.8325	0.9587	0.8636	0.9425	0.8585	0.9416	0.8625	0.9455	0.8681	0.9481	0.8511	0.9335	0.8692	0.862	0.8397	0.9426	0.8482	0.9309	0.861	0.938	0.8666	0.9414	0.8282	0.949	0.8241	0.9531	0.8275	0.9485	0.8278	0.9506	0.8646	0.9511	0.8876	0.9234	0.888	0.9023	0.8227	0.9064	0.8289	0.9355
10	7	0.5231	0.9827	0.7462	0.9712	0.8174	0.9591	0.8503	0.9431	0.8462	0.9424	0.8502	0.9442	0.8592	0.9481	0.8373	0.9308	0.8565	0.8492	0.8292	0.9424	0.8343	0.9293	0.8474	0.9372	0.8539	0.9417	0.8164	0.9477	0.8098	0.9532	0.8139	0.9487	0.8143	0.9497	0.858	0.9514	0.8817	0.9236	0.8882	0.9035	0.8099	0.9049	0.8173	0.9376
10	8	0.5072	0.9839	0.7292	0.9728	0.8074	0.9598	0.8398	0.9414	0.834	0.9421	0.8382	0.9445	0.8465	0.9488	0.8263	0.9285	0.846	0.8386	0.818	0.941	0.8237	0.9267	0.8353	0.9354	0.8419	0.9409	0.806	0.9481	0.7981	0.9538	0.8009	0.9476	0.8034	0.9504	0.845	0.9526	0.8738	0.9238	0.8877	0.9046	0.7974	0.9018	0.8056	0.9383
11	0.1	0.6445	0.875	0.8405	0.9299	0.9239	0.951	0.9351	0.9489	0.9222	0.9415	0.916	0.938	0.9041	0.9317	0.9326	0.9438	0.9374	0.9317	0.9254	0.9427	0.9293	0.9426	0.9279	0.9428	0.9222	0.9404	0.9183	0.9436	0.9042	0.9391	0.9187	0.9438	0.9115	0.9403	0.8772	0.918	0.8906	0.9131	0.832	0.8713	0.9194	0.9316	0.8633	0.8973
11	0.2	0.6612	0.8813	0.8479	0.9321	0.9247	0.9522	0.9353	0.9489	0.9232	0.9422	0.9173	0.9385	0.9059	0.9325	0.9325	0.9439	0.9369	0.9311	0.9264	0.9434	0.9289	0.9421	0.9284	0.943	0.9231	0.9407	0.9193	0.944	0.9064	0.9398	0.9192	0.9438	0.9138	0.942	0.8819	0.9198	0.8927	0.9141	0.835	0.8726	0.9187	0.9313	0.8682	0.9002
11	0.5	0.6759	0.9091	0.8627	0.9426	0.9245	0.9539	0.9352	0.9497	0.9245	0.9432	0.9207	0.9408	0.9137	0.9365	0.9307	0.9433	0.9336	0.9274	0.9252	0.9432	0.9272	0.9419	0.9281	0.9431	0.9259	0.9425	0.9194	0.9456	0.9083	0.943	0.9181	0.946	0.9142	0.944	0.8944	0.9266	0.8998	0.9182	0.8492	0.8803	0.9157	0.9298	0.8757	0.905
11	1	0.661	0.9355	0.8587	0.9515	0.9168	0.9558	0.9303	0.949	0.9217	0.9428	0.9206	0.9422	0.9168	0.9398	0.9249	0.942	0.9298	0.9234	0.9186	0.9444	0.9212	0.9412	0.9252	0.9421	0.9242	0.9422	0.912	0.9476	0.9047	0.946	0.9101	0.9472	0.9084	0.9467	0.9037	0.9334	0.9064	0.9218	0.8635	0.8881	0.907	0.9267	0.8804	0.9134
11	2	0.621	0.9602	0.8397	0.9598	0.8944	0.9582	0.9166	0.9486	0.9086	0.9438	0.9094	0.9438	0.9109	0.9442	0.911	0.9392	0.9143	0.9077	0.902	0.945	0.9061	0.9371	0.9117	0.9416	0.9129	0.9426	0.8923	0.9493	0.8854	0.9504	0.8898	0.9485	0.8914	0.9484	0.9021	0.9408	0.9094	0.923	0.8783	0.8965	0.8877	0.922	0.8729	0.9234
11	3	0.5952	0.9697	0.8196	0.9645	0.8779	0.9597	0.8997	0.9479	0.8942	0.9449	0.8963	0.9448	0.8996	0.9459	0.8917	0.9395	0.9013	0.8945	0.8833	0.944	0.887	0.936	0.896	0.9407	0.8997	0.9417	0.8729	0.9496	0.8678	0.9522	0.8715	0.9493	0.8702	0.9514	0.8944	0.9462	0.9071	0.9257	0.8865	0.9017	0.8715	0.9188	0.8639	0.9291
11	4	0.5706	0.976	0.7985	0.9677	0.8626	0.9594	0.8854	0.9464	0.8794	0.9443	0.882	0.9462	0.8862	0.9481	0.8769	0.9368	0.8891	0.8821	0.8684	0.9435	0.8725	0.9336	0.8831	0.9401	0.8862	0.9436	0.857	0.9504	0.8546	0.9526	0.855	0.9492	0.856	0.9518	0.8825	0.9488	0.9008	0.9247	0.8915	0.9053	0.8501	0.9152	0.851	0.9337
11	5	0.5517	0.9794	0.7769	0.9698	0.8452	0.9593	0.8734	0.944	0.8696	0.9432	0.8718	0.9453	0.8756	0.9487	0.8634	0.9353	0.8799	0.8728	0.8523	0.943	0.8597	0.9329	0.872	0.9392	0.8744	0.9427	0.8422	0.9496	0.8373	0.9532	0.8368	0.9485	0.8397	0.9506	0.8719	0.9512	0.8941	0.925	0.8916	0.9056	0.8334	0.912	0.8378	0.9367
11	6	0.5337	0.9818	0.7569	0.9712	0.8287	0.9586	0.8606	0.9427	0.8563	0.9425	0.8597	0.9447	0.8666	0.9487	0.8458	0.9325	0.8674	0.8601	0.8368	0.9425	0.844	0.9301	0.8592	0.9382	0.8644	0.9425	0.8261	0.9487	0.8214	0.9533	0.8236	0.9485	0.8237	0.9502	0.8641	0.9522	0.8871	0.9258	0.8917	0.9064	0.819	0.9075	0.8257	0.9381
11	7	0.5136	0.9837	0.7416	0.9724	0.814	0.9597	0.8471	0.943	0.8441	0.9427	0.8469	0.9447	0.8561	0.9489	0.8343	0.9307	0.8537	0.8464	0.8262	0.9422	0.8318	0.9285	0.8447	0.9368	0.8514	0.9418	0.8132	0.9479	0.8064	0.9535	0.8088	0.9481	0.8114	0.95	0.8559	0.9519	0.8814	0.9251	0.8909	0.9067	0.8064	0.9051	0.8143	0.939
11	8	0.4993	0.9847	0.7236	0.9739	0.8027	0.9604	0.8361	0.9415	0.8314	0.9426	0.8357	0.9449	0.8435	0.949	0.8235	0.9292	0.8425	0.8351	0.8128	0.9407	0.8201	0.9268	0.8333	0.9352	0.8396	0.9405	0.8006	0.949	0.7948	0.954	0.7957	0.9478	0.7997	0.9503	0.8428	0.9534	0.8725	0.9257	0.8888	0.9063	0.7943	0.9018	0.8004	0.9399
12	0.1	0.6541	0.8929	0.8501	0.9384	0.9248	0.9532	0.9349	0.9491	0.9238	0.9426	0.9192	0.9405	0.9104	0.9361	0.9308	0.9428	0.9367	0.931	0.9259	0.9434	0.9281	0.9419	0.9281	0.9429	0.9242	0.9419	0.9192	0.9446	0.9069	0.9415	0.919	0.945	0.9139	0.9433	0.8882	0.9256	0.8985	0.919	0.8467	0.8812	0.9182	0.9317	0.8738	0.9065
12	0.2	0.665	0.9007	0.857	0.9408	0.9248	0.9541	0.9351	0.9494	0.9244	0.9432	0.9201	0.9409	0.9124	0.9372	0.9308	0.9432	0.9359	0.9301	0.9262	0.9438	0.9278	0.9415	0.9287	0.9433	0.9247	0.9419	0.92	0.9452	0.9083	0.9422	0.9195	0.9453	0.9141	0.944	0.8928	0.9273	0.9012	0.9201	0.8501	0.8826	0.9175	0.9312	0.8767	0.9081
12	0.5	0.6727	0.9252	0.8633	0.9479	0.9238	0.955	0.9339	0.9495	0.9242	0.9438	0.9216	0.9419	0.9175	0.9405	0.9288	0.9426	0.9324	0.9262	0.9245	0.9443	0.9263	0.9415	0.9276	0.9433	0.9265	0.9434	0.9191	0.9474	0.9092	0.9447	0.9176	0.9467	0.913	0.9455	0.9024	0.9325	0.9066	0.9231	0.8617	0.8891	0.9153	0.9301	0.8831	0.9137
12	1	0.6513	0.948	0.8569	0.9555	0.915	0.9571	0.9288	0.9494	0.9206	0.9437	0.9208	0.9434	0.9185	0.9434	0.9233	0.9423	0.9283	0.9218	0.917	0.9447	0.9196	0.9407	0.9234	0.9424	0.9238	0.9433	0.9099	0.948	0.9034	0.948	0.9081	0.9478	0.9065	0.948	0.9073	0.9376	0.911	0.9253	0.8741	0.896	0.9053	0.9272	0.884	0.9196
12	2	0.61	0.9657	0.836	0.9628	0.8916	0.9592	0.9144	0.9487	0.9069	0.944	0.9086	0.9449	0.9102	0.9457	0.9078	0.9389	0.9126	0.9059	0.8992	0.9444	0.9036	0.9375	0.91	0.9424	0.9117	0.9423	0.8878	0.9493	0.8829	0.9508	0.886	0.9482	0.8881	0.9497	0.9033	0.9444	0.9124	0.9265	0.8863	0.9027	0.8851	0.923	0.8741	0.927
12	3	0.5878	0.9733	0.813	0.9662	0.8738	0.9601	0.8975	0.9473	0.891	0.9454	0.8955	0.9457	0.8986	0.9473	0.8888	0.9383	0.8994	0.8925	0.8804	0.9446	0.8842	0.936	0.8941	0.9408	0.8968	0.9434	0.8696	0.9499	0.865	0.9529	0.868	0.949	0.8668	0.9513	0.8942	0.9482	0.9088	0.9289	0.8926	0.9069	0.8673	0.9194	0.8642	0.9325
12	4	0.5621	0.9779	0.7921	0.9693	0.8597	0.9592	0.8818	0.9451	0.8769	0.9442	0.8801	0.9468	0.8844	0.9491	0.8742	0.937	0.8871	0.8801	0.8642	0.9442	0.8696	0.9337	0.8805	0.9406	0.8843	0.9437	0.8541	0.95	0.8507	0.9532	0.8517	0.949	0.8516	0.9515	0.8813	0.95	0.9017	0.9268	0.8963	0.9099	0.846	0.9142	0.8494	0.9367
12	5	0.5439	0.9811	0.7694	0.9711	0.8399	0.9596	0.8711	0.9436	0.8656	0.9428	0.8694	0.946	0.8741	0.9489	0.8607	0.9347	0.8773	0.8701	0.8495	0.9435	0.8556	0.9329	0.8697	0.9396	0.8719	0.9428	0.8371	0.9494	0.8326	0.953	0.8327	0.9481	0.836	0.9506	0.8702	0.9521	0.8943	0.9271	0.895	0.909	0.8298	0.9123	0.8353	0.9383
12	6	0.5241	0.9832	0.751	0.9725	0.8252	0.9588	0.8571	0.9424	0.8531	0.9426	0.8568	0.9449	0.8644	0.9494	0.8439	0.9319	0.8641	0.8568	0.8348	0.9424	0.8393	0.929	0.8567	0.9379	0.8619	0.9423	0.8225	0.9482	0.8171	0.9532	0.8199	0.9486	0.8215	0.9502	0.862	0.9527	0.8868	0.9266	0.8946	0.9099	0.8161	0.9073	0.8234	0.9402
12	7	0.505	0.9842	0.735	0.9734	0.8111	0.9606	0.8434	0.9416	0.8388	0.9424	0.8435	0.945	0.8533	0.9489	0.8318	0.9303	0.8512	0.8438	0.8231	0.9419	0.8292	0.928	0.8412	0.936	0.8497	0.9411	0.8103	0.9486	0.8037	0.9539	0.8043	0.9474	0.8079	0.9501	0.8519	0.9532	0.8795	0.9281	0.8926	0.9094	0.8035	0.9042	0.8114	0.9398
12	8	0.4901	0.9854	0.7174	0.9744	0.7979	0.9603	0.8323	0.9411	0.8294	0.9426	0.8331	0.9445	0.8401	0.9495	0.8192	0.9285	0.8397	0.8323	0.8102	0.9406	0.817	0.9262	0.8319	0.9357	0.8374	0.9411	0.7947	0.9489	0.7899	0.9548	0.7905	0.947	0.7956	0.9509	0.8404	0.9541	0.8712	0.9268	0.891	0.9098	0.7913	0.9018	0.798	0.9408
13	0.1	0.6557	0.9096	0.8556	0.9439	0.9241	0.9543	0.9342	0.9491	0.9244	0.9432	0.9211	0.9424	0.9152	0.9399	0.9299	0.9427	0.9344	0.9286	0.9251	0.9436	0.9267	0.941	0.9279	0.9434	0.926	0.9433	0.9196	0.9456	0.9076	0.9432	0.9185	0.9454	0.9139	0.9447	0.8969	0.9312	0.906	0.9242	0.8617	0.8915	0.9165	0.9307	0.8806	0.9135
13	0.2	0.6639	0.9177	0.8616	0.9466	0.9243	0.9549	0.9342	0.9492	0.9245	0.9437	0.9216	0.9423	0.9162	0.9402	0.9292	0.9424	0.9339	0.928	0.9252	0.9441	0.9267	0.9416	0.9286	0.944	0.9259	0.9429	0.9199	0.9461	0.9094	0.9445	0.9181	0.9458	0.914	0.9453	0.8999	0.9325	0.9079	0.9251	0.8633	0.892	0.9157	0.9305	0.8838	0.9154
13	0.5	0.6637	0.9379	0.8628	0.952	0.9219	0.956	0.9327	0.9491	0.9243	0.9444	0.9227	0.9436	0.9196	0.9433	0.9273	0.9418	0.93	0.9237	0.9225	0.9446	0.9251	0.9411	0.9271	0.9438	0.9267	0.9448	0.9179	0.948	0.9092	0.9461	0.9155	0.9464	0.9117	0.9461	0.9067	0.9371	0.9124	0.9274	0.8741	0.898	0.9125	0.9296	0.8875	0.9197
13	1	0.6364	0.9567	0.8535	0.9586	0.9114	0.9573	0.9273	0.9495	0.9199	0.9442	0.92	0.9446	0.919	0.9448	0.9209	0.9418	0.9256	0.9191	0.9154	0.945	0.9174	0.9396	0.9217	0.9426	0.9231	0.9434	0.9074	0.9484	0.9008	0.9493	0.9058	0.9473	0.9046	0.9491	0.9111	0.9421	0.9159	0.9298	0.8832	0.9026	0.9032	0.9273	0.8866	0.9242
13	2	0.6017	0.9693	0.8306	0.9644	0.8875	0.9591	0.9122	0.9479	0.9049	0.9443	0.9071	0.9457	0.9094	0.9473	0.9043	0.9387	0.9105	0.9038	0.897	0.9453	0.9001	0.9371	0.9077	0.9415	0.9093	0.9427	0.8844	0.9495	0.8795	0.9518	0.8827	0.9473	0.8831	0.9505	0.9033	0.9471	0.9148	0.9299	0.893	0.9084	0.881	0.9222	0.8748	0.93
13	3	0.5762	0.9761	0.8097	0.9675	0.871	0.96	0.8955	0.9464	0.8884	0.9452	0.8927	0.9462	0.8967	0.9482	0.8856	0.9377	0.897	0.8901	0.8775	0.9443	0.8818	0.9353	0.8918	0.9405	0.8939	0.9441	0.866	0.9501	0.8617	0.9529	0.8638	0.9484	0.8631	0.9512	0.8914	0.9497	0.9101	0.9309	0.8989	0.9125	0.8618	0.9186	0.8611	0.9355
13	4	0.5553	0.98	0.7859	0.97	0.8529	0.959	0.8783	0.945	0.8745	0.9441	0.8775	0.946	0.883	0.9496	0.8704	0.936	0.8845	0.8774	0.8629	0.9441	0.8677	0.9338	0.8772	0.9406	0.883	0.9443	0.8506	0.9496	0.847	0.9535	0.8481	0.9488	0.8482	0.9511	0.8801	0.9517	0.9016	0.9285	0.9001	0.9135	0.8426	0.9147	0.8452	0.9388
13	5	0.5363	0.9824	0.7647	0.972	0.8362	0.959	0.8694	0.9435	0.8625	0.9429	0.8665	0.9464	0.8713	0.9495	0.8572	0.9343	0.8739	0.8667	0.8467	0.9435	0.8526	0.932	0.8661	0.9391	0.8696	0.9431	0.8337	0.9486	0.8288	0.9534	0.829	0.9483	0.8318	0.9511	0.8683	0.9528	0.8943	0.9279	0.8983	0.9129	0.8266	0.9105	0.8318	0.9392
13	6	0.5149	0.9837	0.7459	0.9731	0.8208	0.9593	0.8534	0.9418	0.85	0.9426	0.8541	0.9452	0.8616	0.9497	0.8394	0.9311	0.8604	0.853	0.832	0.9423	0.8362	0.928	0.8544	0.9376	0.8589	0.9421	0.8196	0.9477	0.8134	0.9537	0.8156	0.948	0.8184	0.9502	0.8607	0.9532	0.8864	0.9275	0.8977	0.9128	0.812	0.9058	0.8204	0.9407
13	7	0.4984	0.9848	0.7293	0.974	0.8074	0.9603	0.8411	0.9413	0.8353	0.9425	0.8411	0.945	0.8501	0.9494	0.8283	0.9302	0.8486	0.8412	0.8194	0.9415	0.8259	0.9284	0.8383	0.9354	0.8467	0.9415	0.8055	0.9484	0.8001	0.9538	0.8016	0.9476	0.806	0.9497	0.8487	0.9541	0.8788	0.9287	0.8939	0.9115	0.8	0.9036	0.807	0.9407
13	8	0.4834	0.9862	0.7143	0.9741	0.7934	0.9601	0.8301	0.9415	0.8257	0.9414	0.8315	0.9446	0.8381	0.9499	0.8154	0.9265	0.8373	0.8298	0.8062	0.94	0.8127	0.9253	0.8289	0.9357	0.8349	0.941	0.7908	0.9484	0.786	0.9548	0.786	0.9474	0.7899	0.9512	0.8381	0.9541	0.87	0.929	0.8919	0.9114	0.7888	0.902	0.795	0.9415
14	0.1	0.6548	0.9219	0.8581	0.9483	0.9228	0.9545	0.9335	0.9489	0.9243	0.9436	0.9215	0.9429	0.918	0.9424	0.9283	0.9415	0.9331	0.9272	0.9244	0.9439	0.9261	0.9412	0.9271	0.9431	0.9269	0.9444	0.9189	0.9458	0.9084	0.9448	0.9172	0.9456	0.9135	0.946	0.9024	0.9356	0.9114	0.9286	0.8723	0.8992	0.914	0.9295	0.8877	0.92
14	0.2	0.6614	0.9297	0.8635	0.9507	0.9232	0.955	0.9333	0.9487	0.9246	0.9439	0.9221	0.9428	0.9199	0.9433	0.928	0.9417	0.9319	0.9259	0.9239	0.9442	0.9256	0.9409	0.9273	0.9434	0.9271	0.9444	0.9186	0.9465	0.9098	0.9457	0.9165	0.9457	0.9138	0.9462	0.9053	0.9373	0.9133	0.9294	0.8743	0.9	0.9131	0.9292	0.8884	0.9217
14	0.5	0.6533	0.9474	0.8617	0.9555	0.9195	0.9557	0.931	0.9485	0.923	0.9438	0.9224	0.944	0.9209	0.9446	0.9254	0.9406	0.9281	0.9217	0.9205	0.9452	0.9234	0.9404	0.9249	0.9424	0.9266	0.9449	0.9152	0.9478	0.9074	0.9471	0.9136	0.9462	0.9107	0.9466	0.9105	0.9405	0.9165	0.9309	0.8823	0.904	0.9104	0.9284	0.891	0.9252
14	1	0.624	0.9626	0.8497	0.961	0.909	0.9568	0.9254	0.9489	0.9178	0.944	0.9181	0.9448	0.9193	0.9465	0.9188	0.9408	0.9241	0.9176	0.9123	0.9443	0.9161	0.9394	0.9195	0.9425	0.9216	0.9446	0.9042	0.9481	0.8987	0.9499	0.9015	0.9475	0.9017	0.9487	0.9126	0.9447	0.9188	0.9328	0.891	0.9088	0.9005	0.9261	0.8882	0.9281
14	2	0.5934	0.9728	0.8237	0.9658	0.8842	0.959	0.909	0.947	0.9022	0.9448	0.9055	0.9462	0.9079	0.9482	0.9018	0.938	0.9084	0.9015	0.8923	0.9443	0.8979	0.9366	0.9055	0.9411	0.9071	0.9438	0.8807	0.9489	0.8749	0.9523	0.8779	0.9471	0.8785	0.9504	0.9024	0.9484	0.9158	0.9324	0.8987	0.9132	0.8774	0.9218	0.8742	0.9344
14	3	0.5695	0.9781	0.8038	0.9685	0.867	0.9598	0.8917	0.9458	0.885	0.9451	0.8887	0.9469	0.8959	0.9496	0.8822	0.9369	0.8948	0.8878	0.8749	0.944	0.8792	0.9346	0.8897	0.9407	0.8922	0.9444	0.8635	0.9496	0.8577	0.9527	0.8601	0.9482	0.8604	0.9508	0.8905	0.9509	0.9101	0.932	0.9021	0.9156	0.858	0.9173	0.8594	0.9376
14	4	0.5484	0.9817	0.7815	0.9708	0.8499	0.9585	0.8761	0.9446	0.872	0.9434	0.8757	0.9454	0.8812	0.9507	0.8684	0.936	0.8815	0.8744	0.8591	0.9439	0.865	0.9333	0.8748	0.9405	0.8807	0.9445	0.8467	0.9493	0.8434	0.9536	0.8441	0.9477	0.8455	0.9508	0.8785	0.9531	0.9003	0.9294	0.902	0.9155	0.8383	0.9144	0.8436	0.9401
14	5	0.5246	0.9832	0.7576	0.9727	0.8326	0.9591	0.8673	0.9426	0.8595	0.9428	0.864	0.946	0.8698	0.9502	0.8529	0.9337	0.8708	0.8635	0.8428	0.9427	0.8501	0.9314	0.8634	0.9387	0.8671	0.9432	0.8297	0.9482	0.8257	0.9534	0.8254	0.9471	0.8286	0.9509	0.8665	0.9538	0.8933	0.929	0.9004	0.9152	0.8213	0.9086	0.8287	0.9409
14	6	0.5066	0.9844	0.7407	0.9736	0.8165	0.9598	0.8505	0.9412	0.8468	0.9422	0.8512	0.9447	0.8601	0.9502	0.8361	0.9303	0.8586	0.8512	0.8271	0.9424	0.8339	0.9287	0.8504	0.9382	0.8571	0.9416	0.8148	0.9483	0.8098	0.9536	0.8106	0.9475	0.8149	0.9499	0.8585	0.9544	0.8851	0.9294	0.8994	0.9148	0.808	0.906	0.8178	0.9418
14	7	0.4889	0.9862	0.7224	0.9742	0.8037	0.96	0.8369	0.9415	0.8321	0.9423	0.8377	0.9447	0.8484	0.9504	0.8251	0.9289	0.8443	0.837	0.8144	0.9412	0.8216	0.927	0.8351	0.9357	0.8432	0.9418	0.8008	0.9481	0.7949	0.9545	0.7957	0.9468	0.8015	0.9496	0.8477	0.9543	0.8766	0.9302	0.8949	0.9132	0.7957	0.904	0.8032	0.9415
14	8	0.4754	0.9868	0.71	0.9747	0.7894	0.9599	0.8271	0.9409	0.8227	0.9406	0.828	0.9448	0.8362	0.9498	0.8118	0.9262	0.8347	0.8273	0.8023	0.9392	0.81	0.9256	0.8251	0.9357	0.832	0.9415	0.7861	0.948	0.7833	0.9546	0.7826	0.9476	0.788	0.951	0.836	0.9546	0.8687	0.9299	0.8922	0.913	0.7845	0.9024	0.791	0.9428
15	0.1	0.654	0.9324	0.859	0.952	0.9221	0.9548	0.9323	0.9483	0.9239	0.9437	0.9226	0.944	0.9203	0.944	0.9275	0.9416	0.9314	0.9254	0.9225	0.944	0.9249	0.9405	0.9256	0.9423	0.9271	0.9448	0.9169	0.9459	0.9092	0.9466	0.9163	0.9455	0.9124	0.9464	0.9066	0.9388	0.916	0.932	0.8819	0.9063	0.9118	0.9282	0.8892	0.9241
15	0.2	0.6566	0.9383	0.8623	0.9536	0.9219	0.955	0.9322	0.9486	0.9244	0.9442	0.9225	0.9443	0.9214	0.9447	0.927	0.9417	0.9303	0.9241	0.9219	0.9444	0.9244	0.9403	0.9256	0.9424	0.9269	0.9447	0.917	0.9467	0.9088	0.9465	0.9153	0.9458	0.9126	0.9464	0.9088	0.9401	0.9172	0.9322	0.8837	0.9068	0.911	0.9281	0.8905	0.925
15	0.5	0.6432	0.9553	0.858	0.9581	0.9177	0.956	0.929	0.9481	0.9216	0.944	0.9214	0.9445	0.9212	0.9459	0.9241	0.9405	0.9265	0.92	0.9179	0.9438	0.9215	0.94	0.9237	0.9421	0.9258	0.9453	0.9127	0.9466	0.9054	0.9484	0.9111	0.9457	0.9081	0.9469	0.9129	0.9433	0.92	0.9337	0.8901	0.91	0.9077	0.9277	0.8929	0.9277
15	1	0.6194	0.967	0.846	0.9627	0.9056	0.9564	0.9227	0.9475	0.916	0.9441	0.9173	0.9452	0.9195	0.9478	0.9169	0.9405	0.9225	0.9159	0.9093	0.945	0.9129	0.9375	0.9181	0.9418	0.9203	0.9451	0.9011	0.9475	0.895	0.9503	0.8982	0.9468	0.8987	0.9488	0.9127	0.9462	0.921	0.9349	0.8968	0.9136	0.8977	0.9251	0.8883	0.9311
15	2	0.5853	0.9758	0.8194	0.9666	0.8808	0.9589	0.9073	0.9459	0.9007	0.9444	0.9029	0.9464	0.9073	0.9491	0.8991	0.9381	0.9062	0.8992	0.8883	0.9438	0.8953	0.9361	0.9041	0.9406	0.9054	0.9437	0.8785	0.948	0.8718	0.952	0.8737	0.9472	0.8742	0.951	0.9017	0.9499	0.9164	0.9335	0.9023	0.9164	0.8738	0.9208	0.8723	0.9371
15	3	0.5601	0.9799	0.7988	0.9695	0.8643	0.9592	0.8891	0.9457	0.8826	0.9448	0.8867	0.9469	0.8932	0.9502	0.8802	0.9364	0.8926	0.8855	0.8715	0.9438	0.8758	0.9341	0.8877	0.9407	0.891	0.9451	0.8598	0.9495	0.8551	0.9528	0.8566	0.9481	0.8573	0.9516	0.8889	0.9521	0.9104	0.9335	0.9049	0.9184	0.8536	0.9171	0.8569	0.9388
15	4	0.5392	0.9825	0.7737	0.9714	0.8469	0.9587	0.8742	0.9438	0.8683	0.943	0.8725	0.9459	0.8791	0.9507	0.8662	0.9356	0.8777	0.8704	0.8556	0.9437	0.8615	0.9324	0.8733	0.9402	0.8769	0.9438	0.8435	0.9486	0.8399	0.9534	0.839	0.9468	0.841	0.9509	0.8765	0.9545	0.8997	0.9301	0.9053	0.9189	0.8337	0.9122	0.8399	0.9407
15	5	0.5158	0.9839	0.7529	0.973	0.8298	0.9589	0.8642	0.9413	0.8582	0.9432	0.8615	0.9459	0.8686	0.9507	0.8495	0.9326	0.8692	0.8619	0.8388	0.9427	0.846	0.9302	0.8611	0.9384	0.865	0.9428	0.8252	0.9477	0.8221	0.9531	0.822	0.9474	0.8261	0.9507	0.865	0.9545	0.8917	0.9308	0.9021	0.9169	0.8182	0.9082	0.8247	0.9413
15	6	0.4984	0.9854	0.7371	0.9736	0.8116	0.9599	0.8476	0.9413	0.8431	0.9419	0.849	0.9452	0.8572	0.9507	0.8329	0.9299	0.8567	0.8492	0.8237	0.9418	0.8305	0.9287	0.8472	0.9367	0.8531	0.9417	0.8117	0.9483	0.8065	0.9536	0.8077	0.9472	0.8102	0.9495	0.8568	0.9545	0.8841	0.9312	0.9009	0.9172	0.804	0.9054	0.8151	0.9421
15	7	0.4825	0.9865	0.7171	0.9744	0.7993	0.96	0.8347	0.9407	0.8305	0.9416	0.835	0.9448	0.8459	0.9503	0.8219	0.9287	0.8418	0.8344	0.8119	0.9402	0.8183	0.9269	0.8328	0.9356	0.8412	0.9418	0.7964	0.9473	0.7917	0.9543	0.7914	0.9474	0.7964	0.9504	0.8448	0.9547	0.8758	0.9314	0.8955	0.9143	0.7932	0.9049	0.7989	0.9419
15	8	0.4719	0.987	0.7035	0.9753	0.7869	0.9596	0.8225	0.9405	0.8194	0.9404	0.8265	0.9446	0.834	0.9495	0.8091	0.9257	0.8323	0.8248	0.7992	0.9388	0.8066	0.9243	0.8227	0.9353	0.8293	0.9409	0.7819	0.9474	0.7797	0.9542	0.7788	0.9472	0.7824	0.9513	0.8339	0.9548	0.8676	0.9304	0.8924	0.9146	0.7809	0.9011	0.7851	0.9432
16	0.1	0.6498	0.9403	0.859	0.9542	0.9201	0.9544	0.9303	0.9472	0.9237	0.9443	0.9219	0.945	0.9213	0.9451	0.9259	0.9407	0.9295	0.9233	0.9206	0.9433	0.9231	0.9398	0.924	0.9413	0.9261	0.9445	0.9152	0.9454	0.9074	0.9466	0.9134	0.9448	0.911	0.9462	0.909	0.9408	0.9197	0.9348	0.8883	0.9103	0.91	0.9274	0.8921	0.9272
16	0.2	0.6478	0.9468	0.861	0.9557	0.9196	0.9548	0.9298	0.947	0.9233	0.9443	0.9221	0.9452	0.9212	0.9457	0.9251	0.9407	0.9284	0.9222	0.9202	0.9433	0.9226	0.9399	0.9242	0.9417	0.9259	0.9445	0.9144	0.9459	0.9071	0.9468	0.9132	0.945	0.911	0.9461	0.9107	0.9424	0.9204	0.9351	0.8896	0.9111	0.909	0.9272	0.893	0.9283
16	0.5	0.6321	0.9607	0.8547	0.9604	0.9143	0.9549	0.9275	0.9469	0.9214	0.9446	0.9208	0.945	0.9215	0.947	0.9215	0.9393	0.9248	0.9183	0.9161	0.9433	0.9193	0.9387	0.9224	0.9413	0.9241	0.9449	0.9094	0.9459	0.9025	0.9478	0.9075	0.9444	0.9054	0.9471	0.9134	0.9454	0.9218	0.9353	0.8968	0.9148	0.9043	0.9264	0.8933	0.9309
16	1	0.6071	0.9703	0.8389	0.9639	0.9002	0.9566	0.9213	0.9468	0.9143	0.9444	0.9154	0.9463	0.9195	0.9485	0.9135	0.9383	0.9204	0.9138	0.9067	0.9436	0.9099	0.9367	0.9152	0.9412	0.9179	0.9443	0.8971	0.9461	0.8914	0.9502	0.8956	0.9463	0.8954	0.9489	0.9125	0.9479	0.9213	0.9358	0.9007	0.9166	0.895	0.924	0.8874	0.9328
16	2	0.5767	0.9776	0.8146	0.9681	0.8771	0.9583	0.9038	0.9454	0.8987	0.9437	0.9016	0.9467	0.9055	0.9496	0.8957	0.9376	0.9032	0.8961	0.885	0.9435	0.8927	0.9358	0.9021	0.9409	0.9038	0.9431	0.8744	0.9476	0.8688	0.9518	0.8703	0.9473	0.8706	0.9506	0.9002	0.9508	0.9163	0.9346	0.9058	0.9193	0.8701	0.92	0.8703	0.9387
16	3	0.5503	0.9813	0.7937	0.9699	0.8607	0.9584	0.8871	0.9448	0.8803	0.9439	0.8836	0.9465	0.8905	0.9502	0.8771	0.9363	0.8878	0.8806	0.867	0.9431	0.8736	0.934	0.8852	0.9404	0.8884	0.9438	0.8558	0.9485	0.8515	0.9528	0.8523	0.9472	0.8548	0.9519	0.8866	0.9531	0.9097	0.9337	0.9074	0.9207	0.8498	0.9158	0.8529	0.9398
16	4	0.5294	0.9833	0.7676	0.9719	0.8425	0.9587	0.8713	0.9433	0.8665	0.943	0.8705	0.9459	0.8773	0.9505	0.8632	0.9351	0.8748	0.8675	0.8524	0.9432	0.8593	0.9325	0.8707	0.9395	0.8735	0.9431	0.8396	0.9477	0.8361	0.9531	0.835	0.9465	0.8394	0.9507	0.8746	0.9545	0.8996	0.9316	0.9066	0.9206	0.8303	0.912	0.8369	0.941
16	5	0.5078	0.9848	0.7477	0.9734	0.825	0.9589	0.8587	0.9409	0.8543	0.943	0.8602	0.9452	0.8676	0.9508	0.8459	0.9321	0.8651	0.8577	0.8342	0.941	0.8424	0.9302	0.8581	0.9378	0.8628	0.942	0.8213	0.9474	0.8173	0.9532	0.8178	0.9477	0.8219	0.9497	0.8634	0.9546	0.891	0.9322	0.903	0.9185	0.8145	0.9077	0.8227	0.9418
16	6	0.4901	0.986	0.7294	0.9737	0.8085	0.9595	0.8447	0.941	0.8403	0.941	0.8453	0.9447	0.8558	0.951	0.8303	0.9295	0.8528	0.8453	0.8202	0.9404	0.8284	0.9284	0.8428	0.9362	0.8498	0.9416	0.8065	0.9474	0.8024	0.9538	0.8029	0.9467	0.8063	0.9499	0.8542	0.9546	0.8822	0.9322	0.9013	0.9187	0.801	0.9058	0.8113	0.9429
16	7	0.4775	0.987	0.7129	0.9747	0.796	0.9599	0.8319	0.9402	0.827	0.9408	0.8307	0.9445	0.8429	0.9497	0.8189	0.928	0.8397	0.8322	0.8085	0.94	0.8153	0.9258	0.8306	0.9358	0.8376	0.9411	0.7913	0.9468	0.787	0.9541	0.7873	0.9471	0.7916	0.9513	0.8422	0.9548	0.8738	0.932	0.8961	0.9158	0.7888	0.903	0.7959	0.9427
16	8	0.4665	0.9875	0.6971	0.9757	0.7815	0.9598	0.8189	0.9392	0.8171	0.9391	0.8241	0.9444	0.831	0.9497	0.8062	0.9245	0.8299	0.8224	0.7947	0.938	0.8035	0.9239	0.8196	0.9338	0.8253	0.9404	0.777	0.947	0.7753	0.954	0.7737	0.9468	0.7775	0.9512	0.8299	0.9551	0.8662	0.931	0.892	0.916	0.7763	0.8994	0.7808	0.9443
17	0.1	0.6451	0.947	0.8585	0.9562	0.9179	0.9543	0.9287	0.9461	0.9222	0.9445	0.9212	0.9451	0.9209	0.9462	0.9235	0.9396	0.9275	0.9212	0.9189	0.9425	0.9206	0.9384	0.9226	0.9407	0.925	0.9446	0.913	0.9451	0.9057	0.9467	0.9111	0.944	0.9093	0.9463	0.9111	0.9434	0.9219	0.9369	0.8938	0.9144	0.9073	0.9257	0.8933	0.9303
17	0.2	0.6415	0.9529	0.8586	0.9568	0.9171	0.9543	0.9285	0.9463	0.9216	0.9443	0.9212	0.9447	0.9212	0.9465	0.9231	0.9396	0.9265	0.9202	0.9179	0.942	0.9201	0.9384	0.923	0.9412	0.9244	0.9448	0.9118	0.9457	0.9042	0.9468	0.9104	0.9442	0.9088	0.9467	0.9121	0.9441	0.9226	0.9372	0.8947	0.9146	0.9055	0.9258	0.8941	0.9307
17	0.5	0.6216	0.9651	0.8489	0.9622	0.9115	0.9546	0.926	0.9462	0.9184	0.943	0.9189	0.9447	0.9216	0.9479	0.9199	0.9384	0.9236	0.9171	0.9138	0.9421	0.9167	0.9376	0.9207	0.9408	0.9226	0.9445	0.906	0.9453	0.9006	0.948	0.9049	0.9437	0.9027	0.9467	0.9139	0.9465	0.9238	0.9375	0.9002	0.9174	0.9013	0.9249	0.8927	0.9331
17	1	0.5981	0.9728	0.8334	0.9652	0.8965	0.9571	0.919	0.9458	0.912	0.9438	0.9131	0.9463	0.9181	0.9491	0.911	0.9371	0.9183	0.9117	0.9042	0.9427	0.9066	0.9358	0.9136	0.9403	0.9163	0.9441	0.8938	0.9463	0.8881	0.9499	0.8923	0.9455	0.8935	0.9483	0.9113	0.9488	0.9224	0.9372	0.9046	0.9196	0.8909	0.923	0.8869	0.9352
17	2	0.5685	0.9793	0.8093	0.9688	0.8726	0.9587	0.9009	0.9449	0.8954	0.9427	0.8998	0.946	0.9038	0.9493	0.8921	0.9368	0.9014	0.8943	0.8814	0.9432	0.8899	0.9343	0.8996	0.9398	0.9013	0.9432	0.8705	0.9478	0.8662	0.9518	0.8667	0.9459	0.8668	0.9503	0.8984	0.9514	0.9172	0.9361	0.9089	0.9222	0.8647	0.918	0.8688	0.9392
17	3	0.5426	0.9825	0.7884	0.9702	0.8563	0.9581	0.884	0.9443	0.8776	0.9435	0.8803	0.9451	0.8879	0.9499	0.8732	0.9358	0.8856	0.8784	0.8642	0.9425	0.8694	0.9335	0.8818	0.9402	0.8862	0.9434	0.8518	0.9484	0.849	0.9524	0.8497	0.9465	0.8512	0.9516	0.8849	0.9534	0.9102	0.9352	0.9096	0.9229	0.8441	0.913	0.8503	0.9405
17	4	0.5179	0.9844	0.7611	0.9721	0.8376	0.9589	0.869	0.9429	0.864	0.9427	0.8669	0.9457	0.8737	0.9513	0.86	0.9341	0.8722	0.8649	0.8476	0.9424	0.856	0.9317	0.8676	0.9379	0.8707	0.943	0.8363	0.9479	0.833	0.9527	0.8302	0.9464	0.8346	0.95	0.8724	0.9545	0.8993	0.9341	0.9078	0.9219	0.8272	0.9116	0.8338	0.9421
17	5	0.4991	0.9855	0.7426	0.9736	0.8199	0.9594	0.8562	0.9406	0.8509	0.9423	0.857	0.9452	0.8648	0.9507	0.8416	0.9314	0.863	0.8555	0.8303	0.9409	0.8385	0.9294	0.8544	0.937	0.8604	0.9422	0.8174	0.9474	0.8137	0.9533	0.8144	0.9469	0.8173	0.9495	0.8616	0.9551	0.89	0.9337	0.9038	0.9197	0.8102	0.9075	0.8203	0.9423
17	6	0.4844	0.9866	0.722	0.9745	0.8041	0.9597	0.8407	0.9399	0.8365	0.9405	0.8426	0.9441	0.854	0.9506	0.8276	0.9287	0.8501	0.8426	0.8181	0.9402	0.8254	0.927	0.8397	0.9357	0.8477	0.9415	0.8011	0.9472	0.7978	0.9538	0.7996	0.9472	0.8022	0.9504	0.8519	0.9545	0.8821	0.9337	0.9014	0.9194	0.7967	0.9049	0.8071	0.9429
17	7	0.4727	0.9874	0.7062	0.975	0.7903	0.9605	0.828	0.9393	0.8237	0.9397	0.829	0.9444	0.8406	0.9494	0.8152	0.9263	0.8378	0.8303	0.8054	0.9397	0.8109	0.9253	0.8283	0.935	0.8343	0.9408	0.7874	0.9469	0.7821	0.9542	0.7834	0.9467	0.7872	0.9512	0.8394	0.955	0.8727	0.933	0.896	0.9177	0.7847	0.9018	0.7919	0.9434
17	8	0.46	0.9883	0.6923	0.9761	0.7774	0.96	0.8158	0.9384	0.8148	0.9391	0.8208	0.944	0.8283	0.9499	0.8026	0.9241	0.827	0.8195	0.7888	0.9379	0.8007	0.9234	0.8166	0.9326	0.8224	0.94	0.7724	0.9469	0.7705	0.954	0.7695	0.9463	0.7738	0.9508	0.8269	0.9548	0.8661	0.9321	0.8921	0.9182	0.7716	0.8985	0.7777	0.9446
18	0.1	0.6373	0.953	0.855	0.9586	0.9146	0.9536	0.9279	0.9461	0.9201	0.9431	0.9208	0.9449	0.9206	0.9469	0.9215	0.9384	0.9249	0.9185	0.9163	0.9414	0.9186	0.9375	0.9224	0.9412	0.9236	0.9441	0.9101	0.9441	0.903	0.9464	0.9081	0.9434	0.9069	0.9461	0.9123	0.9449	0.9235	0.938	0.8978	0.9171	0.9035	0.9237	0.8935	0.9317
18	0.2	0.6318	0.9586	0.8554	0.9591	0.9127	0.9538	0.9275	0.9462	0.9197	0.9428	0.92	0.9444	0.9209	0.9473	0.9209	0.9385	0.9242	0.9178	0.915	0.9413	0.9178	0.9375	0.9218	0.9409	0.923	0.944	0.9091	0.9448	0.9024	0.9467	0.9072	0.9429	0.9059	0.9469	0.9136	0.946	0.9245	0.9384	0.8993	0.9178	0.9025	0.9237	0.8941	0.9329
18	0.5	0.6097	0.9688	0.8454	0.9631	0.9075	0.9542	0.9243	0.9457	0.916	0.9423	0.9176	0.9449	0.921	0.9485	0.918	0.9378	0.9215	0.915	0.9112	0.9414	0.914	0.9356	0.9195	0.9407	0.9202	0.9434	0.9026	0.9447	0.8969	0.9472	0.9006	0.9437	0.9005	0.9463	0.9135	0.9479	0.9244	0.9382	0.9048	0.9209	0.8977	0.923	0.8908	0.9338
18	1	0.5887	0.9754	0.8283	0.9661	0.8933	0.9571	0.916	0.9451	0.9075	0.9429	0.9119	0.9459	0.9162	0.9491	0.908	0.9362	0.9156	0.909	0.9013	0.9426	0.9041	0.9343	0.9126	0.9403	0.9141	0.9429	0.8907	0.9455	0.8852	0.9494	0.8877	0.9449	0.89	0.948	0.911	0.9497	0.9221	0.9376	0.9079	0.9222	0.8872	0.9202	0.8839	0.9361
18	2	0.5556	0.9807	0.8038	0.9692	0.8697	0.958	0.8987	0.9443	0.8916	0.9424	0.8966	0.9454	0.9014	0.9491	0.8886	0.936	0.8992	0.8921	0.8782	0.9424	0.8849	0.934	0.8969	0.9401	0.8997	0.9428	0.8658	0.947	0.8633	0.9514	0.8629	0.9461	0.8638	0.9503	0.8967	0.9526	0.9166	0.9368	0.9113	0.924	0.8607	0.9178	0.8665	0.9395
18	3	0.5328	0.9833	0.7782	0.9711	0.8534	0.958	0.881	0.9439	0.8751	0.9432	0.8781	0.9447	0.8852	0.9505	0.8701	0.9345	0.8838	0.8765	0.8605	0.9423	0.8662	0.9329	0.8784	0.9386	0.8829	0.9432	0.8491	0.9473	0.8443	0.9524	0.8451	0.9461	0.8473	0.9509	0.8827	0.9537	0.9089	0.9362	0.9116	0.9248	0.8407	0.9133	0.8485	0.9416
18	4	0.5136	0.9847	0.7549	0.9724	0.8325	0.9592	0.8657	0.9422	0.8615	0.9425	0.8643	0.945	0.8721	0.9513	0.8564	0.9333	0.8704	0.863	0.8439	0.9415	0.8528	0.9313	0.8652	0.9377	0.8681	0.9421	0.8307	0.9472	0.828	0.9528	0.8257	0.9466	0.832	0.9497	0.8703	0.9548	0.8983	0.9345	0.9083	0.9226	0.8231	0.9105	0.8294	0.9435
18	5	0.4927	0.9858	0.7375	0.9738	0.8167	0.959	0.851	0.9395	0.8481	0.9418	0.8538	0.9444	0.8628	0.9508	0.838	0.9307	0.8597	0.8522	0.8284	0.9408	0.8345	0.9277	0.8514	0.937	0.8578	0.9419	0.8127	0.9466	0.8093	0.9534	0.8098	0.946	0.8138	0.9505	0.8592	0.955	0.888	0.9344	0.9045	0.9216	0.807	0.9061	0.8168	0.9429
18	6	0.4793	0.9871	0.7177	0.9745	0.7992	0.96	0.8369	0.9399	0.8333	0.9394	0.8399	0.9447	0.8509	0.9506	0.8239	0.9278	0.8472	0.8397	0.8135	0.9396	0.8214	0.9261	0.8363	0.9354	0.8435	0.9415	0.7955	0.9458	0.7923	0.9541	0.7953	0.9466	0.7969	0.9504	0.8495	0.9547	0.8801	0.9349	0.9016	0.9202	0.7937	0.9044	0.803	0.9436
18	7	0.4669	0.9878	0.6993	0.9756	0.7875	0.96	0.8255	0.9391	0.8217	0.9393	0.8268	0.9444	0.8386	0.9495	0.8111	0.926	0.8352	0.8277	0.8005	0.9389	0.808	0.9248	0.824	0.9345	0.8309	0.9403	0.7838	0.9464	0.7794	0.9539	0.7796	0.9463	0.7839	0.9511	0.836	0.9546	0.8711	0.9334	0.8955	0.9194	0.7804	0.9006	0.7878	0.9448
18	8	0.4544	0.9886	0.6885	0.9762	0.7743	0.9598	0.8131	0.9384	0.8117	0.9381	0.8182	0.9434	0.8267	0.9498	0.7994	0.9231	0.8238	0.8163	0.7854	0.9376	0.7968	0.9224	0.8119	0.9323	0.8208	0.9396	0.7687	0.946	0.7671	0.9538	0.7649	0.9462	0.7705	0.9507	0.8222	0.9551	0.8649	0.9322	0.8918	0.9187	0.7662	0.8973	0.774	0.9448
19	0.1	0.629	0.958	0.8513	0.9602	0.9109	0.9537	0.9259	0.9449	0.9178	0.9421	0.9197	0.9444	0.9203	0.9472	0.9192	0.9374	0.9223	0.9158	0.914	0.9407	0.9159	0.936	0.9204	0.9403	0.9223	0.9439	0.9068	0.9431	0.8998	0.9459	0.905	0.9423	0.9045	0.9454	0.9128	0.9467	0.924	0.9381	0.9028	0.9207	0.9006	0.9226	0.8923	0.9322
19	0.2	0.6194	0.9622	0.8491	0.9614	0.9097	0.9535	0.9254	0.9447	0.9171	0.942	0.9191	0.9439	0.9205	0.9472	0.9186	0.9374	0.9219	0.9154	0.9132	0.9406	0.9152	0.9356	0.9196	0.94	0.9216	0.9436	0.9065	0.9436	0.8993	0.9456	0.9036	0.9422	0.9037	0.9459	0.9131	0.9474	0.9241	0.9385	0.9042	0.9214	0.8993	0.9224	0.892	0.9324
19	0.5	0.6013	0.9723	0.8395	0.9643	0.9037	0.9542	0.9221	0.945	0.9138	0.9412	0.9162	0.9445	0.9186	0.9478	0.9149	0.9365	0.9196	0.9131	0.9086	0.9405	0.9115	0.9342	0.9171	0.9401	0.9191	0.943	0.899	0.9433	0.8942	0.947	0.8973	0.9432	0.8975	0.9453	0.9135	0.9484	0.9237	0.9378	0.9079	0.9233	0.8949	0.9215	0.8896	0.9347
19	1	0.5804	0.9772	0.8244	0.9666	0.8911	0.9566	0.9141	0.9445	0.9062	0.9426	0.909	0.9449	0.9148	0.9485	0.9045	0.9362	0.9131	0.9063	0.898	0.9415	0.901	0.934	0.9093	0.9394	0.9126	0.9425	0.8871	0.945	0.882	0.949	0.8842	0.9447	0.8861	0.9472	0.9097	0.9504	0.9221	0.9378	0.9108	0.9247	0.8821	0.9192	0.8814	0.9367
19	2	0.5482	0.9817	0.7979	0.9692	0.8668	0.9581	0.8955	0.9446	0.8899	0.9419	0.8945	0.9446	0.8985	0.9493	0.885	0.9354	0.8954	0.8882	0.8746	0.9416	0.8808	0.9339	0.8935	0.9397	0.8967	0.9429	0.8625	0.9469	0.8594	0.9512	0.8593	0.9464	0.8588	0.9489	0.8938	0.9531	0.916	0.9372	0.9136	0.9263	0.8566	0.9165	0.8626	0.9403
19	3	0.5232	0.984	0.7739	0.9712	0.8493	0.958	0.8782	0.9428	0.872	0.9426	0.8766	0.9446	0.8817	0.9501	0.8676	0.9344	0.8813	0.874	0.8571	0.9417	0.8632	0.9323	0.8757	0.9385	0.8801	0.9434	0.8452	0.9468	0.8411	0.9518	0.8415	0.9464	0.8435	0.9503	0.8803	0.9544	0.9071	0.9362	0.9127	0.9263	0.8365	0.9126	0.8445	0.9429
19	4	0.5042	0.9856	0.7487	0.973	0.8285	0.9588	0.864	0.9413	0.8588	0.9421	0.8618	0.9451	0.8685	0.951	0.8526	0.932	0.8682	0.8608	0.8393	0.9412	0.8485	0.9298	0.8616	0.9372	0.8658	0.9419	0.8264	0.947	0.8223	0.9529	0.8223	0.9469	0.8271	0.9494	0.8684	0.9544	0.8968	0.9349	0.9087	0.9235	0.8182	0.9087	0.826	0.9435
19	5	0.4876	0.9862	0.7297	0.9741	0.811	0.9594	0.8477	0.9387	0.8436	0.9408	0.8506	0.9448	0.8601	0.9503	0.8343	0.9286	0.857	0.8494	0.8235	0.9397	0.832	0.9272	0.8478	0.9364	0.8553	0.9409	0.8092	0.9458	0.8052	0.9534	0.8058	0.9465	0.8089	0.9497	0.8575	0.9548	0.8876	0.9348	0.9046	0.9219	0.8013	0.9047	0.8142	0.9435
19	6	0.4728	0.9877	0.711	0.9752	0.7956	0.9604	0.8355	0.9394	0.8305	0.9394	0.8381	0.9445	0.8481	0.9503	0.8203	0.9275	0.8437	0.8363	0.8084	0.9391	0.8182	0.9258	0.8337	0.9353	0.8411	0.9416	0.7917	0.9454	0.7877	0.9537	0.792	0.946	0.7934	0.9506	0.8468	0.9546	0.8785	0.935	0.902	0.9219	0.7887	0.9032	0.7993	0.9442
19	7	0.4601	0.9886	0.6942	0.9758	0.7818	0.9601	0.822	0.9391	0.8191	0.9389	0.8243	0.9441	0.8351	0.9493	0.8066	0.9248	0.8319	0.8244	0.7962	0.9389	0.8053	0.9243	0.8213	0.9334	0.8297	0.94	0.7803	0.9465	0.7773	0.9534	0.7772	0.9469	0.78	0.9514	0.8339	0.9545	0.8701	0.9336	0.8957	0.9211	0.7754	0.8991	0.7831	0.9449
19	8	0.4474	0.9889	0.6832	0.9762	0.7706	0.9592	0.8119	0.9381	0.8092	0.938	0.8158	0.9433	0.8248	0.949	0.7949	0.9224	0.8212	0.8137	0.7818	0.9375	0.7945	0.9222	0.8088	0.9316	0.8181	0.9388	0.7659	0.9455	0.7613	0.9538	0.7621	0.9459	0.7671	0.9509	0.8185	0.9562	0.8627	0.9317	0.8916	0.9198	0.7601	0.8965	0.7685	0.9452
20	0.1	0.6163	0.9622	0.8477	0.9611	0.9096	0.953	0.9239	0.944	0.9163	0.9414	0.9178	0.9436	0.9198	0.9472	0.9168	0.9361	0.9207	0.9142	0.9113	0.9398	0.9132	0.9342	0.9183	0.9394	0.9211	0.9429	0.9035	0.9419	0.8981	0.9454	0.9019	0.9415	0.902	0.944	0.9127	0.9478	0.924	0.9388	0.9069	0.9237	0.8973	0.9203	0.8915	0.9326
20	0.2	0.6095	0.9673	0.8437	0.9628	0.906	0.9534	0.9229	0.9443	0.9152	0.9411	0.917	0.9438	0.9199	0.9473	0.9156	0.9356	0.9202	0.9137	0.9104	0.94	0.9126	0.9342	0.918	0.9393	0.9206	0.9432	0.9024	0.9426	0.8971	0.9454	0.9003	0.9413	0.9002	0.9442	0.9131	0.9484	0.9249	0.9392	0.9083	0.9244	0.8962	0.9206	0.8911	0.9333
20	0.5	0.5925	0.9746	0.8345	0.9649	0.9004	0.9541	0.9205	0.9446	0.9126	0.9414	0.9138	0.9435	0.9178	0.9478	0.9115	0.9351	0.9174	0.9107	0.9051	0.9397	0.9084	0.9333	0.9149	0.9388	0.9178	0.9426	0.895	0.9425	0.8913	0.9462	0.8928	0.9428	0.894	0.9453	0.9123	0.9496	0.9245	0.9386	0.9113	0.9255	0.8894	0.9202	0.8873	0.9352
20	1	0.5679	0.9793	0.8185	0.9672	0.8876	0.9562	0.9117	0.9442	0.9032	0.942	0.9065	0.9443	0.9129	0.9485	0.902	0.9355	0.9099	0.903	0.8933	0.941	0.8975	0.9336	0.9069	0.9385	0.9103	0.9415	0.8832	0.9446	0.8772	0.9487	0.8814	0.9441	0.8821	0.9465	0.9087	0.951	0.9223	0.9383	0.9126	0.9263	0.8769	0.9189	0.8775	0.9381
20	2	0.5382	0.9825	0.794	0.9691	0.8637	0.958	0.8922	0.9438	0.8858	0.9418	0.8915	0.944	0.8966	0.9488	0.8826	0.9337	0.8923	0.8851	0.872	0.9411	0.8776	0.933	0.8901	0.9385	0.8948	0.9426	0.8576	0.947	0.8557	0.9513	0.8553	0.9464	0.8566	0.9484	0.8923	0.9533	0.9145	0.9367	0.9149	0.9275	0.8521	0.9154	0.8598	0.9407
20	3	0.5175	0.9846	0.7685	0.9718	0.8453	0.9579	0.8751	0.9418	0.8693	0.9425	0.874	0.9445	0.8802	0.9502	0.8653	0.9333	0.8784	0.8711	0.8541	0.941	0.8601	0.9313	0.8712	0.9379	0.8789	0.9428	0.8414	0.9468	0.8376	0.9514	0.838	0.9456	0.8399	0.9496	0.8786	0.9546	0.9058	0.9367	0.9132	0.9268	0.8314	0.9106	0.8402	0.9429
20	4	0.4959	0.9862	0.7434	0.9735	0.8227	0.9591	0.8607	0.9406	0.856	0.9414	0.8588	0.9448	0.8661	0.9506	0.8477	0.9307	0.8664	0.859	0.8356	0.94	0.8443	0.9285	0.8587	0.9362	0.8637	0.9418	0.8205	0.9462	0.8175	0.9534	0.818	0.9461	0.8218	0.949	0.8664	0.9546	0.8955	0.9367	0.9086	0.9244	0.8134	0.9083	0.8231	0.9437
20	5	0.4804	0.9872	0.7234	0.975	0.8075	0.9594	0.8452	0.9384	0.8404	0.9393	0.8461	0.9449	0.8577	0.9497	0.832	0.9281	0.8549	0.8473	0.8182	0.9393	0.8293	0.9262	0.8445	0.9349	0.8525	0.9407	0.8058	0.9454	0.8013	0.9538	0.8015	0.9463	0.8045	0.9496	0.8554	0.9547	0.8857	0.9349	0.9054	0.9239	0.798	0.9044	0.8102	0.944
20	6	0.4672	0.9882	0.7056	0.9756	0.7929	0.9601	0.833	0.9389	0.8278	0.9389	0.8347	0.9435	0.8461	0.9498	0.8167	0.9263	0.8412	0.8337	0.8061	0.9387	0.814	0.9253	0.8314	0.9345	0.8385	0.9403	0.7885	0.9454	0.7841	0.9535	0.786	0.9462	0.7899	0.9505	0.8438	0.9545	0.8768	0.935	0.9016	0.9225	0.7841	0.9012	0.7953	0.9448
20	7	0.4542	0.9888	0.6915	0.9759	0.7784	0.9594	0.8186	0.9384	0.8165	0.9384	0.8219	0.9432	0.8321	0.9488	0.804	0.924	0.8293	0.8218	0.7922	0.9385	0.8021	0.9233	0.8181	0.9328	0.8264	0.9394	0.7755	0.9465	0.7719	0.9534	0.7719	0.9462	0.7758	0.9512	0.8305	0.955	0.8692	0.9335	0.8959	0.9218	0.7709	0.898	0.7798	0.9449
20	8	0.4425	0.9893	0.678	0.976	0.765	0.9589	0.8088	0.9378	0.805	0.9371	0.8127	0.943	0.8232	0.9491	0.793	0.9237	0.8192	0.8116	0.7777	0.9367	0.7916	0.9218	0.8055	0.9313	0.8162	0.9376	0.7623	0.9459	0.7578	0.9536	0.7581	0.946	0.7639	0.95	0.815	0.9564	0.861	0.9325	0.8915	0.9209	0.7545	0.8939	0.7649	0.9451
21	0.1																					0.9104	0.9332	0.9167	0.9387	0.9189	0.9424	0.9	0.9415			0.8982	0.9405	0.8984	0.9434			0.9251	0.9394	0.9094	0.9254
21	0.2																					0.9099	0.9332	0.9157	0.938	0.9184	0.9425	0.8993	0.9418			0.897	0.9407	0.8965	0.9437			0.9251	0.9395	0.9106	0.926
21	0.5																					0.9058	0.9331	0.9126	0.9379	0.9152	0.9416	0.8921	0.9421			0.8887	0.9417	0.8907	0.9447			0.9237	0.9386	0.9127	0.9267
21	1																					0.895	0.9334	0.904	0.9379	0.9076	0.9412	0.8793	0.944			0.8774	0.9439	0.8772	0.9462			0.9223	0.9389	0.9149	0.9281
21	2																					0.8752	0.9316	0.8876	0.9378	0.8914	0.9425	0.854	0.9466			0.851	0.9455	0.8536	0.9478			0.9131	0.938	0.9159	0.9283
21	3																					0.8571	0.9301	0.8685	0.9368	0.8764	0.9423	0.8351	0.9461			0.8333	0.9455	0.8346	0.9495			0.9047	0.9367	0.9141	0.9279
21	4																					0.8414	0.9279	0.856	0.9355	0.8623	0.9413	0.8168	0.9455			0.8137	0.9458	0.8175	0.9492			0.8938	0.9365	0.9089	0.9255
21	5																					0.8254	0.9257	0.8418	0.9347	0.8482	0.9411	0.7998	0.9456			0.7985	0.9461	0.8004	0.9497			0.8843	0.9355	0.9049	0.924
21	6																					0.8104	0.9243	0.827	0.9335	0.8359	0.9391	0.7858	0.945			0.7811	0.9459	0.7859	0.9503			0.8755	0.9351	0.9014	0.9238
21	7																					0.7981	0.9228	0.8151	0.9324	0.8233	0.9387	0.7716	0.9463			0.7666	0.9452	0.7726	0.951			0.8676	0.9334	0.8954	0.9223
21	8																					0.7872	0.921	0.802	0.9308	0.8131	0.9371	0.758	0.946			0.7522	0.9458	0.7601	0.9493			0.8595	0.9335	0.8908	0.9225
22	0.1																					0.9079	0.932	0.9135	0.9372	0.9167	0.9415	0.897	0.9411			0.895	0.9401	0.8947	0.9431			0.9249	0.9395	0.912	0.9275
22	0.2																					0.9071	0.9318	0.9129	0.9375	0.9162	0.9412	0.8962	0.9417			0.8935	0.9409	0.8928	0.9436			0.9244	0.9393	0.912	0.9271
22	0.5																					0.9027	0.932	0.91	0.9372	0.9136	0.9413	0.8877	0.9419			0.8851	0.9415	0.8867	0.9438			0.9231	0.9392	0.914	0.928
22	1																					0.8909	0.9314	0.902	0.9373	0.9058	0.9413	0.8749	0.9439			0.8729	0.9429	0.8735	0.9458			0.9214	0.9384	0.9161	0.929
22	2																					0.8719	0.9309	0.884	0.9382	0.8886	0.9417	0.8496	0.9463			0.8475	0.9453	0.8493	0.9478			0.9112	0.9377	0.9165	0.9289
22	3																					0.8528	0.928	0.8665	0.9367	0.8737	0.9419	0.831	0.9461			0.8286	0.9445	0.83	0.9492			0.904	0.9369	0.9141	0.929
22	4																					0.8375	0.9267	0.8532	0.935	0.8587	0.9409	0.8127	0.9449			0.8093	0.946	0.8125	0.9488			0.8929	0.9369	0.9094	0.9266
22	5																					0.8217	0.9246	0.8384	0.9341	0.8457	0.9402	0.7957	0.9453			0.7934	0.946	0.7962	0.9492			0.8822	0.9362	0.9052	0.9249
22	6																					0.8068	0.9242	0.8241	0.9329	0.8328	0.9384	0.7831	0.9452			0.7775	0.9459	0.7826	0.9505			0.874	0.9352	0.901	0.9241
22	7																					0.7947	0.9212	0.8123	0.9324	0.8195	0.9374	0.7675	0.946			0.7613	0.9453	0.7673	0.9502			0.8668	0.9344	0.8951	0.9232
22	8																					0.7822	0.9211	0.8001	0.9308	0.81	0.9361	0.7532	0.946			0.7468	0.945	0.7546	0.9492			0.8577	0.9335	0.8897	0.9226
23	0.1																					0.9056	0.9312	0.9114	0.9364	0.9145	0.9401	0.8943	0.9406			0.8924	0.9392	0.8916	0.9421			0.924	0.9389	0.9132	0.9284
23	0.2																					0.9048	0.9311	0.9108	0.9368	0.9142	0.9404	0.893	0.9408			0.8908	0.94	0.8899	0.9421			0.9233	0.9386	0.9136	0.9285
23	0.5																					0.9002	0.9309	0.9073	0.9362	0.9115	0.9403	0.8832	0.9414			0.8815	0.9411	0.8832	0.9432			0.9227	0.9387	0.916	0.9295
23	1																					0.8873	0.9305	0.8984	0.9362	0.9037	0.9403	0.8699	0.9439			0.8685	0.9423	0.8683	0.9455			0.9201	0.9386	0.9177	0.9303
23	2																					0.8682	0.9297	0.8809	0.9367	0.8855	0.9409	0.8442	0.9452			0.8415	0.9444	0.8439	0.9477			0.9096	0.9368	0.917	0.9299
23	3																					0.85	0.9276	0.8633	0.9359	0.8707	0.9412	0.8275	0.9454			0.824	0.945	0.8269	0.9483			0.9025	0.9374	0.9142	0.9295
23	4																					0.8341	0.9263	0.85	0.9335	0.8558	0.9399	0.8089	0.9447			0.8071	0.9452	0.8096	0.9484			0.8916	0.9366	0.9098	0.9274
23	5																					0.8185	0.925	0.835	0.9337	0.8434	0.9397	0.7926	0.9454			0.7902	0.9456	0.7911	0.9496			0.8803	0.9361	0.9048	0.9255
23	6																					0.8042	0.9233	0.8207	0.9326	0.8281	0.9365	0.7781	0.9462			0.7713	0.945	0.7782	0.9505			0.8721	0.9348	0.9001	0.925
23	7																					0.7914	0.9209	0.8089	0.9317	0.8166	0.9367	0.7617	0.9456			0.7573	0.9449	0.7636	0.9492			0.8643	0.934	0.8947	0.9237
23	8																					0.778	0.9203	0.798	0.9303	0.8071	0.9364	0.7478	0.9454			0.7432	0.9452	0.7497	0.9487			0.8554	0.9335	0.8896	0.9235
24	0.1																					0.9032	0.9299	0.9093	0.9353	0.9132	0.94	0.8896	0.9399			0.8888	0.9384	0.8883	0.941			0.9231	0.9387	0.9153	0.9296
24	0.2																					0.9028	0.93	0.9086	0.9355	0.9125	0.9401	0.887	0.9404			0.8855	0.9395	0.887	0.9414			0.9226	0.9388	0.9158	0.9297
24	0.5																					0.8958	0.9295	0.9045	0.9347	0.9097	0.9397	0.8791	0.9411			0.8773	0.9398	0.8783	0.9431			0.9214	0.9391	0.9176	0.9306
24	1																					0.8851	0.929	0.8954	0.9355	0.9023	0.9401	0.8656	0.9433			0.8629	0.9423	0.8639	0.9456			0.9189	0.9385	0.918	0.9307
24	2																					0.8652	0.9289	0.8778	0.9362	0.8834	0.9407	0.8402	0.9443			0.8382	0.9432	0.84	0.9473			0.909	0.9372	0.917	0.9303
24	3																					0.8464	0.9266	0.8591	0.935	0.8667	0.9405	0.8245	0.9446			0.8203	0.9447	0.8243	0.9483			0.9011	0.937	0.9138	0.9294
24	4																					0.8286	0.9247	0.8467	0.9334	0.8529	0.9397	0.8058	0.945			0.8021	0.9449	0.8059	0.9483			0.8896	0.9366	0.9092	0.9275
24	5																					0.815	0.9237	0.8305	0.9329	0.8404	0.9387	0.7885	0.9454			0.7841	0.9445	0.7886	0.9497			0.879	0.9362	0.9043	0.9255
24	6																					0.8008	0.9218	0.8172	0.9317	0.8262	0.9365	0.7733	0.9458			0.7663	0.9453	0.7727	0.9501			0.8699	0.935	0.8994	0.9251
24	7																					0.7877	0.92	0.8065	0.9318	0.8138	0.9362	0.7576	0.9456			0.751	0.9451	0.7585	0.9484			0.8619	0.9338	0.8936	0.924
24	8																					0.7744	0.919	0.7954	0.9296	0.8036	0.9366	0.7443	0.9451			0.7384	0.9446	0.7451	0.9484			0.8521	0.9329	0.8883	0.9241
25	0.1																					0.9003	0.9283	0.9071	0.9347	0.9117	0.9395	0.8852	0.9391			0.8842	0.9384	0.884	0.9409			0.9219	0.9389	0.9171	0.9312
25	0.2																					0.8994	0.9287	0.9062	0.9344	0.9108	0.9394	0.8832	0.9402			0.8816	0.9387	0.8827	0.9413			0.9215	0.9391	0.9175	0.9313
25	0.5																					0.892	0.9275	0.9024	0.9346	0.9074	0.939	0.8761	0.9404			0.8728	0.9393	0.8745	0.9429			0.9201	0.9389	0.9187	0.9319
25	1																					0.8825	0.9276	0.8929	0.9349	0.8991	0.9395	0.8599	0.9425			0.8588	0.942	0.8603	0.9442			0.9178	0.9384	0.9188	0.9318
25	2																					0.8596	0.9277	0.8745	0.9349	0.8808	0.9399	0.8359	0.9438			0.8356	0.9432	0.8354	0.9473			0.9083	0.9368	0.9174	0.931
25	3																					0.8429	0.9258	0.8573	0.9345	0.8628	0.94	0.8201	0.9441			0.8164	0.9433	0.82	0.9478			0.8995	0.9366	0.9136	0.9293
25	4																					0.8245	0.924	0.8426	0.9321	0.8499	0.939	0.803	0.9448			0.7979	0.9444	0.8015	0.9482			0.8872	0.9375	0.9092	0.9288
25	5																					0.8117	0.9226	0.827	0.9314	0.8367	0.9373	0.783	0.9445			0.7785	0.9441	0.7835	0.9502			0.877	0.9355	0.9038	0.9255
25	6																					0.7964	0.9214	0.8148	0.9314	0.8235	0.9362	0.7691	0.9455			0.7609	0.9451	0.7677	0.9487			0.869	0.9351	0.8994	0.9255
25	7																					0.7843	0.9194	0.8025	0.9306	0.8108	0.936	0.7517	0.9451			0.7466	0.9444	0.7542	0.948			0.8604	0.934	0.8935	0.9245
25	8																					0.7693	0.917	0.7917	0.9292	0.8008	0.9362	0.7386	0.9446			0.7348	0.9438	0.7413	0.9483			0.8505	0.9331	0.8875	0.9247
																						0.9293	0.9426			0.9271	0.9453	0.92	0.9504
																						66	76			110	122	88	82

## Sheet: 120 PAM
Table S1. Local alignment, Test set: 120 PAM
Gap	Gap	PAM30		PAM60		PAM120		PAM250		Blosum45		Blosum50		Blosum62		Gonnet250		Gonnet_p		Optima		VTML250		MIQS		PFASUM50		PFASUM100		Crooks		CCF53		MOLLI60		Johnson		Prlic		Blake		Benner		Miyazawa
open	extension	Accur.	Confid.	Accur.	Confid.	Accur.	Confid.	Accur.	Confid.	Accur.	Confid.	Accur.	Confid.	Accur.	Confid.	Accur.	Confid.	Accur.	Confid.	Accur.	Confid.	Accur.	Confid.	Accur.	Confid.	Accur.	Confid.	Accur.	Confid.	Accur.	Confid.	Accur.	Confid.	Accur.	Confid.	Accur.	Confid.	Accur.	Confid.	Accur.	Confid.	Accur.	Confid.	Accur.	Confid.
3	0.1	0.1261	0.2486	0.178	0.2987	0.2853	0.3969	0.3943	0.4855	0.2795	0.3795	0.2592	0.3614	0.2308	0.3357	0.3995	0.4833	0.6824	0.6818	0.3088	0.4041	0.4057	0.4889	0.3513	0.4412	0.2983	0.397	0.2827	0.3854	0.2331	0.3442	0.2789	0.3825	0.2517	0.3567	0.2072	0.3192	0.2525	0.3437	0.2468	0.338	0.3329	0.396	0.2817	0.3568
3	0.2	0.1286	0.2513	0.1842	0.304	0.3008	0.4081	0.4119	0.4976	0.2954	0.3915	0.2716	0.3714	0.2412	0.3447	0.4233	0.5002	0.6844	0.6832	0.328	0.4172	0.4265	0.5028	0.3679	0.4532	0.3113	0.4059	0.3017	0.3988	0.2477	0.3556	0.2962	0.3943	0.2653	0.3653	0.2148	0.3239	0.2617	0.3502	0.2514	0.342	0.3496	0.4075	0.2909	0.3636
3	0.5	0.144	0.2639	0.2157	0.3285	0.3603	0.4508	0.484	0.5495	0.3559	0.4359	0.3235	0.4092	0.2822	0.3744	0.4836	0.5423	0.6906	0.6875	0.382	0.4557	0.496	0.5515	0.4295	0.4966	0.3688	0.4475	0.3707	0.4503	0.3002	0.3937	0.3679	0.4485	0.3233	0.4094	0.2423	0.343	0.2895	0.3707	0.2732	0.3578	0.3972	0.4427	0.3136	0.3797
3	1	0.1648	0.2826	0.2596	0.3669	0.4342	0.5137	0.5516	0.6009	0.4277	0.4913	0.3922	0.4626	0.336	0.415	0.5528	0.5949	0.6999	0.6942	0.4566	0.5133	0.5656	0.6063	0.4931	0.5445	0.4359	0.4984	0.4468	0.5125	0.3699	0.4491	0.4464	0.5123	0.3991	0.471	0.2851	0.3748	0.33	0.3995	0.3011	0.378	0.4544	0.4879	0.3463	0.4039
3	2	0.1086	0.4071	0.2706	0.499	0.5121	0.6251	0.6287	0.6692	0.5263	0.5752	0.4924	0.5475	0.4361	0.4987	0.6236	0.6567	0.7045	0.6958	0.5473	0.5954	0.6308	0.6631	0.5789	0.6172	0.5299	0.5773	0.5357	0.6124	0.4699	0.5609	0.5367	0.6162	0.4918	0.5701	0.371	0.446	0.4079	0.4611	0.3546	0.4186	0.5262	0.5511	0.3988	0.4474
3	3	0.0598	0.5207	0.1858	0.6418	0.5012	0.7388	0.6624	0.7143	0.5812	0.6383	0.5521	0.6132	0.5037	0.5667	0.6537	0.6942	0.707	0.6967	0.5893	0.6609	0.6543	0.6946	0.6178	0.661	0.5839	0.6332	0.5601	0.7001	0.4788	0.6681	0.5531	0.7056	0.5158	0.6624	0.4341	0.511	0.4667	0.5092	0.4015	0.4554	0.5562	0.5848	0.4423	0.4943
4	0.1	0.1278	0.2534	0.1895	0.3158	0.3248	0.4394	0.4552	0.5407	0.3262	0.425	0.2993	0.4021	0.2634	0.3694	0.4634	0.541	0.711	0.7066	0.359	0.4513	0.4728	0.5475	0.4041	0.4905	0.345	0.4411	0.3341	0.4366	0.2658	0.3796	0.3305	0.435	0.2885	0.3963	0.2264	0.3384	0.2788	0.3686	0.2664	0.3559	0.3873	0.4442	0.2981	0.3724
4	0.2	0.1317	0.2572	0.1996	0.3237	0.3453	0.4527	0.4761	0.5537	0.3454	0.4382	0.3151	0.4132	0.2755	0.3779	0.4882	0.5574	0.7108	0.706	0.382	0.4668	0.4919	0.5592	0.4228	0.502	0.3603	0.451	0.3589	0.4538	0.2854	0.3944	0.3533	0.4502	0.3097	0.4112	0.2371	0.3467	0.2888	0.3751	0.2706	0.3592	0.4096	0.4608	0.3085	0.3797
4	0.5	0.1476	0.2708	0.237	0.355	0.4107	0.5011	0.5457	0.6034	0.4122	0.4868	0.3752	0.4565	0.3208	0.4108	0.5483	0.5984	0.7166	0.7104	0.4407	0.5084	0.5629	0.6094	0.4868	0.5467	0.4202	0.4941	0.4288	0.5051	0.3497	0.4419	0.4284	0.5047	0.3739	0.4589	0.268	0.3682	0.3206	0.398	0.2938	0.3756	0.4537	0.4933	0.3381	0.4024
4	1	0.1617	0.2944	0.2781	0.4016	0.4802	0.5673	0.6038	0.649	0.4849	0.5429	0.4467	0.5123	0.381	0.4564	0.6064	0.6428	0.72	0.712	0.5125	0.5652	0.6146	0.65	0.55	0.5953	0.4909	0.5479	0.4994	0.5659	0.4244	0.507	0.5008	0.5681	0.4502	0.5237	0.3165	0.4049	0.369	0.4353	0.324	0.398	0.5071	0.5364	0.3729	0.4286
4	2	0.0733	0.4838	0.215	0.5931	0.5198	0.703	0.6632	0.7076	0.5684	0.6201	0.5343	0.591	0.4761	0.5389	0.6572	0.6938	0.717	0.7068	0.5856	0.6439	0.6581	0.6945	0.6162	0.6557	0.572	0.6182	0.5649	0.6705	0.4869	0.6248	0.5625	0.6761	0.5187	0.6264	0.4065	0.4822	0.4443	0.4937	0.3797	0.4409	0.5614	0.5879	0.4275	0.4777
4	3	0.0512	0.5633	0.1543	0.7073	0.4777	0.7955	0.6808	0.7448	0.6079	0.6801	0.5799	0.656	0.5308	0.608	0.6703	0.7236	0.7153	0.7043	0.6061	0.7065	0.6707	0.7206	0.6411	0.6904	0.6116	0.6685	0.5517	0.7525	0.4617	0.7311	0.5439	0.7618	0.5042	0.7128	0.4666	0.5637	0.4995	0.5391	0.4267	0.4775	0.5773	0.6134	0.4668	0.531
4	4	0.0462	0.6018	0.1306	0.7567	0.436	0.8448	0.6772	0.7779	0.6104	0.7225	0.5924	0.7089	0.5516	0.6723	0.6643	0.7482	0.7031	0.6916	0.5891	0.7561	0.6619	0.7375	0.6455	0.7199	0.6281	0.7135	0.5175	0.8051	0.4278	0.7873	0.5094	0.811	0.4737	0.7747	0.4772	0.6444	0.5452	0.581	0.4655	0.5079	0.5743	0.6298	0.4785	0.5847
5	0.1	0.1278	0.2589	0.2051	0.3407	0.3676	0.485	0.5133	0.5921	0.3781	0.4738	0.3423	0.444	0.2956	0.4022	0.5252	0.5933	0.7308	0.724	0.4108	0.499	0.531	0.597	0.4596	0.5388	0.3917	0.485	0.3836	0.4843	0.3063	0.4241	0.3806	0.4842	0.328	0.4382	0.2495	0.3637	0.3078	0.3949	0.2873	0.375	0.4377	0.4888	0.3178	0.3919
5	0.2	0.1333	0.2645	0.2161	0.3492	0.3914	0.5006	0.5353	0.6062	0.3997	0.4889	0.3621	0.4584	0.3085	0.411	0.549	0.6085	0.7323	0.7251	0.4362	0.5152	0.5525	0.6098	0.478	0.5501	0.411	0.4979	0.4082	0.5005	0.3259	0.4364	0.4068	0.5009	0.3523	0.4546	0.2616	0.3721	0.3208	0.405	0.2918	0.3784	0.4577	0.5028	0.3313	0.402
5	0.5	0.1494	0.2795	0.2547	0.3824	0.4572	0.551	0.5991	0.651	0.4637	0.5321	0.4228	0.5006	0.3621	0.4495	0.6017	0.6448	0.7332	0.7248	0.4977	0.5601	0.6146	0.6546	0.541	0.5949	0.4736	0.5408	0.4858	0.5611	0.3986	0.4924	0.484	0.5602	0.4237	0.5076	0.2977	0.3973	0.3558	0.43	0.3142	0.394	0.5007	0.5358	0.3624	0.4254
5	1	0.1295	0.3433	0.2675	0.4642	0.5165	0.6303	0.644	0.6876	0.5326	0.5881	0.4922	0.5555	0.4241	0.4977	0.6451	0.68	0.7298	0.7203	0.5603	0.6129	0.6509	0.6857	0.5934	0.6364	0.536	0.5892	0.5482	0.6259	0.4629	0.5581	0.547	0.6265	0.4883	0.5687	0.3512	0.4386	0.4064	0.4685	0.3474	0.419	0.5444	0.5723	0.4002	0.4555
5	2	0.0569	0.5288	0.1754	0.664	0.5017	0.7655	0.6851	0.7382	0.6013	0.6612	0.5703	0.6341	0.5131	0.58	0.6771	0.72	0.7271	0.7159	0.6118	0.6876	0.6785	0.7199	0.6423	0.6857	0.6078	0.6583	0.5746	0.7264	0.4847	0.6929	0.5681	0.7288	0.5295	0.6811	0.4418	0.5236	0.4765	0.5222	0.4046	0.4624	0.5857	0.6168	0.4537	0.509
5	3	0.0471	0.5916	0.1361	0.7454	0.4551	0.8309	0.692	0.7757	0.6214	0.7145	0.5964	0.6945	0.5521	0.65	0.6809	0.7494	0.7165	0.7049	0.6082	0.7422	0.6774	0.7402	0.6556	0.7201	0.6332	0.7046	0.5371	0.7947	0.4434	0.7731	0.5289	0.7982	0.4875	0.7567	0.482	0.6118	0.534	0.5716	0.4499	0.4971	0.587	0.6329	0.4825	0.5695
5	4	0.0434	0.6162	0.1212	0.7759	0.417	0.8648	0.6775	0.8007	0.6068	0.7535	0.591	0.7432	0.5538	0.7116	0.6647	0.7656	0.7028	0.6911	0.5856	0.7894	0.664	0.761	0.6499	0.7429	0.6339	0.7344	0.5005	0.8302	0.4092	0.8242	0.495	0.8374	0.4585	0.8062	0.4716	0.6931	0.571	0.6081	0.4875	0.527	0.5771	0.6522	0.475	0.6231
5	5	0.0418	0.6323	0.1129	0.7899	0.3886	0.8889	0.6524	0.8171	0.5908	0.7932	0.57	0.7841	0.5373	0.7671	0.6474	0.787	0.6893	0.6772	0.5584	0.8142	0.6438	0.7762	0.6364	0.7674	0.6178	0.7693	0.4734	0.8565	0.383	0.8488	0.4637	0.8574	0.4302	0.8282	0.4481	0.7545	0.592	0.6316	0.5195	0.5542	0.5628	0.669	0.4486	0.6765
6	0.1	0.1253	0.2634	0.2147	0.3619	0.4084	0.5295	0.5653	0.6377	0.4237	0.5162	0.3829	0.483	0.3286	0.4354	0.5792	0.6395	0.7445	0.7358	0.4619	0.5454	0.5864	0.6441	0.5078	0.581	0.4337	0.5231	0.4327	0.533	0.3436	0.4646	0.4287	0.5313	0.3685	0.4791	0.276	0.3921	0.3421	0.4277	0.3046	0.3909	0.4845	0.5311	0.3422	0.4173
6	0.2	0.1318	0.2708	0.2295	0.3744	0.4319	0.5439	0.5874	0.6518	0.4486	0.5321	0.406	0.4985	0.3472	0.4495	0.6013	0.6533	0.7427	0.7338	0.488	0.5619	0.6053	0.6552	0.5265	0.592	0.4541	0.5356	0.4583	0.5492	0.3676	0.4794	0.4564	0.5494	0.3966	0.4986	0.2888	0.4005	0.3553	0.437	0.3102	0.3949	0.5025	0.5438	0.3536	0.4249
6	0.5	0.1403	0.2896	0.2595	0.4109	0.4989	0.6048	0.6404	0.6891	0.5161	0.5809	0.4707	0.5439	0.4031	0.4888	0.6406	0.6807	0.742	0.7323	0.5456	0.6052	0.6522	0.6893	0.5849	0.6336	0.5196	0.5822	0.5305	0.6107	0.4379	0.5349	0.53	0.6088	0.4665	0.5548	0.3286	0.4289	0.3923	0.4633	0.3367	0.4143	0.5419	0.5736	0.3857	0.4483
6	1	0.084	0.4391	0.2224	0.5672	0.531	0.6969	0.6755	0.7206	0.5737	0.6293	0.536	0.598	0.4679	0.5407	0.6715	0.7088	0.7385	0.7279	0.594	0.6523	0.6757	0.7118	0.6285	0.6703	0.5789	0.6302	0.5732	0.6762	0.4898	0.619	0.5701	0.6761	0.5183	0.6218	0.3873	0.475	0.4375	0.4952	0.3691	0.4378	0.5788	0.6081	0.4246	0.4803
6	2	0.0497	0.5679	0.1474	0.7244	0.4792	0.812	0.6976	0.7631	0.623	0.6959	0.5971	0.6731	0.546	0.6247	0.6909	0.7463	0.7314	0.7197	0.6228	0.7238	0.6937	0.7464	0.6592	0.712	0.6287	0.6863	0.562	0.7718	0.4653	0.7447	0.5548	0.7764	0.5127	0.7279	0.4701	0.571	0.5108	0.5533	0.4287	0.4834	0.6007	0.6389	0.4734	0.5423
6	3	0.0442	0.6082	0.1257	0.7703	0.4292	0.8585	0.6925	0.7942	0.623	0.7417	0.6044	0.7273	0.562	0.6916	0.6834	0.7663	0.7178	0.7059	0.6034	0.7758	0.6815	0.7637	0.6636	0.7414	0.6433	0.7303	0.5166	0.8224	0.4247	0.8097	0.511	0.8267	0.4767	0.7907	0.4833	0.6621	0.5623	0.5986	0.4707	0.5149	0.5925	0.654	0.4849	0.6038
6	4	0.0424	0.629	0.115	0.7882	0.3997	0.8847	0.6707	0.8156	0.6051	0.7848	0.5856	0.7705	0.5504	0.7504	0.6638	0.7845	0.7037	0.6916	0.5737	0.8071	0.6606	0.7757	0.6511	0.7657	0.6298	0.7598	0.4883	0.8532	0.3942	0.8426	0.4787	0.8546	0.4422	0.8255	0.4584	0.7387	0.5897	0.6286	0.5082	0.5456	0.576	0.6731	0.4655	0.6625
6	5	0.0411	0.6385	0.1105	0.7981	0.3749	0.9	0.6456	0.8299	0.5809	0.8128	0.5633	0.8095	0.5249	0.7972	0.6388	0.8002	0.6879	0.6757	0.5433	0.8332	0.6369	0.7887	0.6323	0.7861	0.6139	0.7917	0.4602	0.8703	0.3691	0.8628	0.4495	0.8727	0.4166	0.847	0.4317	0.7881	0.6083	0.6535	0.5381	0.571	0.5572	0.6845	0.435	0.7163
6	6	0.0407	0.6463	0.1072	0.8059	0.3511	0.909	0.6244	0.8436	0.5583	0.8291	0.5403	0.8334	0.4994	0.8239	0.6183	0.8189	0.6714	0.6592	0.5214	0.8454	0.6148	0.8043	0.612	0.8115	0.5901	0.8151	0.4323	0.8837	0.3464	0.8765	0.4286	0.8828	0.3913	0.8604	0.4087	0.8143	0.615	0.6725	0.5606	0.5917	0.5393	0.6967	0.4087	0.7526
7	0.1	0.1219	0.2734	0.2211	0.3852	0.442	0.5696	0.61	0.677	0.4704	0.5582	0.4256	0.5238	0.3626	0.4704	0.6223	0.6765	0.7552	0.7453	0.5064	0.5871	0.629	0.6816	0.552	0.6197	0.4808	0.5655	0.4734	0.5752	0.3782	0.5026	0.4706	0.5745	0.4094	0.5219	0.298	0.4156	0.3736	0.4566	0.3267	0.4122	0.5239	0.5669	0.3601	0.4357
7	0.2	0.1265	0.2774	0.238	0.4014	0.4683	0.5899	0.6286	0.6886	0.4981	0.5765	0.4475	0.5373	0.382	0.4826	0.6427	0.6896	0.7539	0.7437	0.5323	0.6037	0.647	0.693	0.5723	0.6316	0.503	0.5793	0.5045	0.5972	0.4048	0.5206	0.4985	0.5924	0.4353	0.5408	0.3131	0.4265	0.3877	0.4661	0.3315	0.415	0.5419	0.5798	0.3727	0.4443
7	0.5	0.1159	0.3446	0.2436	0.4789	0.5232	0.6608	0.6722	0.7202	0.5617	0.6234	0.5165	0.588	0.4394	0.5233	0.6711	0.7103	0.7528	0.7422	0.5834	0.6466	0.6792	0.7165	0.6213	0.6674	0.5614	0.6206	0.5623	0.6528	0.4682	0.5814	0.56	0.6516	0.4958	0.5903	0.3597	0.4603	0.4242	0.4916	0.3591	0.4342	0.5782	0.6101	0.4072	0.4705
7	1	0.0611	0.5094	0.1804	0.6511	0.5175	0.7531	0.6996	0.7487	0.6081	0.6677	0.5689	0.634	0.5049	0.5792	0.6918	0.7327	0.7464	0.735	0.6216	0.6909	0.6927	0.7334	0.6523	0.6964	0.6106	0.6632	0.582	0.7209	0.4902	0.6733	0.577	0.7269	0.5314	0.6721	0.4193	0.5109	0.4721	0.5265	0.395	0.4613	0.6031	0.6351	0.4481	0.5079
7	2	0.0458	0.5966	0.1337	0.7525	0.4584	0.8412	0.7041	0.7851	0.6366	0.7248	0.6117	0.7071	0.5638	0.6625	0.6998	0.7658	0.7344	0.7224	0.6282	0.757	0.6963	0.7595	0.6711	0.7342	0.6452	0.7148	0.5453	0.803	0.4453	0.7794	0.5379	0.8082	0.4968	0.7694	0.4854	0.6159	0.5416	0.5818	0.4547	0.5064	0.6078	0.6582	0.4857	0.5755
7	3	0.0429	0.6246	0.1181	0.7844	0.4144	0.8783	0.6909	0.8146	0.6238	0.771	0.6052	0.7581	0.5646	0.7274	0.6803	0.782	0.7173	0.7052	0.5932	0.7997	0.6774	0.7763	0.6671	0.7628	0.647	0.7518	0.5018	0.8441	0.41	0.8357	0.4971	0.8467	0.4595	0.8177	0.4734	0.7127	0.5846	0.6224	0.4924	0.5339	0.5903	0.6708	0.481	0.645
7	4	0.0412	0.6358	0.1118	0.7972	0.3854	0.8951	0.6653	0.8287	0.5983	0.8038	0.5782	0.7962	0.5382	0.7823	0.6557	0.7974	0.7023	0.69	0.5614	0.8277	0.6537	0.7894	0.6482	0.7808	0.628	0.7847	0.4735	0.8679	0.3785	0.8557	0.4645	0.8688	0.4296	0.8404	0.4497	0.7739	0.6071	0.6478	0.5304	0.5659	0.5744	0.6884	0.4476	0.6998
7	5	0.0408	0.6463	0.1082	0.8059	0.3601	0.9068	0.6383	0.8408	0.5725	0.8262	0.5538	0.8287	0.5106	0.8196	0.6298	0.8138	0.6849	0.6726	0.5326	0.8454	0.6295	0.8027	0.6259	0.8055	0.604	0.8105	0.4446	0.8829	0.3557	0.8739	0.4378	0.8826	0.3994	0.8584	0.4186	0.8085	0.6202	0.673	0.5575	0.5891	0.5507	0.6979	0.4193	0.7479
7	6	0.0404	0.6511	0.1056	0.8102	0.3422	0.914	0.6122	0.8536	0.5456	0.8419	0.5271	0.8442	0.4911	0.8359	0.6069	0.8273	0.6692	0.6569	0.5117	0.8551	0.6087	0.8127	0.605	0.82	0.5819	0.8279	0.4226	0.8891	0.3358	0.8845	0.4169	0.8873	0.3765	0.8649	0.4009	0.8361	0.6225	0.6879	0.5766	0.6078	0.5314	0.7093	0.3905	0.7747
7	7	0.0403	0.6538	0.1036	0.8139	0.3278	0.9211	0.5866	0.8619	0.5256	0.8524	0.5079	0.8556	0.4724	0.8511	0.5853	0.8343	0.6506	0.6385	0.4885	0.8637	0.586	0.8241	0.5824	0.8293	0.5586	0.842	0.4052	0.8977	0.3222	0.889	0.3992	0.8937	0.3584	0.8694	0.3767	0.8584	0.6189	0.7077	0.5915	0.6226	0.5119	0.7194	0.3736	0.8025
8	0.1	0.117	0.2867	0.2285	0.4169	0.4728	0.6135	0.6442	0.7082	0.5155	0.599	0.4663	0.5624	0.3972	0.5054	0.6553	0.7056	0.7601	0.7494	0.5443	0.6226	0.6612	0.7093	0.5916	0.6534	0.5233	0.603	0.515	0.6194	0.4096	0.5414	0.5098	0.6169	0.44	0.557	0.3244	0.4461	0.4047	0.4847	0.3484	0.4324	0.5561	0.5973	0.3768	0.4548
8	0.2	0.118	0.2947	0.2367	0.4325	0.496	0.6365	0.6609	0.7187	0.5383	0.6136	0.4918	0.5783	0.4182	0.519	0.6702	0.7156	0.7599	0.749	0.5712	0.6426	0.6758	0.7192	0.6105	0.6655	0.5455	0.617	0.5376	0.6361	0.4386	0.5641	0.5341	0.6353	0.4682	0.578	0.3416	0.457	0.4194	0.495	0.355	0.4362	0.5731	0.6102	0.3944	0.468
8	0.5	0.0776	0.4373	0.2056	0.569	0.5268	0.7217	0.6986	0.7471	0.5895	0.6527	0.5513	0.6231	0.4788	0.5625	0.6924	0.7323	0.7583	0.7469	0.6127	0.6808	0.6994	0.7378	0.6479	0.6946	0.5963	0.6545	0.5834	0.7004	0.4853	0.6339	0.5798	0.6978	0.5217	0.638	0.3907	0.4931	0.4543	0.5187	0.3831	0.4564	0.6011	0.6345	0.4268	0.4926
8	1	0.0514	0.5513	0.1526	0.7154	0.4975	0.8014	0.7124	0.7696	0.6288	0.6978	0.5969	0.6704	0.5354	0.6134	0.7077	0.7551	0.749	0.7372	0.6376	0.7253	0.7097	0.7575	0.6693	0.7186	0.6361	0.6938	0.5794	0.7622	0.4797	0.7286	0.5728	0.7672	0.5278	0.7139	0.4487	0.5469	0.5049	0.5563	0.4198	0.4829	0.6149	0.653	0.465	0.5342
8	2	0.0441	0.6169	0.1242	0.7786	0.4343	0.867	0.7047	0.8029	0.6401	0.7512	0.6184	0.7365	0.5733	0.6981	0.6995	0.7806	0.7328	0.7206	0.6224	0.7862	0.6975	0.7728	0.68	0.7571	0.656	0.7385	0.5274	0.8272	0.4293	0.8161	0.5198	0.8302	0.4816	0.7994	0.4898	0.6623	0.5669	0.6052	0.4761	0.5241	0.6093	0.6718	0.4926	0.6146
8	3	0.0419	0.6326	0.1139	0.794	0.3988	0.8902	0.6852	0.8245	0.6176	0.7958	0.5983	0.7824	0.5597	0.7632	0.6769	0.7943	0.716	0.7037	0.5821	0.818	0.675	0.7903	0.6664	0.7792	0.6449	0.7723	0.4875	0.8606	0.3941	0.8487	0.4809	0.8661	0.4433	0.832	0.4646	0.7492	0.6042	0.6434	0.5165	0.5558	0.5886	0.6876	0.4655	0.6821
8	4	0.0411	0.6454	0.1092	0.8046	0.373	0.9039	0.6557	0.8374	0.587	0.8202	0.5684	0.8206	0.5266	0.8078	0.6471	0.8092	0.7	0.6875	0.5457	0.8422	0.6464	0.7996	0.6419	0.7973	0.6206	0.8027	0.4581	0.8762	0.366	0.8707	0.449	0.879	0.4133	0.8542	0.4328	0.7998	0.6215	0.6683	0.5486	0.5826	0.5661	0.7029	0.4307	0.7372
8	5	0.0404	0.6501	0.1059	0.8094	0.3494	0.9122	0.6264	0.8494	0.5605	0.8385	0.541	0.8415	0.4995	0.834	0.623	0.8233	0.6808	0.6683	0.5241	0.8549	0.622	0.8132	0.6174	0.818	0.5951	0.8229	0.4322	0.8877	0.3445	0.8828	0.4262	0.8863	0.3844	0.8639	0.4101	0.8273	0.6291	0.6888	0.573	0.6045	0.5436	0.7107	0.4034	0.7702
8	6	0.0403	0.6538	0.104	0.8136	0.3331	0.9211	0.6015	0.8594	0.5367	0.8512	0.5172	0.8535	0.4799	0.8476	0.596	0.833	0.6626	0.6504	0.5032	0.8621	0.5961	0.8224	0.5936	0.828	0.5706	0.8361	0.4113	0.8971	0.3278	0.8879	0.4059	0.8916	0.3666	0.87	0.3862	0.8543	0.6264	0.7068	0.5904	0.6212	0.5216	0.7213	0.3798	0.7963
8	7	0.0403	0.6558	0.1029	0.8158	0.3185	0.9239	0.5772	0.8703	0.5161	0.8618	0.4983	0.8639	0.4605	0.8604	0.5747	0.8397	0.647	0.6347	0.4792	0.8698	0.574	0.8306	0.5704	0.8406	0.5501	0.8505	0.3947	0.9046	0.3112	0.8946	0.3873	0.8995	0.3512	0.8741	0.3696	0.8696	0.6211	0.7257	0.6044	0.6363	0.5036	0.731	0.3581	0.8204
8	8	0.0402	0.6553	0.1013	0.8159	0.3085	0.9268	0.5602	0.879	0.5021	0.8709	0.4818	0.8729	0.4423	0.8718	0.5561	0.8434	0.6323	0.6202	0.4629	0.8728	0.556	0.8354	0.5534	0.8492	0.5334	0.8586	0.3821	0.906	0.3029	0.9008	0.374	0.9022	0.338	0.8805	0.3525	0.8791	0.6157	0.7449	0.6138	0.6482	0.4851	0.742	0.3441	0.8327
9	0.1	0.1081	0.3091	0.2237	0.4507	0.4979	0.6583	0.6701	0.732	0.5505	0.6319	0.5047	0.5978	0.4315	0.5383	0.6779	0.7269	0.7638	0.7524	0.5793	0.6586	0.6878	0.7344	0.6248	0.685	0.5584	0.6375	0.5416	0.6568	0.4379	0.5817	0.5407	0.6556	0.47	0.5942	0.3509	0.477	0.4392	0.5169	0.3696	0.4513	0.5802	0.6217	0.3956	0.4764
9	0.2	0.0993	0.3393	0.2206	0.4901	0.5128	0.6852	0.6862	0.7421	0.5726	0.6466	0.5283	0.6135	0.4515	0.5512	0.6923	0.7369	0.7621	0.7506	0.6027	0.676	0.6968	0.7406	0.6398	0.6937	0.578	0.6481	0.5623	0.676	0.4608	0.6047	0.5632	0.6797	0.4908	0.6106	0.3703	0.4881	0.4528	0.5258	0.3757	0.4549	0.5951	0.6331	0.4099	0.4862
9	0.5	0.0594	0.507	0.172	0.6611	0.5138	0.7698	0.7132	0.7648	0.6135	0.6793	0.5819	0.6551	0.5098	0.595	0.7097	0.7533	0.7589	0.7472	0.6297	0.7079	0.7105	0.7534	0.6686	0.7166	0.6232	0.6819	0.5849	0.7343	0.4836	0.6837	0.5819	0.7395	0.5276	0.6794	0.4204	0.5264	0.4891	0.5502	0.4052	0.4756	0.6155	0.6529	0.4451	0.5171
9	1	0.047	0.5906	0.1366	0.7523	0.4777	0.8366	0.7181	0.787	0.6418	0.7205	0.6137	0.698	0.5599	0.6492	0.7152	0.771	0.7506	0.7384	0.6393	0.7527	0.7128	0.7685	0.6822	0.7404	0.6519	0.7171	0.5638	0.7934	0.4623	0.7721	0.5554	0.7966	0.5143	0.7581	0.4723	0.587	0.5344	0.5827	0.4406	0.5008	0.6248	0.6707	0.4816	0.5639
9	2	0.0427	0.6267	0.1176	0.791	0.4174	0.8841	0.7044	0.8158	0.6385	0.7769	0.6172	0.7633	0.5715	0.7304	0.6973	0.7914	0.7313	0.7189	0.611	0.8035	0.6944	0.7854	0.6811	0.7744	0.6592	0.7625	0.5102	0.8464	0.4102	0.8344	0.5025	0.8519	0.4667	0.8185	0.4832	0.7029	0.591	0.6305	0.4949	0.5402	0.6084	0.6853	0.4864	0.6504
9	3	0.0413	0.6418	0.1105	0.8022	0.3856	0.9008	0.6795	0.8347	0.6102	0.8129	0.5867	0.8052	0.5476	0.7909	0.6705	0.8059	0.7127	0.7001	0.5712	0.8341	0.6679	0.7986	0.661	0.7894	0.641	0.7948	0.4732	0.8713	0.3797	0.8638	0.467	0.8752	0.4272	0.846	0.4512	0.781	0.6222	0.6641	0.5358	0.5728	0.5815	0.6983	0.4507	0.719
9	4	0.0404	0.65	0.107	0.809	0.3605	0.91	0.6474	0.8433	0.5777	0.8286	0.5578	0.8343	0.5145	0.8267	0.637	0.8187	0.6956	0.6831	0.537	0.8512	0.6377	0.8093	0.6321	0.8104	0.6123	0.8195	0.4458	0.8862	0.3538	0.8807	0.4373	0.8845	0.3967	0.8634	0.4194	0.8211	0.632	0.685	0.5663	0.5989	0.5562	0.7118	0.4165	0.7646
9	5	0.0403	0.6538	0.1053	0.813	0.3397	0.9203	0.6161	0.8579	0.5486	0.8485	0.53	0.8516	0.4904	0.8411	0.6123	0.8328	0.676	0.6635	0.5113	0.8608	0.6136	0.8208	0.6091	0.8256	0.5859	0.8346	0.4213	0.8942	0.3345	0.8875	0.4167	0.8895	0.3729	0.8681	0.3985	0.8466	0.6328	0.7051	0.5879	0.6191	0.5363	0.7203	0.3893	0.7925
9	6	0.0403	0.6558	0.103	0.8155	0.3242	0.9226	0.5892	0.8684	0.5278	0.8578	0.5082	0.8619	0.4708	0.8586	0.5852	0.8387	0.6573	0.6449	0.4905	0.8685	0.5853	0.8303	0.5821	0.8356	0.5593	0.8484	0.4025	0.9032	0.3189	0.8923	0.3942	0.8965	0.3584	0.8733	0.3764	0.866	0.6276	0.7189	0.6025	0.6341	0.5124	0.7299	0.3669	0.8143
9	7	0.0402	0.6553	0.1018	0.8157	0.3112	0.9267	0.5703	0.8752	0.5072	0.8687	0.4877	0.8714	0.4505	0.8692	0.5659	0.845	0.6425	0.6302	0.4688	0.8736	0.5651	0.8362	0.5615	0.8483	0.5403	0.8587	0.3862	0.9061	0.3058	0.9007	0.379	0.9022	0.3413	0.8808	0.36	0.8756	0.6219	0.7401	0.6147	0.6483	0.4946	0.7411	0.351	0.8316
9	8	0.0402	0.6558	0.1006	0.8163	0.3028	0.9289	0.5528	0.8833	0.4919	0.8754	0.474	0.8777	0.4334	0.8768	0.5482	0.8479	0.6285	0.6164	0.4544	0.8788	0.5493	0.8399	0.5451	0.8542	0.5256	0.8637	0.3761	0.9058	0.2969	0.9043	0.3679	0.9048	0.3303	0.8857	0.3456	0.8887	0.6097	0.7567	0.6221	0.659	0.4765	0.7474	0.3359	0.8389
10	0.1	0.0917	0.3513	0.2092	0.5085	0.5038	0.7003	0.6937	0.7542	0.579	0.6597	0.5333	0.6255	0.4595	0.5673	0.6949	0.745	0.7646	0.7527	0.6037	0.6867	0.7	0.7476	0.6452	0.7024	0.5898	0.6665	0.555	0.6873	0.4528	0.6181	0.5574	0.6909	0.4879	0.6289	0.375	0.5048	0.4666	0.5415	0.3903	0.4703	0.6004	0.643	0.409	0.4935
10	0.2	0.0757	0.4202	0.1931	0.5733	0.5089	0.7355	0.704	0.7609	0.5984	0.6729	0.5562	0.642	0.4823	0.5818	0.7056	0.7523	0.7634	0.7514	0.6187	0.6979	0.7054	0.7514	0.6588	0.7113	0.6077	0.6766	0.5697	0.7064	0.4685	0.6433	0.568	0.7079	0.5072	0.6495	0.397	0.5191	0.4801	0.5499	0.3969	0.4739	0.6124	0.652	0.4299	0.51
10	0.5	0.0506	0.555	0.1477	0.7135	0.4951	0.813	0.7187	0.7773	0.6337	0.7067	0.6024	0.6802	0.5386	0.6274	0.7176	0.7671	0.7609	0.7487	0.6424	0.7352	0.7183	0.7651	0.6805	0.7329	0.6429	0.7058	0.5775	0.7688	0.4719	0.73	0.5683	0.7741	0.5205	0.7215	0.445	0.5575	0.5186	0.5756	0.4278	0.4955	0.6252	0.6686	0.4591	0.5383
10	1	0.0452	0.6153	0.1268	0.7751	0.4497	0.8624	0.7183	0.8012	0.6474	0.7417	0.6239	0.7256	0.5739	0.6798	0.7147	0.7808	0.7481	0.7356	0.635	0.7769	0.7135	0.7768	0.6915	0.7594	0.662	0.7384	0.546	0.8201	0.4438	0.8026	0.5398	0.8227	0.5009	0.7867	0.4865	0.6273	0.5602	0.6062	0.4639	0.5212	0.6275	0.6836	0.4897	0.5955
10	2	0.042	0.6371	0.1127	0.7994	0.403	0.8934	0.7	0.8284	0.6337	0.7968	0.6141	0.7878	0.5698	0.7597	0.692	0.8	0.7292	0.7167	0.5976	0.8203	0.6896	0.7913	0.6772	0.784	0.6587	0.7813	0.4918	0.8621	0.3969	0.853	0.4886	0.8662	0.4465	0.8374	0.4708	0.7462	0.6099	0.6503	0.5162	0.5594	0.6001	0.6959	0.4745	0.6866
10	3	0.0407	0.6488	0.1086	0.8075	0.3733	0.9064	0.6707	0.8404	0.5965	0.8231	0.5776	0.8237	0.5328	0.8119	0.6597	0.8154	0.7102	0.6977	0.5566	0.8417	0.6603	0.8082	0.654	0.8002	0.6356	0.8113	0.4614	0.8825	0.365	0.8767	0.4518	0.8819	0.4114	0.856	0.437	0.8037	0.6343	0.6815	0.5544	0.5898	0.5737	0.7099	0.4298	0.7479
10	4	0.0402	0.6532	0.1057	0.8121	0.3503	0.9182	0.6364	0.8537	0.5691	0.841	0.5455	0.8469	0.5031	0.8354	0.6289	0.8251	0.6897	0.677	0.5263	0.8588	0.6306	0.8165	0.6236	0.8196	0.6019	0.8271	0.4343	0.8924	0.3474	0.8839	0.4276	0.8903	0.3838	0.8662	0.4087	0.8379	0.6402	0.7011	0.58	0.6121	0.5481	0.7213	0.4032	0.7824
10	5	0.0403	0.6558	0.1035	0.8152	0.3293	0.9221	0.6077	0.8659	0.539	0.8561	0.5203	0.8583	0.4807	0.8538	0.6011	0.8354	0.6711	0.6586	0.5017	0.8664	0.6005	0.8236	0.5966	0.8341	0.5724	0.8435	0.4096	0.9007	0.3277	0.8901	0.4019	0.8945	0.3643	0.8729	0.3869	0.8621	0.6355	0.719	0.6006	0.6319	0.5224	0.7292	0.3761	0.8095
10	6	0.0402	0.6553	0.1023	0.8159	0.3162	0.926	0.5787	0.8741	0.5171	0.8678	0.4973	0.8686	0.4605	0.8667	0.5758	0.844	0.6539	0.6415	0.4784	0.8737	0.576	0.8351	0.572	0.8454	0.5493	0.8567	0.3917	0.9057	0.3112	0.8985	0.3838	0.9021	0.3468	0.88	0.3677	0.8741	0.6274	0.7367	0.6137	0.6466	0.5028	0.7382	0.3565	0.8298
10	7	0.0402	0.6557	0.1008	0.8163	0.3069	0.9281	0.5621	0.8821	0.4992	0.8735	0.4818	0.8767	0.4395	0.8761	0.5571	0.8478	0.639	0.6267	0.4609	0.8766	0.5582	0.839	0.5548	0.8546	0.5321	0.8624	0.3799	0.9061	0.3008	0.9033	0.3724	0.9044	0.3344	0.8848	0.3501	0.8863	0.6206	0.7535	0.6235	0.6586	0.4841	0.7489	0.3421	0.8384
10	8	0.0402	0.657	0.1002	0.8173	0.2973	0.9304	0.5456	0.8853	0.482	0.8773	0.4654	0.8835	0.4244	0.8833	0.5387	0.8502	0.6232	0.6111	0.4436	0.8803	0.5393	0.8422	0.5381	0.8579	0.5174	0.8705	0.3659	0.9086	0.2899	0.9078	0.3581	0.9052	0.3244	0.8886	0.3369	0.8927	0.6036	0.7707	0.6283	0.6683	0.4686	0.7522	0.3284	0.8459
11	0.1	0.0736	0.4291	0.1851	0.5822	0.4979	0.7456	0.7052	0.7685	0.5989	0.6814	0.5615	0.6551	0.4874	0.5969	0.707	0.7592	0.7659	0.7538	0.6145	0.7043	0.707	0.7568	0.6621	0.7202	0.6127	0.688	0.5642	0.7177	0.4591	0.6577	0.5607	0.7176	0.4955	0.6568	0.395	0.5319	0.4944	0.5664	0.4126	0.4897	0.6106	0.656	0.4261	0.516
11	0.2	0.0615	0.5013	0.1688	0.6527	0.5009	0.78	0.7148	0.7755	0.6173	0.6968	0.5795	0.6668	0.5121	0.6131	0.7138	0.7635	0.7653	0.7531	0.6291	0.7181	0.7123	0.7608	0.6753	0.7308	0.6292	0.6984	0.5716	0.7391	0.4688	0.6923	0.5639	0.7443	0.5095	0.6869	0.4217	0.5503	0.5094	0.5761	0.4202	0.4945	0.6223	0.6676	0.4432	0.5305
11	0.5	0.0476	0.592	0.1337	0.7584	0.468	0.8456	0.7231	0.7927	0.645	0.7275	0.6144	0.7019	0.558	0.657	0.721	0.7769	0.7584	0.746	0.6402	0.7604	0.7212	0.7757	0.6891	0.7504	0.6574	0.7271	0.5623	0.7998	0.4561	0.7725	0.552	0.8032	0.5134	0.7583	0.4675	0.5915	0.5434	0.5975	0.451	0.5157	0.6294	0.6789	0.4747	0.5694
11	1	0.0435	0.6284	0.1195	0.7897	0.4337	0.8765	0.719	0.8149	0.6492	0.7668	0.6244	0.7482	0.5768	0.7085	0.7134	0.7939	0.7463	0.7337	0.6267	0.7991	0.71	0.7853	0.6941	0.7723	0.6686	0.7566	0.5294	0.837	0.4256	0.8272	0.5227	0.8433	0.4808	0.8078	0.4893	0.6711	0.5832	0.6282	0.486	0.5407	0.6277	0.6953	0.4928	0.6324
11	2	0.0409	0.645	0.11	0.8055	0.388	0.9018	0.6931	0.8373	0.6251	0.8097	0.6051	0.8099	0.5581	0.7867	0.6851	0.8071	0.7269	0.7143	0.5835	0.8341	0.682	0.7992	0.6742	0.7949	0.6579	0.796	0.4807	0.8721	0.3813	0.8659	0.4715	0.8739	0.431	0.8453	0.4597	0.7781	0.625	0.6678	0.5369	0.5776	0.5963	0.7085	0.4547	0.7174
11	3	0.0403	0.652	0.1066	0.8114	0.3598	0.9151	0.6604	0.8461	0.5845	0.8344	0.5657	0.8358	0.5204	0.8268	0.6514	0.823	0.7054	0.6928	0.543	0.8517	0.6494	0.8131	0.647	0.8144	0.6256	0.8225	0.4476	0.8897	0.3545	0.8817	0.4396	0.8877	0.3972	0.8632	0.4207	0.8282	0.643	0.6963	0.5703	0.6045	0.5654	0.7239	0.4167	0.7707
11	4	0.0403	0.6558	0.1046	0.8146	0.3381	0.9206	0.6252	0.863	0.5542	0.8522	0.5349	0.8546	0.4931	0.8491	0.6214	0.8321	0.6864	0.6737	0.5143	0.864	0.6215	0.8216	0.6144	0.8297	0.5905	0.8391	0.4226	0.8975	0.3377	0.8885	0.4161	0.8931	0.3723	0.8721	0.3984	0.8556	0.646	0.7179	0.5945	0.6268	0.5406	0.7325	0.3886	0.803
11	5	0.0402	0.6553	0.1024	0.8155	0.3222	0.9249	0.5955	0.8719	0.5305	0.8623	0.5095	0.8667	0.4721	0.8643	0.5892	0.8417	0.6659	0.6534	0.49	0.8721	0.5883	0.8317	0.5868	0.8419	0.5638	0.8516	0.4009	0.9043	0.3175	0.8962	0.3925	0.8985	0.3537	0.8785	0.3762	0.8681	0.6373	0.7311	0.6122	0.6443	0.513	0.7365	0.3653	0.8243
11	6	0.0402	0.6557	0.1008	0.8163	0.3093	0.9277	0.5706	0.8786	0.5079	0.8716	0.4886	0.874	0.4501	0.874	0.5665	0.847	0.6503	0.6378	0.4679	0.8776	0.5671	0.8386	0.5623	0.8537	0.5404	0.8622	0.3848	0.9062	0.3041	0.9023	0.3772	0.9042	0.34	0.8847	0.3585	0.8823	0.627	0.7478	0.6238	0.6577	0.4944	0.7472	0.3484	0.8372
11	7	0.0402	0.657	0.1002	0.8173	0.3008	0.9299	0.554	0.8853	0.4924	0.8761	0.4734	0.8842	0.4311	0.8827	0.5486	0.8503	0.6318	0.6196	0.4519	0.8796	0.5493	0.8432	0.5443	0.8564	0.5248	0.8691	0.3725	0.9076	0.2934	0.9072	0.3644	0.9048	0.3291	0.8881	0.3422	0.8913	0.6158	0.7673	0.6325	0.6697	0.4761	0.7529	0.3337	0.8449
11	8	0.0401	0.6566	0.0994	0.8176	0.292	0.9335	0.5375	0.8882	0.477	0.8812	0.4595	0.8858	0.4198	0.8877	0.5297	0.8513	0.6179	0.6058	0.4386	0.8835	0.5323	0.8446	0.531	0.8602	0.5115	0.8736	0.3604	0.9093	0.2845	0.9088	0.3509	0.9076	0.3177	0.891	0.3317	0.8965	0.6016	0.785	0.6342	0.6782	0.4608	0.7563	0.3213	0.8468
12	0.1	0.0606	0.5061	0.164	0.6558	0.4843	0.7855	0.7149	0.7815	0.6176	0.7034	0.5742	0.6715	0.5134	0.6269	0.7138	0.7694	0.763	0.7506	0.6244	0.7247	0.7143	0.767	0.6757	0.7362	0.631	0.7076	0.5573	0.7409	0.4579	0.7022	0.5509	0.7505	0.4988	0.6881	0.4197	0.5635	0.5202	0.589	0.4343	0.5088	0.6197	0.6699	0.4393	0.54
12	0.2	0.0534	0.5594	0.1467	0.7152	0.4769	0.8168	0.7206	0.7866	0.6343	0.7177	0.5965	0.6881	0.5326	0.6385	0.716	0.7713	0.7615	0.749	0.6369	0.7461	0.7187	0.7706	0.6845	0.7427	0.6444	0.7172	0.5615	0.7738	0.4604	0.7374	0.5522	0.7768	0.5042	0.7196	0.4414	0.5782	0.5341	0.598	0.4419	0.5136	0.6252	0.676	0.4563	0.5539
12	0.5	0.045	0.6155	0.1253	0.7753	0.4487	0.866	0.7251	0.8039	0.6502	0.7459	0.6223	0.7268	0.569	0.6779	0.7202	0.7864	0.7533	0.7406	0.6365	0.7785	0.7194	0.7827	0.6969	0.766	0.6683	0.7444	0.5423	0.8238	0.4421	0.7998	0.5391	0.8234	0.4985	0.785	0.4762	0.6227	0.5669	0.6195	0.4713	0.5337	0.6296	0.6877	0.479	0.5966
12	1	0.042	0.6385	0.1135	0.8033	0.4165	0.8899	0.7149	0.825	0.6463	0.7867	0.6225	0.7728	0.5794	0.7378	0.7083	0.7993	0.7429	0.7303	0.6153	0.811	0.7061	0.7925	0.6913	0.7818	0.6706	0.7747	0.5137	0.8548	0.4036	0.8467	0.5028	0.8571	0.4613	0.8299	0.484	0.7158	0.6037	0.6482	0.5055	0.5574	0.6215	0.7005	0.4858	0.6671
12	2	0.0407	0.6502	0.108	0.8092	0.3762	0.91	0.6862	0.844	0.616	0.8222	0.5933	0.824	0.5469	0.8058	0.6765	0.8176	0.7241	0.7113	0.5687	0.8413	0.6754	0.8069	0.6684	0.8036	0.6471	0.8101	0.4659	0.8809	0.3689	0.8759	0.4582	0.8815	0.413	0.8545	0.4423	0.805	0.6391	0.6853	0.5552	0.5944	0.5852	0.7147	0.4382	0.7519
12	3	0.0403	0.6555	0.1055	0.8138	0.3475	0.9177	0.6491	0.8567	0.5754	0.8431	0.5505	0.8469	0.5101	0.8405	0.6416	0.8273	0.6995	0.6868	0.5338	0.8606	0.6381	0.8162	0.6357	0.8257	0.6124	0.8326	0.4339	0.8953	0.347	0.888	0.4261	0.8909	0.3856	0.8689	0.4114	0.847	0.6494	0.7098	0.585	0.6186	0.5562	0.7276	0.4027	0.7931
12	4	0.0402	0.6553	0.1028	0.8152	0.3283	0.924	0.6125	0.8689	0.545	0.8583	0.5219	0.8622	0.4844	0.8568	0.6069	0.8378	0.6826	0.6698	0.5006	0.8691	0.6104	0.8267	0.6048	0.8353	0.5802	0.8473	0.4114	0.9018	0.3271	0.8944	0.4029	0.895	0.3635	0.8776	0.3857	0.8656	0.6476	0.7308	0.6071	0.6393	0.5254	0.7363	0.3766	0.8193
12	5	0.0402	0.6557	0.1018	0.8161	0.3148	0.9264	0.584	0.8767	0.5205	0.8685	0.4996	0.8722	0.461	0.8721	0.5779	0.8473	0.6631	0.6505	0.4797	0.8774	0.5783	0.8373	0.5758	0.8509	0.5532	0.8592	0.392	0.9044	0.3097	0.9004	0.3831	0.9025	0.3447	0.8842	0.3669	0.8801	0.6363	0.7423	0.6209	0.654	0.5052	0.7441	0.3553	0.8316
12	6	0.0402	0.657	0.1005	0.8173	0.3037	0.9294	0.5639	0.8827	0.4995	0.8762	0.4791	0.882	0.4399	0.8794	0.5585	0.8486	0.6422	0.6298	0.4569	0.8766	0.5591	0.8421	0.5548	0.8569	0.5338	0.8671	0.3766	0.907	0.2974	0.9068	0.3698	0.9042	0.3345	0.8871	0.3486	0.8897	0.6284	0.7635	0.6323	0.6675	0.4849	0.7534	0.3383	0.844
12	7	0.0401	0.6566	0.0994	0.8176	0.2959	0.9324	0.5465	0.8875	0.4844	0.8806	0.4667	0.8858	0.4247	0.8862	0.5409	0.8526	0.6276	0.6153	0.4443	0.8828	0.5428	0.8451	0.5382	0.8605	0.5183	0.8728	0.3652	0.9087	0.289	0.9082	0.3571	0.907	0.3215	0.8894	0.3366	0.8965	0.6101	0.7788	0.6376	0.6787	0.4681	0.7555	0.3259	0.8449
12	8	0.0401	0.6573	0.099	0.8178	0.2879	0.9338	0.5301	0.8903	0.4705	0.8833	0.4506	0.8881	0.4115	0.8933	0.5209	0.8508	0.6126	0.6005	0.4296	0.8845	0.5234	0.8468	0.521	0.864	0.5026	0.8768	0.3538	0.9104	0.2799	0.9095	0.3454	0.9086	0.3108	0.894	0.3257	0.8984	0.5945	0.7955	0.6378	0.6849	0.4546	0.7561	0.3159	0.8501
13	0.1	0.0517	0.5559	0.1448	0.7133	0.4645	0.8236	0.7197	0.7931	0.6281	0.7202	0.5915	0.6945	0.533	0.6513	0.7135	0.7735	0.7599	0.7474	0.6267	0.7475	0.7153	0.7735	0.6835	0.748	0.6403	0.7196	0.5513	0.7793	0.4491	0.7372	0.5406	0.7829	0.4932	0.7193	0.4375	0.5896	0.5446	0.6111	0.4534	0.5264	0.6241	0.6801	0.4474	0.562
13	0.2	0.047	0.5858	0.1321	0.7556	0.455	0.8477	0.7238	0.7987	0.6421	0.7347	0.6061	0.7052	0.552	0.6665	0.7166	0.7779	0.7576	0.745	0.6324	0.7649	0.717	0.7765	0.6922	0.757	0.6528	0.7309	0.549	0.7974	0.4462	0.7748	0.5396	0.8007	0.4971	0.7515	0.4552	0.6058	0.5543	0.616	0.4608	0.5305	0.6273	0.6844	0.4609	0.5762
13	0.5	0.0427	0.6288	0.1173	0.7928	0.4303	0.8794	0.7237	0.8147	0.6514	0.7664	0.6232	0.7489	0.5784	0.709	0.7149	0.7913	0.7509	0.7381	0.6259	0.7959	0.7137	0.7863	0.6962	0.7751	0.6731	0.7602	0.5287	0.8412	0.4213	0.8259	0.5199	0.842	0.4805	0.8116	0.4788	0.6598	0.5841	0.6351	0.4923	0.5518	0.6252	0.6949	0.4848	0.6341
13	1	0.0412	0.6437	0.1107	0.8063	0.4016	0.9031	0.7084	0.8311	0.6381	0.7985	0.6172	0.7937	0.5739	0.7652	0.7025	0.8066	0.738	0.7251	0.6049	0.8254	0.7002	0.8009	0.6882	0.7928	0.6652	0.7891	0.4985	0.8688	0.3893	0.86	0.4862	0.8683	0.4443	0.8421	0.4757	0.7507	0.6176	0.6625	0.5251	0.5752	0.6137	0.7058	0.4692	0.7054
13	2	0.0406	0.6545	0.1063	0.8117	0.3624	0.913	0.6774	0.85	0.606	0.8323	0.5809	0.8353	0.5358	0.8219	0.6675	0.8206	0.7189	0.7061	0.5543	0.8503	0.667	0.8134	0.6595	0.8132	0.6414	0.8242	0.4526	0.8905	0.3595	0.8822	0.4435	0.8879	0.3991	0.8622	0.431	0.8266	0.6503	0.7015	0.5692	0.6074	0.5749	0.7245	0.4233	0.7722
13	3	0.0402	0.6557	0.1046	0.8146	0.3369	0.9217	0.6364	0.864	0.5631	0.8525	0.541	0.8538	0.4993	0.8503	0.6282	0.8341	0.6938	0.681	0.5168	0.8672	0.6327	0.8229	0.6261	0.8305	0.6037	0.8424	0.4204	0.899	0.3377	0.8932	0.415	0.8931	0.3745	0.8767	0.4007	0.8575	0.6548	0.7227	0.5977	0.631	0.5456	0.7363	0.3903	0.81
13	4	0.0402	0.6557	0.1021	0.8158	0.3216	0.9257	0.6019	0.8726	0.5335	0.8615	0.5146	0.8687	0.4732	0.8664	0.5926	0.8423	0.6765	0.6638	0.4904	0.8754	0.5957	0.8323	0.5945	0.8427	0.5716	0.8539	0.4004	0.9036	0.3195	0.8984	0.3948	0.9001	0.3519	0.8826	0.3778	0.8735	0.6473	0.7397	0.6178	0.6505	0.5183	0.7435	0.3677	0.8285
13	5	0.0402	0.657	0.1005	0.8173	0.3069	0.9288	0.5732	0.8807	0.5111	0.8723	0.4896	0.8797	0.4503	0.8785	0.5678	0.8489	0.6558	0.6433	0.469	0.8775	0.568	0.8413	0.5641	0.8543	0.5438	0.8666	0.3824	0.9073	0.303	0.9047	0.3742	0.9035	0.3399	0.8873	0.3582	0.886	0.6353	0.7539	0.6311	0.6652	0.4944	0.7513	0.347	0.8415
13	6	0.0401	0.6566	0.0994	0.8176	0.2992	0.9318	0.5542	0.8874	0.4931	0.8794	0.4749	0.8849	0.4323	0.8846	0.5516	0.8516	0.6368	0.6243	0.4511	0.8819	0.5519	0.8448	0.5465	0.8594	0.5267	0.8707	0.3721	0.9078	0.2922	0.9079	0.3618	0.9067	0.3286	0.8903	0.342	0.8944	0.6244	0.7765	0.6385	0.6769	0.4782	0.7565	0.3304	0.8448
13	7	0.0401	0.6573	0.099	0.8178	0.2918	0.9329	0.5388	0.889	0.4764	0.8827	0.4586	0.8875	0.4189	0.8927	0.5324	0.8537	0.621	0.6087	0.4352	0.8847	0.5345	0.8468	0.533	0.8622	0.5123	0.8755	0.3583	0.9097	0.2822	0.909	0.3485	0.9079	0.315	0.8931	0.3307	0.8967	0.6046	0.7922	0.6417	0.6855	0.4598	0.7568	0.3193	0.8486
13	8	0.0401	0.6574	0.0987	0.8178	0.2846	0.9347	0.5216	0.8918	0.4614	0.8854	0.4418	0.8913	0.4032	0.8943	0.5152	0.8532	0.6088	0.5967	0.4252	0.885	0.5175	0.8492	0.5145	0.8649	0.4935	0.881	0.3478	0.9102	0.2758	0.9093	0.34	0.9096	0.306	0.8949	0.3189	0.9004	0.5886	0.8014	0.643	0.6936	0.4473	0.7592	0.3091	0.8522
14	0.1	0.047	0.5867	0.1304	0.7528	0.4462	0.8512	0.718	0.7996	0.635	0.7378	0.6015	0.7149	0.5446	0.6713	0.7126	0.7788	0.7548	0.7421	0.6243	0.7665	0.7107	0.7737	0.6892	0.7591	0.6511	0.7365	0.5407	0.803	0.4353	0.7731	0.531	0.8045	0.4819	0.7485	0.4465	0.6137	0.5622	0.6276	0.474	0.5447	0.6245	0.6865	0.4526	0.5829
14	0.2	0.0443	0.6097	0.1234	0.7744	0.4355	0.8707	0.7212	0.8058	0.6426	0.7498	0.6137	0.7282	0.5601	0.6853	0.715	0.7855	0.7541	0.7413	0.6249	0.7819	0.7136	0.7792	0.6944	0.7674	0.6622	0.7477	0.5342	0.8222	0.4301	0.8002	0.5264	0.824	0.4844	0.7817	0.4646	0.6336	0.5763	0.6364	0.4836	0.5507	0.6246	0.6895	0.4648	0.6026
14	0.5	0.042	0.6411	0.1135	0.7992	0.4133	0.8906	0.717	0.8217	0.6492	0.7847	0.6212	0.7706	0.5764	0.7372	0.7106	0.8003	0.745	0.7321	0.6117	0.8098	0.708	0.7927	0.694	0.7806	0.6719	0.7733	0.5127	0.856	0.4028	0.8433	0.5032	0.8555	0.4615	0.8319	0.4747	0.7015	0.6026	0.6532	0.5115	0.5691	0.6231	0.703	0.4771	0.6642
14	1	0.0408	0.6499	0.1083	0.8093	0.3824	0.9081	0.7015	0.8389	0.6323	0.8134	0.6076	0.8087	0.5618	0.7905	0.6959	0.8114	0.7332	0.7203	0.5921	0.8344	0.692	0.8048	0.6854	0.8034	0.6613	0.8018	0.481	0.8788	0.3791	0.872	0.4733	0.8785	0.4233	0.8492	0.4589	0.7758	0.6319	0.6782	0.5426	0.5905	0.6042	0.7129	0.4524	0.7333
14	2	0.0403	0.6545	0.1055	0.8128	0.3499	0.9178	0.6674	0.8572	0.5898	0.8409	0.5672	0.8441	0.5245	0.8375	0.6554	0.8276	0.7136	0.7007	0.54	0.8603	0.6573	0.8191	0.6499	0.8237	0.6324	0.8318	0.4409	0.8963	0.3495	0.8908	0.4289	0.8889	0.3874	0.8727	0.419	0.8398	0.657	0.7141	0.5866	0.6234	0.5679	0.7335	0.4045	0.7959
14	3	0.0402	0.6557	0.1024	0.8154	0.3278	0.9248	0.625	0.8704	0.5503	0.857	0.5286	0.8612	0.4864	0.8598	0.6184	0.8379	0.6899	0.6771	0.5052	0.8722	0.6199	0.8269	0.6151	0.8369	0.5928	0.8463	0.4114	0.9014	0.33	0.8963	0.4036	0.8978	0.3638	0.8817	0.3893	0.8697	0.6571	0.7336	0.6111	0.6443	0.5326	0.7393	0.3799	0.8231
14	4	0.0402	0.657	0.1013	0.817	0.3142	0.9274	0.5916	0.8774	0.5242	0.8692	0.5033	0.8748	0.462	0.8744	0.5841	0.8464	0.6706	0.6579	0.4791	0.8782	0.5836	0.8384	0.5837	0.8501	0.5591	0.8623	0.3919	0.9049	0.3103	0.9032	0.3824	0.9029	0.3454	0.8864	0.367	0.8821	0.6476	0.7512	0.6294	0.663	0.5092	0.7485	0.3573	0.8364
14	5	0.0401	0.6566	0.0997	0.8176	0.3031	0.9311	0.5658	0.885	0.5026	0.8782	0.4806	0.8817	0.4411	0.883	0.5608	0.8493	0.6504	0.6379	0.4599	0.8808	0.5615	0.8431	0.5561	0.859	0.5364	0.8692	0.3766	0.908	0.2965	0.9071	0.3674	0.906	0.3339	0.8895	0.351	0.892	0.6342	0.769	0.641	0.6769	0.487	0.7569	0.3375	0.8428
14	6	0.0401	0.6573	0.099	0.8178	0.2964	0.9318	0.5481	0.8892	0.4851	0.8816	0.4656	0.8866	0.4253	0.8895	0.5426	0.8539	0.6312	0.6188	0.4428	0.8832	0.5438	0.8456	0.5404	0.8625	0.519	0.8741	0.3641	0.9097	0.2862	0.9084	0.3538	0.9073	0.3197	0.8919	0.3346	0.8963	0.6176	0.7869	0.6454	0.6871	0.4686	0.756	0.3249	0.8481
14	7	0.0401	0.6574	0.0987	0.8178	0.2878	0.9344	0.5295	0.8898	0.4687	0.8842	0.4501	0.8895	0.4085	0.8928	0.525	0.8556	0.6153	0.603	0.4286	0.8849	0.5266	0.8493	0.5249	0.8643	0.5033	0.8789	0.3523	0.9095	0.2781	0.9091	0.3444	0.9087	0.3088	0.8945	0.3241	0.8984	0.6006	0.8017	0.6467	0.6934	0.4523	0.7606	0.3128	0.8512
14	8	0.0401	0.6574	0.0981	0.8179	0.2818	0.9351	0.5154	0.8942	0.4537	0.8882	0.4335	0.896	0.3951	0.8969	0.5083	0.8548	0.6045	0.5924	0.4196	0.8863	0.5107	0.8497	0.5073	0.8665	0.4867	0.8842	0.3416	0.912	0.2722	0.9097	0.3329	0.9105	0.3013	0.8951	0.3137	0.9016	0.5832	0.8072	0.6494	0.7043	0.4395	0.7599	0.3043	0.855
15	0.1	0.0444	0.6148	0.1236	0.7706	0.4286	0.8703	0.7146	0.807	0.636	0.753	0.6037	0.7311	0.5532	0.6934	0.7094	0.7843	0.7507	0.7377	0.6161	0.7815	0.7077	0.7774	0.6894	0.7678	0.6583	0.7532	0.5267	0.824	0.4173	0.8038	0.5154	0.8243	0.4728	0.783	0.4529	0.6383	0.5804	0.6443	0.494	0.5622	0.6177	0.6898	0.4562	0.6074
15	0.2	0.043	0.6285	0.1175	0.7866	0.4194	0.8846	0.7162	0.8113	0.6435	0.7682	0.6129	0.7462	0.5654	0.7119	0.711	0.7921	0.7494	0.7363	0.6149	0.7958	0.7075	0.7829	0.6952	0.7765	0.6648	0.7615	0.5172	0.8416	0.4117	0.8269	0.5091	0.841	0.4677	0.8083	0.4657	0.6668	0.5923	0.651	0.5008	0.5656	0.6197	0.6963	0.4668	0.6379
15	0.5	0.0416	0.6464	0.1103	0.807	0.3952	0.9016	0.7095	0.8297	0.6406	0.7966	0.6176	0.7897	0.5689	0.7587	0.7065	0.8061	0.7416	0.7286	0.5997	0.8207	0.701	0.7955	0.6923	0.7931	0.6658	0.7861	0.4952	0.8672	0.39	0.8595	0.4876	0.868	0.4415	0.8407	0.4694	0.7408	0.6169	0.6677	0.5274	0.5833	0.6125	0.7071	0.4638	0.7036
15	1	0.0406	0.6518	0.1061	0.8124	0.3691	0.9128	0.6929	0.8462	0.6217	0.826	0.5966	0.821	0.5513	0.8075	0.6854	0.8152	0.7288	0.7158	0.5763	0.8436	0.6845	0.8073	0.6764	0.8096	0.6532	0.8152	0.467	0.8848	0.3649	0.8802	0.4574	0.8828	0.4098	0.859	0.4474	0.8015	0.6451	0.6946	0.5591	0.605	0.596	0.7223	0.4364	0.7602
15	2	0.0403	0.656	0.1043	0.8141	0.3384	0.9218	0.6574	0.8612	0.5796	0.8484	0.5521	0.8544	0.5121	0.848	0.6457	0.8327	0.7077	0.6948	0.5286	0.867	0.645	0.8214	0.6386	0.8295	0.6197	0.8378	0.4264	0.8991	0.3385	0.8957	0.4171	0.893	0.3784	0.8782	0.4058	0.8574	0.663	0.7264	0.5989	0.6354	0.5566	0.7365	0.3938	0.8108
15	3	0.0402	0.657	0.1013	0.8166	0.3202	0.9264	0.6138	0.8749	0.5403	0.8609	0.5162	0.8685	0.4767	0.8707	0.603	0.8435	0.6844	0.6715	0.4909	0.8744	0.6089	0.8339	0.6028	0.844	0.5809	0.8531	0.4032	0.904	0.3192	0.9009	0.3943	0.9001	0.3544	0.8862	0.3811	0.8772	0.6576	0.7456	0.6233	0.6568	0.5236	0.7462	0.3689	0.8346
15	4	0.0401	0.6566	0.0999	0.8176	0.3058	0.9304	0.5815	0.8824	0.5162	0.8745	0.4915	0.8784	0.4509	0.8807	0.5739	0.8479	0.6662	0.6535	0.472	0.8805	0.5738	0.841	0.5724	0.8562	0.5491	0.8666	0.3825	0.9071	0.3024	0.9056	0.3747	0.905	0.3384	0.8898	0.3584	0.8868	0.6469	0.76	0.6398	0.6748	0.4994	0.7544	0.3463	0.8413
15	5	0.0401	0.6573	0.0993	0.8177	0.2986	0.9313	0.5565	0.8885	0.4934	0.8798	0.4741	0.8853	0.4339	0.8888	0.5538	0.8519	0.6433	0.6308	0.4508	0.8826	0.553	0.8455	0.548	0.8608	0.529	0.8723	0.3693	0.9087	0.2892	0.9079	0.3597	0.9062	0.3282	0.8912	0.3426	0.8936	0.6305	0.7817	0.6486	0.6862	0.4784	0.7569	0.3314	0.8457
15	6	0.0401	0.6574	0.0987	0.8178	0.2927	0.933	0.5403	0.889	0.4756	0.8828	0.4592	0.8889	0.4156	0.8921	0.5331	0.8564	0.625	0.6126	0.4351	0.8849	0.5353	0.8496	0.5333	0.8641	0.5103	0.8779	0.3566	0.9091	0.2813	0.9086	0.3479	0.9082	0.3118	0.8943	0.3276	0.8983	0.6105	0.7982	0.652	0.6969	0.4592	0.7598	0.3174	0.8505
15	7	0.0401	0.6574	0.0981	0.8179	0.283	0.9351	0.5235	0.893	0.4617	0.887	0.4416	0.8932	0.4029	0.896	0.5174	0.8541	0.6108	0.5986	0.4232	0.8858	0.5192	0.8486	0.5166	0.8652	0.4947	0.882	0.3462	0.9113	0.2742	0.9095	0.3386	0.9096	0.304	0.8949	0.3192	0.9013	0.5925	0.8044	0.6522	0.7039	0.4452	0.7609	0.3083	0.8547
15	8	0.0401	0.6575	0.0979	0.8179	0.2778	0.9353	0.5087	0.8956	0.4474	0.8896	0.4283	0.8955	0.3882	0.9008	0.5009	0.8551	0.5999	0.5879	0.4144	0.8875	0.5042	0.8513	0.5004	0.868	0.4793	0.8864	0.3383	0.9136	0.2681	0.9102	0.3284	0.9105	0.2986	0.8951	0.306	0.9062	0.5768	0.8124	0.6519	0.7111	0.433	0.7591	0.3005	0.8569
16	0.1	0.0435	0.6324	0.116	0.7885	0.4099	0.8851	0.7129	0.8137	0.6357	0.7694	0.6039	0.7488	0.5556	0.7158	0.7059	0.7918	0.7464	0.7333	0.6045	0.7979	0.7045	0.7846	0.6885	0.7747	0.6545	0.7619	0.5079	0.8446	0.4066	0.83	0.4985	0.8386	0.4539	0.8042	0.4582	0.6693	0.5951	0.6577	0.5114	0.5781	0.6099	0.6935	0.4566	0.6434
16	0.2	0.0428	0.6371	0.1125	0.7973	0.4028	0.8945	0.7126	0.8217	0.6395	0.7825	0.6147	0.7652	0.5645	0.7334	0.7069	0.7967	0.7455	0.7324	0.5996	0.8096	0.7012	0.7861	0.6922	0.7831	0.6625	0.7737	0.5021	0.8543	0.3943	0.8473	0.4928	0.8556	0.4479	0.8246	0.4644	0.6974	0.6054	0.6645	0.5209	0.5841	0.6122	0.7001	0.4601	0.6771
16	0.5	0.0408	0.6501	0.1078	0.8097	0.3796	0.9073	0.7043	0.8373	0.6315	0.8118	0.6104	0.8056	0.5602	0.7787	0.6976	0.8093	0.7386	0.7255	0.5862	0.831	0.6928	0.8001	0.6857	0.804	0.6623	0.7987	0.4806	0.8762	0.3743	0.8736	0.471	0.875	0.4269	0.8515	0.4562	0.7673	0.6307	0.6832	0.5441	0.5982	0.6054	0.7164	0.4485	0.7362
16	1	0.0405	0.655	0.1055	0.8126	0.3561	0.9162	0.6824	0.8517	0.6107	0.8369	0.5861	0.831	0.5411	0.8232	0.6747	0.8217	0.726	0.713	0.5589	0.8512	0.6752	0.8106	0.6661	0.8152	0.6446	0.8192	0.4497	0.8898	0.3561	0.8869	0.4429	0.886	0.3964	0.868	0.4357	0.8285	0.6557	0.7082	0.5737	0.6183	0.5846	0.7293	0.4225	0.7808
16	2	0.0403	0.657	0.1024	0.8159	0.3286	0.9247	0.6463	0.8686	0.566	0.8549	0.5407	0.8595	0.498	0.8578	0.633	0.8364	0.7017	0.6888	0.5117	0.8703	0.6337	0.8255	0.6288	0.8368	0.6083	0.845	0.4142	0.9023	0.3304	0.8978	0.4052	0.8984	0.3687	0.8817	0.3945	0.8664	0.667	0.7362	0.611	0.6467	0.5456	0.7458	0.3825	0.8223
16	3	0.0401	0.6566	0.1006	0.8174	0.3128	0.9292	0.6045	0.8783	0.5298	0.8688	0.5084	0.8722	0.4687	0.8736	0.596	0.8469	0.6808	0.6679	0.481	0.8792	0.597	0.8367	0.595	0.8512	0.5708	0.8629	0.3933	0.9052	0.3104	0.9041	0.385	0.9045	0.3472	0.8889	0.3695	0.8842	0.657	0.755	0.6319	0.6663	0.513	0.7504	0.3597	0.8378
16	4	0.0401	0.6573	0.0993	0.8177	0.3024	0.9309	0.5724	0.886	0.5039	0.8776	0.4819	0.8823	0.4431	0.8853	0.5637	0.8499	0.6598	0.6472	0.4608	0.8808	0.5659	0.8428	0.5639	0.8606	0.5412	0.8692	0.3754	0.9079	0.2947	0.9072	0.3652	0.9054	0.3329	0.8913	0.3505	0.8908	0.6427	0.7723	0.6478	0.6835	0.4891	0.7565	0.3396	0.8435
16	5	0.0401	0.6574	0.0987	0.8178	0.2955	0.932	0.5479	0.8887	0.4849	0.8813	0.4653	0.8866	0.4253	0.8906	0.5443	0.8555	0.6372	0.6248	0.4412	0.8839	0.5453	0.8479	0.5415	0.8625	0.5196	0.8766	0.3625	0.909	0.2852	0.9078	0.3525	0.9078	0.3185	0.8927	0.336	0.8965	0.6237	0.791	0.6541	0.6954	0.4684	0.7604	0.3223	0.8477
16	6	0.0401	0.6574	0.0981	0.8179	0.2875	0.9346	0.5344	0.8912	0.4682	0.8859	0.449	0.8919	0.4093	0.8941	0.525	0.8558	0.6201	0.6077	0.4286	0.8853	0.5283	0.8502	0.5257	0.8652	0.5032	0.8816	0.3497	0.9105	0.2774	0.9091	0.3425	0.9089	0.3073	0.8939	0.3231	0.8996	0.6041	0.8044	0.6577	0.7053	0.4498	0.76	0.3121	0.8532
16	7	0.0401	0.6575	0.0981	0.8179	0.2798	0.9352	0.5164	0.8958	0.4551	0.8899	0.4327	0.8952	0.3963	0.8992	0.511	0.8553	0.6076	0.5955	0.4174	0.8876	0.5121	0.8503	0.5091	0.867	0.4878	0.886	0.3418	0.9128	0.2708	0.9099	0.3313	0.9106	0.2994	0.895	0.3134	0.9037	0.585	0.8109	0.6562	0.7123	0.4375	0.7601	0.3051	0.8568
16	8	0.0399	0.6576	0.0973	0.8162	0.2718	0.9366	0.4996	0.8974	0.439	0.8896	0.4193	0.8966	0.3819	0.9026	0.4955	0.8558	0.5944	0.5826	0.4083	0.8879	0.4995	0.8507	0.4931	0.8677	0.4729	0.889	0.3324	0.9123	0.2646	0.9114	0.3237	0.9087	0.2948	0.896	0.3032	0.9086	0.5715	0.8182	0.6549	0.718	0.4266	0.7595	0.2966	0.8599
17	0.1	0.0424	0.6388	0.1121	0.7959	0.3932	0.8925	0.707	0.8212	0.6302	0.7838	0.6032	0.7667	0.5546	0.7379	0.7002	0.796	0.7408	0.7276	0.5915	0.8087	0.6946	0.7863	0.6848	0.7806	0.6576	0.7759	0.4914	0.8549	0.3854	0.8458	0.4823	0.8534	0.4406	0.8237	0.4542	0.7011	0.6096	0.6721	0.5287	0.5932	0.6049	0.6985	0.4478	0.6763
17	0.2	0.0411	0.6443	0.1092	0.8041	0.3848	0.8985	0.7055	0.828	0.6311	0.7961	0.6071	0.7823	0.5568	0.7546	0.6986	0.8025	0.7391	0.7261	0.5865	0.8217	0.6944	0.7918	0.6852	0.7874	0.6593	0.7832	0.4839	0.8655	0.3801	0.8615	0.4766	0.8659	0.4333	0.8423	0.4589	0.7324	0.6195	0.6782	0.5374	0.5986	0.6056	0.7051	0.4493	0.704
17	0.5	0.0405	0.6518	0.1066	0.8118	0.3653	0.9113	0.6963	0.8441	0.6217	0.8189	0.6003	0.8132	0.5483	0.8018	0.6892	0.8142	0.7327	0.7196	0.5705	0.8414	0.6851	0.8028	0.6763	0.8094	0.6545	0.8084	0.4628	0.8818	0.3617	0.8807	0.4569	0.8809	0.4087	0.8616	0.4432	0.795	0.6421	0.696	0.5609	0.6131	0.592	0.7211	0.4337	0.7599
17	1	0.0404	0.6569	0.1045	0.814	0.3461	0.9191	0.6776	0.8572	0.5984	0.843	0.5732	0.8443	0.5321	0.8364	0.6652	0.8281	0.7199	0.7068	0.543	0.8588	0.6637	0.8176	0.6591	0.8199	0.633	0.8264	0.4382	0.8932	0.3455	0.894	0.4273	0.8885	0.3855	0.8743	0.4214	0.843	0.6641	0.7198	0.5894	0.6328	0.5732	0.7336	0.4038	0.7985
17	2	0.0401	0.6566	0.1007	0.8165	0.3212	0.9273	0.6353	0.8719	0.5572	0.8608	0.5297	0.8642	0.4862	0.8671	0.6213	0.8402	0.6948	0.6818	0.5046	0.8756	0.6226	0.8303	0.6192	0.843	0.595	0.8544	0.4052	0.903	0.3216	0.9007	0.3952	0.9013	0.3574	0.8863	0.3819	0.8777	0.6667	0.7455	0.6225	0.6584	0.5347	0.7507	0.373	0.8293
17	3	0.0401	0.6573	0.0996	0.8176	0.3088	0.9297	0.5936	0.8804	0.52	0.8727	0.4985	0.8767	0.4586	0.8819	0.5848	0.8481	0.6754	0.6625	0.4721	0.8813	0.585	0.8384	0.5835	0.8547	0.559	0.8653	0.3838	0.9069	0.3041	0.905	0.3741	0.9055	0.3398	0.8925	0.3603	0.8865	0.6564	0.7646	0.6411	0.6761	0.5032	0.7548	0.3517	0.8407
17	4	0.0401	0.6574	0.099	0.8178	0.2986	0.9317	0.5607	0.8874	0.4947	0.8787	0.4746	0.8837	0.4365	0.8883	0.5563	0.854	0.6526	0.64	0.4511	0.8831	0.5569	0.8458	0.5551	0.8623	0.5327	0.8728	0.3679	0.9093	0.2897	0.9074	0.3578	0.9069	0.3256	0.8927	0.3443	0.8929	0.6383	0.7835	0.6541	0.6923	0.4803	0.76	0.3309	0.8456
17	5	0.0401	0.6574	0.0981	0.8179	0.2919	0.9334	0.5436	0.89	0.4772	0.8844	0.4576	0.8898	0.4152	0.8943	0.5367	0.8565	0.6324	0.6199	0.4356	0.8848	0.5359	0.8486	0.5354	0.863	0.5117	0.8805	0.3558	0.91	0.2797	0.9083	0.3476	0.9086	0.3113	0.8938	0.3265	0.8986	0.6177	0.798	0.6591	0.7022	0.4586	0.76	0.3169	0.8522
17	6	0.0401	0.6575	0.0981	0.8179	0.2818	0.9353	0.5267	0.8932	0.4608	0.8886	0.442	0.8932	0.403	0.8979	0.5186	0.8562	0.616	0.6037	0.4216	0.8873	0.5216	0.8503	0.5177	0.8666	0.4975	0.8835	0.345	0.9126	0.2743	0.9095	0.3362	0.9101	0.3035	0.8945	0.3179	0.9033	0.597	0.8099	0.6609	0.7118	0.4445	0.7611	0.3081	0.8554
17	7	0.04	0.6576	0.0973	0.8162	0.2748	0.9362	0.5099	0.8963	0.4467	0.89	0.4258	0.895	0.388	0.9011	0.5022	0.8562	0.6024	0.5903	0.4126	0.8879	0.5054	0.8505	0.5014	0.8677	0.4793	0.8892	0.3362	0.9118	0.2666	0.9106	0.3257	0.9088	0.2962	0.8957	0.3077	0.9076	0.5806	0.8132	0.66	0.7199	0.4314	0.7603	0.2996	0.86
17	8	0.0398	0.6576	0.0971	0.8164	0.2685	0.9373	0.4941	0.8979	0.4337	0.891	0.4131	0.8974	0.3764	0.9033	0.489	0.8558	0.589	0.5772	0.4028	0.8883	0.4929	0.8521	0.4866	0.8703	0.4648	0.8899	0.3284	0.9131	0.2622	0.9116	0.3197	0.91	0.292	0.8968	0.2995	0.9109	0.5652	0.8246	0.6541	0.7238	0.4214	0.7597	0.2932	0.8614
18	0.1	0.0415	0.6453	0.1079	0.8056	0.379	0.9008	0.7012	0.8262	0.6213	0.796	0.5964	0.783	0.5463	0.7552	0.6914	0.8004	0.7353	0.7222	0.5784	0.8221	0.6854	0.7907	0.6768	0.7874	0.6508	0.7822	0.4753	0.8679	0.3731	0.8585	0.4648	0.8673	0.4249	0.8438	0.4521	0.7341	0.6195	0.6818	0.5441	0.6071	0.5941	0.7047	0.4385	0.7028
18	0.2	0.0407	0.6485	0.1061	0.8076	0.3691	0.9053	0.7005	0.833	0.6217	0.8065	0.5996	0.7962	0.5502	0.7755	0.6881	0.8055	0.7335	0.7203	0.5718	0.8319	0.6864	0.7969	0.6766	0.7947	0.6534	0.7923	0.4678	0.8737	0.3679	0.8711	0.4611	0.8725	0.4167	0.852	0.4502	0.7613	0.629	0.6886	0.5506	0.61	0.5924	0.7149	0.4322	0.7308
18	0.5	0.0404	0.6547	0.106	0.814	0.3515	0.9168	0.6901	0.8475	0.6075	0.8286	0.5839	0.8272	0.5396	0.8176	0.6796	0.8176	0.7274	0.7143	0.5559	0.8494	0.6746	0.8061	0.6684	0.8123	0.6458	0.8154	0.4506	0.8875	0.3513	0.8877	0.4404	0.884	0.395	0.8684	0.4325	0.8218	0.6526	0.7085	0.5764	0.627	0.5838	0.7262	0.4174	0.7775
18	1	0.0403	0.6568	0.1022	0.8146	0.3329	0.9243	0.6668	0.8621	0.5891	0.8467	0.5602	0.8538	0.519	0.848	0.6541	0.8318	0.7143	0.7012	0.5324	0.866	0.654	0.821	0.6481	0.8288	0.6231	0.8356	0.4268	0.8965	0.3338	0.8967	0.4123	0.892	0.372	0.8786	0.4061	0.854	0.6695	0.7308	0.6023	0.6442	0.5595	0.7416	0.3932	0.814
18	2	0.0401	0.6573	0.1003	0.8173	0.3147	0.9285	0.6213	0.8755	0.5448	0.865	0.5181	0.8704	0.4764	0.877	0.6107	0.8429	0.6903	0.6773	0.4916	0.8777	0.6088	0.8326	0.6091	0.8471	0.5837	0.8575	0.3928	0.9054	0.3115	0.9039	0.3849	0.9036	0.3485	0.8897	0.3736	0.8849	0.6651	0.7548	0.6337	0.6692	0.5234	0.7546	0.362	0.8357
18	3	0.0401	0.6574	0.0992	0.8177	0.3042	0.931	0.5812	0.8826	0.5094	0.8753	0.4881	0.8802	0.447	0.8857	0.5739	0.8489	0.6692	0.6563	0.4626	0.8808	0.5745	0.8417	0.5735	0.8576	0.5471	0.8696	0.3768	0.9071	0.2968	0.9062	0.3678	0.9056	0.3318	0.8925	0.3513	0.8903	0.6546	0.7744	0.6497	0.6863	0.4943	0.7596	0.3428	0.8434
18	4	0.0401	0.6574	0.0981	0.8179	0.2955	0.9323	0.5531	0.8884	0.4852	0.8829	0.4658	0.8886	0.4259	0.8941	0.5469	0.8541	0.6466	0.6339	0.4427	0.8841	0.546	0.8465	0.5441	0.8629	0.522	0.8789	0.361	0.9098	0.2849	0.9079	0.3531	0.9076	0.3162	0.8928	0.3363	0.8961	0.6321	0.793	0.6589	0.6993	0.4696	0.7599	0.3234	0.8495
18	5	0.0401	0.6575	0.0981	0.8179	0.286	0.9345	0.5369	0.8912	0.4692	0.8876	0.4497	0.892	0.4112	0.8966	0.5257	0.8552	0.6247	0.6123	0.4268	0.8867	0.528	0.8485	0.5272	0.866	0.5049	0.8825	0.3497	0.9118	0.2769	0.9092	0.3405	0.9094	0.3067	0.8938	0.322	0.9021	0.6116	0.8054	0.6633	0.7104	0.4521	0.76	0.3122	0.8539
18	6	0.04	0.6576	0.0974	0.8162	0.2776	0.9362	0.5179	0.8951	0.4536	0.8903	0.4329	0.8954	0.3942	0.8998	0.5121	0.856	0.6096	0.5974	0.417	0.8875	0.5138	0.8497	0.5091	0.8673	0.4873	0.888	0.3387	0.9114	0.2709	0.9102	0.3286	0.9085	0.2989	0.8952	0.3134	0.9059	0.5897	0.8138	0.6632	0.7178	0.4376	0.7613	0.3051	0.8594
18	7	0.0398	0.6576	0.0971	0.8164	0.2703	0.9372	0.5023	0.8974	0.4389	0.8913	0.4183	0.8965	0.3815	0.9033	0.4964	0.8556	0.5969	0.585	0.4049	0.8889	0.5012	0.8512	0.4947	0.8696	0.4732	0.89	0.3325	0.9127	0.2633	0.9111	0.3223	0.9094	0.2942	0.8962	0.3022	0.9097	0.5763	0.8206	0.6612	0.7248	0.4239	0.7602	0.2961	0.8615
18	8	0.0398	0.6576	0.0971	0.8171	0.2669	0.9377	0.4867	0.8987	0.4282	0.8925	0.4054	0.8971	0.3717	0.905	0.4815	0.858	0.5838	0.5721	0.3966	0.8894	0.4862	0.8533	0.48	0.8715	0.458	0.8914	0.324	0.9133	0.2604	0.9117	0.3172	0.9097	0.2898	0.8971	0.296	0.9113	0.5586	0.8284	0.6562	0.7306	0.4176	0.7594	0.2902	0.8602
19	0.1	0.0408	0.6498	0.1056	0.8074	0.3614	0.906	0.6938	0.8318	0.6141	0.8048	0.5863	0.8005	0.5411	0.7746	0.6805	0.8052	0.7292	0.716	0.5645	0.8331	0.6785	0.7968	0.6721	0.7979	0.645	0.7933	0.4589	0.8759	0.3588	0.8701	0.4536	0.8735	0.4083	0.8549	0.4443	0.7575	0.6291	0.6934	0.5575	0.6185	0.5849	0.7095	0.4243	0.7305
19	0.2	0.0405	0.6527	0.1052	0.8104	0.3562	0.911	0.6931	0.8403	0.6125	0.8164	0.5872	0.8113	0.5426	0.7927	0.6801	0.8119	0.7278	0.7146	0.558	0.8411	0.6795	0.8034	0.6691	0.8041	0.6442	0.8011	0.4546	0.8828	0.3521	0.8789	0.4446	0.8789	0.4014	0.8618	0.435	0.7911	0.6407	0.7018	0.564	0.622	0.5801	0.7153	0.418	0.7482
19	0.5	0.0403	0.6563	0.1027	0.8143	0.3418	0.9211	0.6776	0.8551	0.5962	0.8361	0.5737	0.8379	0.5322	0.8294	0.6666	0.8223	0.7212	0.708	0.5419	0.8573	0.6641	0.8104	0.658	0.8187	0.6345	0.8225	0.4401	0.8908	0.3382	0.8926	0.4226	0.888	0.3833	0.8726	0.4188	0.8344	0.6601	0.7199	0.5908	0.64	0.572	0.7312	0.4027	0.7971
19	1	0.0403	0.6571	0.1008	0.8156	0.325	0.9251	0.6555	0.8669	0.5752	0.8531	0.5477	0.8618	0.5051	0.8613	0.6438	0.8348	0.7082	0.6952	0.5187	0.8687	0.6408	0.8246	0.638	0.8363	0.6141	0.8451	0.4126	0.898	0.3229	0.9004	0.4002	0.895	0.363	0.8825	0.3928	0.8649	0.6714	0.7377	0.6141	0.6546	0.551	0.7468	0.3827	0.8188
19	2	0.0401	0.6574	0.0996	0.8176	0.3097	0.9302	0.6103	0.8776	0.5287	0.8683	0.5087	0.8714	0.4652	0.8785	0.5973	0.8459	0.6836	0.6705	0.4794	0.8788	0.5989	0.8356	0.5953	0.8504	0.5729	0.8619	0.3846	0.906	0.3049	0.9044	0.3751	0.9053	0.3401	0.8931	0.364	0.8875	0.6637	0.7639	0.6442	0.6806	0.5125	0.7595	0.354	0.8414
19	3	0.0401	0.6574	0.0986	0.8179	0.2989	0.9323	0.5714	0.8854	0.4985	0.8799	0.4807	0.8842	0.4385	0.8886	0.563	0.851	0.6624	0.6496	0.4541	0.8823	0.5636	0.8436	0.5634	0.8594	0.5388	0.8744	0.3694	0.9089	0.2905	0.9073	0.3584	0.9079	0.3242	0.8925	0.3469	0.8935	0.6479	0.7836	0.6574	0.6954	0.4836	0.7593	0.3338	0.8472
19	4	0.0401	0.6575	0.0981	0.8179	0.2901	0.9334	0.5469	0.8891	0.4795	0.8855	0.4592	0.8904	0.4184	0.8982	0.538	0.8547	0.6401	0.6274	0.4355	0.886	0.5391	0.8484	0.5369	0.8644	0.5163	0.8823	0.3545	0.9116	0.2799	0.9083	0.3454	0.909	0.3113	0.8936	0.329	0.9001	0.6258	0.7995	0.6637	0.7063	0.4606	0.7603	0.3175	0.8532
19	5	0.04	0.6576	0.0974	0.8162	0.2792	0.9361	0.5297	0.893	0.4621	0.8891	0.4416	0.894	0.4021	0.898	0.5174	0.8563	0.6185	0.6062	0.421	0.8871	0.5218	0.849	0.5198	0.8669	0.4971	0.8859	0.3427	0.9106	0.2736	0.9101	0.3339	0.9084	0.3022	0.8944	0.3177	0.9055	0.6036	0.81	0.6666	0.7164	0.4448	0.7607	0.3088	0.8571
19	6	0.04	0.6576	0.0971	0.8164	0.2732	0.9368	0.5109	0.8963	0.4463	0.8913	0.4253	0.8955	0.3887	0.9021	0.5047	0.8562	0.6061	0.594	0.4119	0.8885	0.5086	0.8508	0.5024	0.8701	0.4804	0.8897	0.3357	0.9125	0.2658	0.911	0.3248	0.9087	0.2966	0.8959	0.3092	0.9085	0.5857	0.8184	0.6656	0.724	0.4311	0.7613	0.2994	0.8615
19	7	0.0398	0.6576	0.0971	0.817	0.2682	0.9376	0.4949	0.8993	0.4326	0.8918	0.4126	0.8964	0.3763	0.9039	0.4888	0.857	0.5925	0.5807	0.3997	0.8896	0.4942	0.8534	0.4888	0.8712	0.4652	0.8917	0.3265	0.913	0.2618	0.9114	0.3201	0.9096	0.2908	0.8967	0.2992	0.9103	0.5688	0.8257	0.6615	0.7301	0.4203	0.759	0.292	0.8602
19	8	0.0398	0.6576	0.0971	0.8171	0.2651	0.9375	0.4811	0.8992	0.4218	0.8928	0.4	0.8978	0.3674	0.9061	0.4733	0.8596	0.5785	0.5668	0.3899	0.8897	0.4808	0.8538	0.474	0.8717	0.4513	0.8917	0.3196	0.9139	0.2575	0.9119	0.3137	0.9103	0.2879	0.8973	0.2909	0.9129	0.553	0.8286	0.6565	0.7367	0.4139	0.7608	0.2858	0.8611
20	0.1	0.0407	0.6547	0.1039	0.811	0.3495	0.9125	0.6854	0.8394	0.6054	0.8134	0.5797	0.8086	0.534	0.7938	0.6709	0.8102	0.7241	0.7108	0.5523	0.8427	0.6713	0.7982	0.663	0.8051	0.6355	0.801	0.4463	0.8819	0.3461	0.8786	0.4333	0.8785	0.3943	0.8634	0.4302	0.7861	0.6393	0.7056	0.5721	0.632	0.5735	0.7134	0.4132	0.7446
20	0.2	0.0405	0.6569	0.1035	0.8131	0.3437	0.9174	0.6823	0.8456	0.6008	0.8225	0.5767	0.8259	0.5364	0.812	0.6686	0.8141	0.7213	0.708	0.5454	0.8513	0.6704	0.8051	0.6589	0.8098	0.6324	0.8101	0.4407	0.888	0.34	0.887	0.4265	0.8851	0.3884	0.8682	0.4229	0.8092	0.6444	0.7094	0.5783	0.6349	0.5702	0.7204	0.4076	0.77
20	0.5	0.0403	0.6571	0.1011	0.8152	0.3337	0.9235	0.667	0.858	0.5862	0.8405	0.5607	0.8499	0.5183	0.8467	0.6518	0.8269	0.7152	0.7019	0.5287	0.8616	0.6523	0.8164	0.649	0.823	0.6228	0.8317	0.4256	0.8948	0.3284	0.8941	0.4108	0.8905	0.3722	0.8794	0.4052	0.8465	0.6647	0.7293	0.6	0.648	0.5602	0.7401	0.3883	0.8061
20	1	0.0402	0.657	0.1003	0.8168	0.3177	0.928	0.6455	0.8679	0.5611	0.8591	0.5362	0.864	0.4939	0.867	0.6303	0.8361	0.7022	0.6891	0.5061	0.8729	0.6316	0.8279	0.6281	0.8416	0.6032	0.8499	0.3987	0.9014	0.3149	0.9026	0.3909	0.899	0.3528	0.8878	0.3836	0.8738	0.671	0.7455	0.6233	0.6641	0.5386	0.7531	0.3712	0.8281
20	2	0.0401	0.6574	0.0988	0.8178	0.3049	0.9311	0.6005	0.8793	0.5161	0.8724	0.5004	0.8754	0.455	0.8824	0.5867	0.8456	0.6771	0.6641	0.4677	0.879	0.5842	0.8366	0.5834	0.8538	0.5619	0.8667	0.379	0.9069	0.2996	0.9051	0.3692	0.9065	0.3348	0.8921	0.3569	0.8905	0.6619	0.7714	0.6508	0.6876	0.4991	0.7593	0.3457	0.8448
20	3	0.0401	0.6575	0.0985	0.8179	0.2948	0.9326	0.5647	0.8856	0.4905	0.8824	0.4701	0.8871	0.4283	0.8933	0.5558	0.8518	0.6577	0.6449	0.4427	0.8846	0.5561	0.8454	0.5539	0.8625	0.5307	0.8789	0.362	0.9116	0.2853	0.9081	0.3517	0.9077	0.317	0.8927	0.3382	0.8974	0.6419	0.7916	0.6629	0.703	0.4736	0.7583	0.3247	0.8509
20	4	0.04	0.6576	0.0974	0.8162	0.2838	0.9349	0.5399	0.8916	0.4702	0.8871	0.4493	0.8911	0.4099	0.8966	0.5284	0.8556	0.633	0.6205	0.4276	0.886	0.5292	0.8477	0.5293	0.8647	0.5055	0.8847	0.3481	0.9097	0.2755	0.9093	0.3386	0.9078	0.307	0.8937	0.3249	0.9033	0.62	0.8069	0.6682	0.7139	0.4532	0.7611	0.3139	0.8571
20	5	0.04	0.6576	0.0973	0.8164	0.2758	0.9368	0.5228	0.8937	0.4529	0.891	0.4333	0.8958	0.3957	0.9003	0.5117	0.857	0.6133	0.601	0.4145	0.8879	0.5177	0.8507	0.5105	0.8686	0.4889	0.8886	0.3384	0.9119	0.2694	0.9106	0.3287	0.9089	0.2985	0.8955	0.3127	0.9072	0.5956	0.8164	0.669	0.722	0.4396	0.7613	0.3036	0.8597
20	6	0.0398	0.6576	0.0971	0.817	0.271	0.9373	0.5026	0.8978	0.4407	0.8921	0.4191	0.8957	0.3832	0.9028	0.4963	0.8579	0.5998	0.5878	0.4032	0.8898	0.5009	0.8533	0.4953	0.8704	0.4733	0.8917	0.3307	0.9124	0.2632	0.9111	0.3215	0.9092	0.2941	0.8962	0.3045	0.9094	0.5823	0.822	0.6669	0.7301	0.4234	0.7598	0.2958	0.8601
20	7	0.0398	0.6576	0.0971	0.8171	0.2658	0.9374	0.4883	0.899	0.4267	0.8926	0.4067	0.8977	0.3698	0.9058	0.4812	0.858	0.5864	0.5746	0.3931	0.8893	0.487	0.8536	0.4801	0.8717	0.4579	0.8927	0.323	0.9133	0.2592	0.9118	0.3152	0.9101	0.2895	0.8969	0.2941	0.9124	0.5636	0.8278	0.6623	0.7361	0.4165	0.7607	0.2879	0.8606
20	8	0.0397	0.6576	0.0969	0.8173	0.2625	0.9374	0.4748	0.9002	0.416	0.8934	0.395	0.8987	0.3632	0.9067	0.4675	0.8615	0.5734	0.5618	0.3858	0.8907	0.4751	0.8538	0.4669	0.8743	0.4435	0.8938	0.3179	0.9142	0.2549	0.9123	0.3113	0.9098	0.2851	0.8977	0.2875	0.9139	0.5471	0.8307	0.6568	0.7424	0.4085	0.7586	0.2829	0.8621
21	0.1																					0.663	0.8034	0.6531	0.8088	0.6297	0.8104	0.4345	0.8859			0.4234	0.8833	0.3813	0.8669					0.5822	0.6402
21	0.2																					0.6591	0.8078	0.6494	0.8164	0.626	0.8197	0.4274	0.8903			0.4165	0.8896	0.3772	0.8726					0.5895	0.6446
21	0.5																					0.6427	0.8215	0.6374	0.8282	0.6116	0.8377	0.4104	0.896			0.401	0.8945	0.3616	0.8812					0.6121	0.6585
21	1																					0.617	0.827	0.6143	0.8435	0.5895	0.8557	0.3886	0.905			0.3821	0.9027	0.3442	0.8898					0.6337	0.6749
21	2																					0.5766	0.8391	0.5735	0.8553	0.5502	0.8714	0.3714	0.9093			0.3594	0.9067	0.3267	0.8933					0.6579	0.6962
21	3																					0.5459	0.8456	0.5457	0.8627	0.52	0.8826	0.353	0.9103			0.3442	0.9069	0.3102	0.8934					0.6675	0.7093
21	4																					0.5251	0.8492	0.5206	0.8665	0.4991	0.8864	0.3438	0.911			0.3341	0.9086	0.303	0.8943					0.6721	0.7203
21	5																					0.5102	0.8523	0.503	0.8704	0.4823	0.8901	0.3337	0.9121			0.3259	0.9087	0.2967	0.8955					0.6717	0.7282
21	6																					0.4938	0.8535	0.4875	0.8712	0.4638	0.8924	0.3265	0.9126			0.3184	0.9099	0.2912	0.8965					0.668	0.7352
21	7																					0.4796	0.853	0.473	0.8721	0.4502	0.8933	0.3199	0.9139			0.3119	0.9102	0.2864	0.8971					0.6625	0.7402
21	8																					0.4672	0.8542	0.4614	0.8757	0.4383	0.8947	0.316	0.9144			0.3083	0.9098	0.2831	0.8977					0.6569	0.7473
22	0.1																					0.6512	0.8052	0.6434	0.813	0.6202	0.8191	0.4216	0.8917			0.4109	0.8897	0.3701	0.8722					0.5931	0.6499
22	0.2																					0.6465	0.8124	0.6397	0.8194	0.6176	0.8284	0.4165	0.8949			0.4048	0.8933	0.3657	0.8768					0.6003	0.6547
22	0.5																					0.6294	0.8208	0.6264	0.8351	0.5999	0.845	0.4003	0.8999			0.391	0.8978	0.3533	0.8849					0.6229	0.6692
22	1																					0.6046	0.8292	0.6042	0.8464	0.5791	0.861	0.382	0.9073			0.3703	0.905	0.3353	0.8903					0.6418	0.6829
22	2																					0.5675	0.84	0.5663	0.8573	0.5423	0.8741	0.362	0.9089			0.3506	0.9057	0.3202	0.8932					0.6635	0.7038
22	3																					0.5383	0.8479	0.5368	0.864	0.5101	0.8845	0.3481	0.9111			0.3381	0.908	0.3068	0.8935					0.6706	0.7147
22	4																					0.5193	0.8495	0.5125	0.8696	0.4914	0.8883	0.3369	0.9111			0.3287	0.9091	0.2997	0.895					0.6748	0.7259
22	5																					0.5029	0.8527	0.4972	0.8716	0.4729	0.8913	0.3299	0.9126			0.3222	0.9089	0.2952	0.8957					0.6725	0.7328
22	6																					0.4876	0.8527	0.4819	0.8719	0.4574	0.894	0.3241	0.9129			0.3144	0.91	0.2872	0.897					0.6663	0.7377
22	7																					0.4727	0.854	0.4648	0.8748	0.4443	0.8937	0.3164	0.9143			0.3088	0.9098	0.2838	0.8976					0.6609	0.7466
22	8																					0.4593	0.8551	0.4566	0.8762	0.4328	0.8951	0.3134	0.9144			0.3057	0.9104	0.2804	0.8978					0.6587	0.7529
23	0.1																					0.6402	0.814	0.6337	0.818	0.6072	0.8279	0.408	0.8956			0.3959	0.8915	0.3605	0.8779					0.6046	0.6607
23	0.2																					0.6359	0.8153	0.6317	0.8267	0.6043	0.8336	0.4026	0.8979			0.392	0.8948	0.3565	0.8796					0.6117	0.6651
23	0.5																					0.6182	0.8233	0.6149	0.8391	0.5885	0.852	0.3894	0.9036			0.3786	0.9002	0.3413	0.8863					0.6327	0.6779
23	1																					0.5931	0.8325	0.5937	0.8485	0.5676	0.8625	0.373	0.9059			0.3619	0.9037	0.3284	0.8915					0.6485	0.6899
23	2																					0.5584	0.8422	0.5562	0.8607	0.533	0.8768	0.3549	0.9113			0.3462	0.9067	0.3142	0.8945					0.6669	0.708
23	3																					0.53	0.8493	0.5275	0.8666	0.5029	0.8863	0.3435	0.9108			0.3354	0.9081	0.3035	0.8937					0.6746	0.7216
23	4																					0.5092	0.85	0.5051	0.8699	0.483	0.89	0.3335	0.9118			0.3248	0.9088	0.297	0.8955					0.6769	0.7309
23	5																					0.4946	0.8522	0.4891	0.8726	0.4629	0.894	0.327	0.9127			0.317	0.9096	0.2908	0.8963					0.6721	0.7356
23	6																					0.4796	0.8532	0.4743	0.8735	0.4523	0.8939	0.3198	0.9139			0.311	0.9102	0.2846	0.8971					0.6657	0.7431
23	7																					0.4659	0.8546	0.4618	0.8754	0.4379	0.8945	0.3147	0.9142			0.3063	0.9102	0.2816	0.8977					0.661	0.7501
23	8																					0.4541	0.8572	0.4495	0.8762	0.4279	0.8959	0.3109	0.9148			0.3037	0.9108	0.277	0.8983					0.6586	0.7596
24	0.1																					0.6291	0.8115	0.6235	0.8248	0.5973	0.8334	0.3963	0.8973			0.3845	0.895	0.3478	0.879					0.6129	0.6687
24	0.2																					0.6238	0.8148	0.6209	0.8309	0.5948	0.8388	0.391	0.8998			0.3804	0.8961	0.346	0.8817					0.62	0.6725
24	0.5																					0.604	0.8247	0.6046	0.8397	0.5774	0.8547	0.3808	0.9042			0.3693	0.9003	0.3335	0.8885					0.6389	0.6843
24	1																					0.5836	0.836	0.5805	0.853	0.556	0.8692	0.3654	0.9079			0.3552	0.9056	0.3217	0.8928					0.6559	0.698
24	2																					0.5479	0.8438	0.5447	0.8629	0.5233	0.8801	0.3493	0.911			0.3408	0.9074	0.3098	0.8942					0.6714	0.7144
24	3																					0.5236	0.8486	0.5169	0.8684	0.4937	0.8877	0.339	0.9113			0.3298	0.909	0.3009	0.8945					0.6771	0.726
24	4																					0.5037	0.8494	0.4941	0.8715	0.474	0.8921	0.3305	0.9123			0.3219	0.9088	0.2939	0.8957					0.6771	0.7346
24	5																					0.4872	0.8522	0.4803	0.8732	0.4585	0.894	0.3244	0.913			0.3129	0.91	0.2881	0.8964					0.6725	0.7412
24	6																					0.4742	0.8534	0.4681	0.8746	0.4456	0.8934	0.316	0.9143			0.3079	0.9102	0.2821	0.8975					0.6658	0.7472
24	7																					0.4601	0.8559	0.4569	0.8751	0.4327	0.8952	0.312	0.9146			0.3044	0.9106	0.2781	0.8979					0.6605	0.7542
24	8																					0.4495	0.8578	0.4435	0.8755	0.4234	0.8958	0.3076	0.9152			0.3013	0.9111	0.2754	0.8985					0.6562	0.7639
25	0.1																					0.6134	0.816	0.6144	0.8305	0.5866	0.8383	0.3851	0.8995			0.375	0.8986	0.3417	0.8836					0.6199	0.6753
25	0.2																					0.6095	0.8208	0.6105	0.8343	0.5837	0.8475	0.3831	0.9014			0.3725	0.8996	0.3404	0.8853					0.6269	0.6793
25	0.5																					0.5951	0.8298	0.5932	0.8459	0.568	0.8595	0.3704	0.9063			0.3616	0.9025	0.3265	0.8901					0.6478	0.6933
25	1																					0.5719	0.8376	0.5732	0.854	0.5445	0.8724	0.3573	0.9092			0.3501	0.9061	0.3173	0.8938					0.6604	0.7028
25	2																					0.5382	0.8446	0.5358	0.8638	0.5142	0.8817	0.3448	0.9111			0.3359	0.9085	0.3071	0.8941					0.674	0.7187
25	3																					0.5129	0.8477	0.5089	0.8707	0.4823	0.8909	0.3345	0.9116			0.3262	0.9085	0.2973	0.895					0.6792	0.73
25	4																					0.4983	0.8507	0.4877	0.873	0.4651	0.893	0.3259	0.9129			0.3171	0.9095	0.2913	0.8958					0.6781	0.7396
25	5																					0.4814	0.853	0.4752	0.8733	0.4516	0.8931	0.3205	0.9135			0.3089	0.9106	0.2839	0.8971					0.6715	0.7453
25	6																					0.4665	0.8556	0.4618	0.8742	0.4378	0.8944	0.3137	0.9144			0.3058	0.9104	0.2794	0.8977					0.6652	0.7515
25	7																					0.4544	0.8573	0.4501	0.875	0.4278	0.8953	0.3088	0.9148			0.3021	0.9111	0.2761	0.8984					0.6594	0.7598
25	8																					0.4456	0.8582	0.4375	0.8757	0.4187	0.8968	0.3053	0.9157			0.2987	0.9118	0.2736	0.899					0.6539	0.768
																						0.7212	0.8582			0.6731	0.8968	0.5849	0.9157
																						78	240			100	240	56	240

## Sheet: Bali Base
Table S1. Local alignment, Test set: Bali Base
Gap	Gap	PAM30		PAM60		PAM120		PAM250		Blosum45		Blosum50		Blosum62		Gonnet250		Gonnet_p		Optima		VTML250		MIQS		PFASUM50		PFASUM100		Crooks		CCF53		MOLLI60		Johnson		Prlic		Blake		Benner		Miyazawa
open	extension	Accur.	Confid.	Accur.	Confid.	Accur.	Confid.	Accur.	Confid.	Accur.	Confid.	Accur.	Confid.	Accur.	Confid.	Accur.	Confid.	Accur.	Confid.	Accur.	Confid.	Accur.	Confid.	Accur.	Confid.	Accur.	Confid.	Accur.	Confid.	Accur.	Confid.	Accur.	Confid.	Accur.	Confid.	Accur.	Confid.	Accur.	Confid.	Accur.	Confid.	Accur.	Confid.	Accur.	Confid.
3	0.1	0.2723	0.4272	0.3206	0.4457	0.3877	0.4787	0.4459	0.5139	0.4271	0.5067	0.4104	0.4973	0.3874	0.4834	0.4895	0.5476	0.6221	0.6173	0.4495	0.5226	0.4867	0.5448	0.4663	0.532	0.4366	0.5135	0.4299	0.5113	0.3974	0.4944	0.4281	0.5102	0.4127	0.4998	0.364	0.4726	0.404	0.4832	0.397	0.4805	0.4389	0.4883	0.3948	0.4622
3	0.2	0.2754	0.4286	0.3247	0.4469	0.3971	0.4835	0.4533	0.5169	0.436	0.5114	0.4173	0.4995	0.3908	0.4833	0.5006	0.5534	0.6246	0.6192	0.4619	0.5285	0.4933	0.5469	0.4725	0.5338	0.4432	0.5159	0.4384	0.5155	0.4041	0.4958	0.4372	0.5141	0.4197	0.502	0.3705	0.4745	0.4131	0.4888	0.3993	0.4813	0.4466	0.4911	0.3979	0.4627
3	0.5	0.2935	0.4357	0.348	0.4544	0.4284	0.4973	0.4788	0.5274	0.4714	0.5299	0.4507	0.5155	0.4228	0.4992	0.5185	0.5598	0.6244	0.6183	0.4898	0.5432	0.5216	0.562	0.5017	0.5497	0.4751	0.5315	0.4755	0.534	0.4421	0.5145	0.474	0.5318	0.4585	0.5232	0.3888	0.4792	0.4311	0.4983	0.4141	0.4875	0.4672	0.5018	0.4113	0.4696
3	1	0.3134	0.44	0.3715	0.4636	0.4555	0.5125	0.4993	0.5372	0.5005	0.5457	0.4804	0.5322	0.451	0.5132	0.5426	0.5727	0.6264	0.6191	0.5193	0.5597	0.5397	0.5705	0.52	0.5568	0.5014	0.546	0.5033	0.5499	0.4726	0.5298	0.4996	0.545	0.4848	0.5376	0.4211	0.4952	0.4557	0.5107	0.4327	0.4964	0.4881	0.514	0.4292	0.4781
3	2	0.3167	0.4875	0.3928	0.5026	0.4738	0.538	0.5197	0.55	0.5319	0.5656	0.5143	0.5541	0.489	0.5352	0.5606	0.5838	0.6232	0.6146	0.5429	0.5768	0.5566	0.5824	0.544	0.5721	0.5289	0.5622	0.5228	0.5702	0.5032	0.5595	0.5231	0.5693	0.5118	0.5614	0.4622	0.5174	0.4943	0.5339	0.4656	0.5158	0.5052	0.5263	0.4471	0.4854
3	3	0.2971	0.5636	0.3849	0.5695	0.4693	0.5912	0.5246	0.5595	0.5371	0.5718	0.5278	0.5666	0.5103	0.5521	0.5589	0.588	0.6151	0.6057	0.5435	0.5867	0.5535	0.5824	0.5521	0.5815	0.542	0.575	0.5183	0.5947	0.5017	0.5904	0.52	0.6049	0.5115	0.5938	0.4829	0.5321	0.516	0.5459	0.4895	0.5293	0.4986	0.519	0.4576	0.4939
4	0.1	0.282	0.434	0.3345	0.4562	0.4182	0.5032	0.4719	0.534	0.4618	0.5327	0.441	0.5194	0.4142	0.5025	0.515	0.5654	0.6306	0.6239	0.4833	0.5468	0.5139	0.5631	0.492	0.5502	0.4663	0.5343	0.4597	0.5329	0.4273	0.5178	0.4629	0.5376	0.4435	0.5239	0.3824	0.4826	0.4307	0.5024	0.4134	0.4899	0.4642	0.5065	0.4089	0.4715
4	0.2	0.2861	0.4363	0.3421	0.4607	0.4247	0.5038	0.4754	0.5325	0.4706	0.5373	0.4498	0.5231	0.4203	0.5045	0.5244	0.5699	0.6301	0.6233	0.4923	0.5516	0.5199	0.5656	0.4995	0.5532	0.4748	0.5381	0.4708	0.5368	0.4391	0.5227	0.4719	0.5405	0.4483	0.5235	0.3914	0.4871	0.4376	0.5065	0.4154	0.4906	0.4703	0.508	0.4126	0.4728
4	0.5	0.3044	0.4443	0.3645	0.4683	0.4512	0.5158	0.5016	0.5452	0.4976	0.5483	0.4795	0.5385	0.4502	0.5196	0.546	0.5806	0.6328	0.6251	0.5184	0.5651	0.5412	0.5763	0.5258	0.5678	0.5038	0.5542	0.5019	0.5542	0.463	0.5283	0.5004	0.5517	0.4807	0.541	0.4144	0.4963	0.4548	0.5146	0.4337	0.5009	0.4877	0.5169	0.4254	0.4784
4	1	0.3207	0.4471	0.3845	0.477	0.4716	0.5289	0.519	0.5541	0.5279	0.5685	0.5052	0.552	0.4735	0.5293	0.5584	0.586	0.6316	0.6233	0.5402	0.5768	0.5533	0.5818	0.5441	0.577	0.525	0.5645	0.5214	0.5665	0.4945	0.5492	0.5232	0.5664	0.5044	0.5567	0.444	0.5104	0.481	0.5301	0.4497	0.5077	0.5057	0.528	0.442	0.4878
4	2	0.3059	0.5321	0.3887	0.5411	0.4754	0.5649	0.5247	0.5571	0.5431	0.5752	0.5279	0.5649	0.5048	0.5484	0.5665	0.5913	0.6243	0.6152	0.5476	0.5861	0.559	0.5856	0.5577	0.5864	0.5423	0.5746	0.528	0.5908	0.5089	0.5782	0.5277	0.589	0.5183	0.5796	0.4812	0.5338	0.509	0.5436	0.4819	0.5279	0.5066	0.5273	0.459	0.4956
4	3	0.2796	0.5924	0.3823	0.6043	0.4653	0.613	0.5245	0.5704	0.5432	0.5847	0.5343	0.5784	0.5168	0.5628	0.5611	0.5949	0.615	0.6052	0.5425	0.5986	0.5512	0.588	0.5561	0.5912	0.549	0.5865	0.5127	0.6293	0.4991	0.6221	0.5117	0.6275	0.5078	0.6244	0.4915	0.5476	0.5327	0.5599	0.5011	0.5372	0.4984	0.5222	0.4662	0.5059
4	4	0.2591	0.6297	0.3685	0.6409	0.4608	0.6479	0.5126	0.5752	0.5347	0.5951	0.5273	0.5904	0.5159	0.5875	0.5484	0.5972	0.6009	0.591	0.5278	0.6182	0.5406	0.5905	0.5449	0.5945	0.5402	0.5927	0.4996	0.6575	0.4906	0.6549	0.4981	0.6562	0.4903	0.6522	0.4903	0.5663	0.5443	0.5675	0.5184	0.5485	0.4957	0.526	0.4678	0.5196
5	0.1	0.2878	0.4437	0.3494	0.47	0.4419	0.5242	0.4936	0.5514	0.4872	0.5513	0.4665	0.5383	0.4379	0.5198	0.5381	0.5829	0.637	0.6293	0.5114	0.5685	0.5342	0.5792	0.5148	0.5674	0.4921	0.553	0.4866	0.5541	0.4543	0.5379	0.487	0.555	0.465	0.5415	0.406	0.4995	0.4542	0.5197	0.4302	0.5019	0.4871	0.5232	0.4234	0.4846
5	0.2	0.2934	0.4439	0.3558	0.4733	0.4461	0.5221	0.4989	0.5519	0.4965	0.5556	0.4754	0.5432	0.4459	0.5231	0.5464	0.5851	0.6379	0.6299	0.5208	0.5726	0.5393	0.5794	0.5238	0.5719	0.5012	0.5578	0.4976	0.5595	0.4612	0.5389	0.4944	0.5553	0.4718	0.5417	0.4147	0.5018	0.4607	0.5224	0.4337	0.5032	0.4927	0.5256	0.4285	0.4863
5	0.5	0.3095	0.4483	0.3773	0.4789	0.4673	0.5328	0.5154	0.5563	0.5206	0.5646	0.4987	0.5511	0.4716	0.5359	0.5635	0.5949	0.6376	0.6292	0.5406	0.5831	0.5562	0.5876	0.5452	0.5833	0.5253	0.5695	0.5201	0.5702	0.4874	0.5501	0.5213	0.5701	0.4999	0.5581	0.4367	0.5116	0.4782	0.5321	0.4512	0.513	0.5086	0.5347	0.4402	0.4906
5	1	0.316	0.4731	0.3921	0.502	0.4787	0.5474	0.5272	0.561	0.5428	0.5811	0.5246	0.5686	0.4948	0.5471	0.5716	0.598	0.6306	0.6217	0.5505	0.5864	0.5674	0.5953	0.5551	0.5863	0.5397	0.5769	0.5328	0.5817	0.5081	0.5674	0.5297	0.5781	0.5176	0.5713	0.4621	0.524	0.5002	0.5442	0.4681	0.5215	0.5181	0.5402	0.4571	0.499
5	2	0.2904	0.5702	0.3892	0.5872	0.4726	0.5943	0.5305	0.5674	0.5494	0.5863	0.5355	0.5779	0.5168	0.5596	0.568	0.5957	0.6246	0.6148	0.549	0.5902	0.5597	0.5906	0.5618	0.5922	0.5512	0.5867	0.5247	0.6166	0.5074	0.5986	0.5236	0.6146	0.5176	0.6028	0.4941	0.5464	0.5247	0.5557	0.4958	0.5376	0.5075	0.5302	0.4687	0.5065
5	3	0.2676	0.6192	0.3755	0.6344	0.4647	0.6417	0.5209	0.5758	0.5405	0.5937	0.5353	0.5905	0.5216	0.5783	0.5567	0.6009	0.612	0.6021	0.5376	0.6134	0.5492	0.5952	0.5541	0.599	0.547	0.5937	0.5081	0.6509	0.4971	0.6481	0.5023	0.6511	0.4987	0.6455	0.4983	0.564	0.5418	0.5665	0.5141	0.5472	0.5005	0.5286	0.4709	0.5176
5	4	0.2466	0.6405	0.3653	0.6584	0.4546	0.6587	0.5074	0.5869	0.5327	0.6122	0.5227	0.6033	0.5151	0.6061	0.5445	0.6069	0.5988	0.5884	0.5234	0.6412	0.537	0.5999	0.5446	0.605	0.5387	0.6067	0.4949	0.6738	0.487	0.6688	0.4957	0.6802	0.4865	0.6682	0.4934	0.5921	0.5509	0.5746	0.5302	0.5578	0.4924	0.5281	0.4643	0.5293
5	5	0.2284	0.6567	0.3468	0.6699	0.4453	0.6694	0.4955	0.5975	0.5182	0.6342	0.5124	0.6349	0.5008	0.6359	0.5331	0.621	0.5895	0.579	0.5117	0.6565	0.5258	0.6052	0.538	0.6208	0.5309	0.6259	0.4867	0.6808	0.4788	0.6838	0.4869	0.6879	0.4814	0.6767	0.4883	0.6249	0.5495	0.577	0.5387	0.5627	0.4843	0.5299	0.4599	0.5548
6	0.1	0.2922	0.4501	0.3602	0.4838	0.4541	0.5335	0.5063	0.5611	0.5082	0.5661	0.4867	0.5528	0.4587	0.5358	0.5579	0.5964	0.6401	0.6316	0.5319	0.5853	0.5509	0.5908	0.536	0.5834	0.5147	0.5698	0.5052	0.569	0.472	0.5519	0.5065	0.5688	0.4828	0.5546	0.4275	0.5141	0.4726	0.5319	0.448	0.5144	0.5033	0.5358	0.4384	0.4966
6	0.2	0.3	0.4539	0.3673	0.4835	0.4596	0.5355	0.5121	0.562	0.5164	0.5693	0.495	0.5551	0.4658	0.5382	0.5652	0.6011	0.6398	0.6311	0.5415	0.59	0.5547	0.5913	0.5421	0.5858	0.5175	0.5694	0.5132	0.5715	0.484	0.5577	0.5137	0.5717	0.4921	0.5601	0.4336	0.5154	0.4804	0.5366	0.4507	0.5151	0.5091	0.5376	0.4433	0.4988
6	0.5	0.314	0.4596	0.3888	0.4953	0.4791	0.547	0.5279	0.566	0.5396	0.5819	0.5182	0.5672	0.4904	0.5498	0.5726	0.6012	0.6389	0.6297	0.5532	0.5936	0.5692	0.5999	0.5589	0.5946	0.5406	0.581	0.5309	0.5821	0.5091	0.5695	0.5311	0.5816	0.516	0.5724	0.4569	0.5267	0.4989	0.5478	0.4651	0.5219	0.5168	0.5409	0.4528	0.501
6	1	0.3072	0.519	0.3914	0.5415	0.4794	0.5732	0.5364	0.5718	0.55	0.5876	0.5328	0.5745	0.5115	0.5614	0.5753	0.6017	0.6331	0.6234	0.5566	0.5935	0.5719	0.6025	0.565	0.5969	0.5487	0.5845	0.5348	0.6003	0.5166	0.5846	0.534	0.5962	0.5201	0.5801	0.4804	0.5382	0.5157	0.5551	0.4826	0.5321	0.5184	0.5408	0.4664	0.5076
6	2	0.276	0.6036	0.3812	0.6149	0.4694	0.6215	0.531	0.5785	0.5499	0.5932	0.5408	0.5869	0.523	0.5733	0.5687	0.6031	0.623	0.613	0.5495	0.6064	0.559	0.5969	0.5618	0.5979	0.5549	0.595	0.5193	0.636	0.504	0.632	0.5163	0.635	0.5085	0.6261	0.5026	0.5612	0.538	0.5665	0.5052	0.5433	0.5079	0.5328	0.4732	0.5151
6	3	0.254	0.6342	0.3686	0.647	0.4616	0.6537	0.5185	0.5897	0.5386	0.6067	0.5303	0.6002	0.5237	0.6026	0.553	0.6088	0.6112	0.6009	0.5323	0.6306	0.5441	0.5995	0.5513	0.6034	0.5475	0.6053	0.4999	0.6688	0.4896	0.6592	0.5008	0.6735	0.4922	0.6634	0.4957	0.5758	0.5542	0.5778	0.5257	0.5561	0.4971	0.5296	0.4705	0.5269
6	4	0.2331	0.6513	0.3552	0.6689	0.4491	0.6657	0.5019	0.5941	0.5262	0.6275	0.5206	0.6279	0.5104	0.6256	0.5406	0.6189	0.5967	0.5862	0.5188	0.6527	0.5315	0.6034	0.5411	0.6138	0.5355	0.6238	0.4907	0.6814	0.4815	0.6792	0.4911	0.6858	0.4841	0.6767	0.4932	0.6218	0.5564	0.5809	0.5377	0.5638	0.4871	0.5301	0.4634	0.5503
6	5	0.2197	0.6664	0.3415	0.6765	0.4398	0.6745	0.4941	0.6111	0.5128	0.6424	0.5071	0.6494	0.4994	0.651	0.5277	0.632	0.5837	0.5732	0.5065	0.6706	0.5193	0.6141	0.5307	0.6319	0.5236	0.6396	0.4814	0.6893	0.4759	0.6864	0.4822	0.6918	0.4793	0.6913	0.4861	0.6432	0.556	0.5862	0.5445	0.5672	0.4778	0.5332	0.4592	0.5722
6	6	0.21	0.6757	0.3291	0.6794	0.4252	0.6771	0.4861	0.6173	0.5032	0.6501	0.502	0.666	0.496	0.6686	0.5161	0.6385	0.5721	0.5618	0.4986	0.6764	0.5085	0.6243	0.5205	0.643	0.51	0.6452	0.4729	0.6918	0.4706	0.6964	0.4711	0.6946	0.47	0.6935	0.4814	0.6613	0.5501	0.5864	0.5436	0.5636	0.4631	0.5344	0.453	0.5864
7	0.1	0.2946	0.4593	0.3717	0.4986	0.4655	0.547	0.5131	0.5643	0.5265	0.5805	0.5063	0.5676	0.4768	0.5507	0.569	0.6041	0.6433	0.6338	0.5463	0.5957	0.5604	0.5974	0.551	0.5944	0.5316	0.5827	0.5211	0.5843	0.493	0.5725	0.5211	0.5818	0.4991	0.5716	0.4471	0.53	0.4948	0.5493	0.4633	0.5253	0.5119	0.542	0.4471	0.5038
7	0.2	0.2998	0.4607	0.3785	0.5004	0.4705	0.5479	0.5218	0.5683	0.5332	0.5824	0.5125	0.5695	0.4813	0.5502	0.5723	0.6045	0.6425	0.6329	0.5509	0.5977	0.5648	0.5989	0.5545	0.5946	0.5354	0.5824	0.5289	0.5877	0.5018	0.5729	0.5258	0.5833	0.5085	0.5746	0.4549	0.5331	0.5027	0.5537	0.4656	0.526	0.5149	0.5419	0.4511	0.5051
7	0.5	0.3094	0.4889	0.3888	0.5183	0.4823	0.5624	0.5372	0.5761	0.55	0.5913	0.5325	0.5792	0.5055	0.5619	0.5759	0.6056	0.6391	0.6293	0.5564	0.595	0.5686	0.5991	0.567	0.601	0.5506	0.5892	0.5384	0.5958	0.5198	0.5828	0.5349	0.5893	0.524	0.5853	0.4745	0.5421	0.5161	0.5598	0.4819	0.5347	0.5202	0.5443	0.4626	0.5102
7	1	0.2941	0.5635	0.3884	0.5739	0.4794	0.5953	0.5391	0.5769	0.5558	0.5934	0.5435	0.5858	0.5227	0.5715	0.5782	0.606	0.634	0.6241	0.5565	0.6002	0.5687	0.6008	0.5674	0.5998	0.5541	0.5912	0.5298	0.6106	0.5171	0.604	0.5288	0.6085	0.5236	0.6014	0.4969	0.5543	0.5281	0.5639	0.4928	0.5386	0.5199	0.5444	0.4714	0.5147
7	2	0.2672	0.6266	0.3747	0.641	0.4668	0.6424	0.5272	0.5863	0.5481	0.6008	0.5386	0.5982	0.5304	0.5928	0.5671	0.6123	0.6234	0.6132	0.5423	0.6189	0.5584	0.6018	0.5595	0.6037	0.5555	0.6029	0.5102	0.6527	0.4991	0.6475	0.5099	0.6642	0.5012	0.6479	0.5026	0.5728	0.5486	0.5755	0.5164	0.5512	0.5045	0.534	0.4741	0.524
7	3	0.2425	0.6463	0.3653	0.6612	0.4532	0.6617	0.5089	0.5893	0.5324	0.6193	0.5252	0.6184	0.5203	0.6164	0.5501	0.6202	0.6077	0.5973	0.5263	0.6481	0.5398	0.6041	0.5477	0.612	0.5422	0.6159	0.4947	0.6761	0.4869	0.6741	0.4964	0.6826	0.4891	0.673	0.4991	0.6067	0.5596	0.5849	0.5355	0.5638	0.4927	0.5315	0.4679	0.5422
7	4	0.2235	0.6619	0.3454	0.6718	0.4424	0.6694	0.4974	0.6091	0.5199	0.6399	0.5157	0.6443	0.5061	0.6445	0.5342	0.6282	0.5906	0.5801	0.5114	0.6683	0.5252	0.6116	0.5384	0.6274	0.5336	0.6386	0.4859	0.6863	0.4799	0.6849	0.4864	0.6919	0.4837	0.6884	0.491	0.6359	0.5579	0.5876	0.5432	0.5679	0.4841	0.5364	0.4613	0.5659
7	5	0.2102	0.6728	0.3341	0.6786	0.4318	0.6752	0.4898	0.6198	0.5081	0.649	0.5035	0.6617	0.5005	0.668	0.5239	0.6372	0.5777	0.5673	0.5025	0.6778	0.5124	0.6209	0.5256	0.6416	0.5157	0.645	0.4763	0.6894	0.4735	0.6961	0.4759	0.6945	0.4753	0.6927	0.4848	0.6573	0.5528	0.5872	0.5452	0.5667	0.4685	0.5354	0.4579	0.5877
7	6	0.2001	0.6835	0.3204	0.6836	0.4186	0.6791	0.482	0.6203	0.5005	0.6558	0.4962	0.6703	0.4943	0.679	0.5114	0.6409	0.5681	0.5578	0.495	0.6816	0.5021	0.626	0.5138	0.6547	0.5059	0.6555	0.4654	0.695	0.4653	0.7035	0.4664	0.6977	0.465	0.6891	0.4801	0.6712	0.5499	0.593	0.5468	0.566	0.4588	0.5338	0.4492	0.5962
7	7	0.1939	0.6869	0.3047	0.6902	0.4063	0.6832	0.4737	0.6234	0.4925	0.6548	0.4892	0.675	0.4897	0.6864	0.5011	0.6486	0.5617	0.5515	0.4833	0.6841	0.4923	0.629	0.5047	0.6527	0.5018	0.6561	0.453	0.6945	0.4566	0.7069	0.4535	0.7014	0.455	0.6922	0.4777	0.6835	0.5418	0.5895	0.5483	0.567	0.4452	0.5347	0.4385	0.6043
8	0.1	0.2977	0.472	0.3765	0.5128	0.4721	0.5582	0.5254	0.5752	0.54	0.5907	0.5217	0.5804	0.4904	0.5614	0.5737	0.6089	0.6413	0.6314	0.5543	0.6032	0.5629	0.5997	0.5614	0.6038	0.5423	0.59	0.5306	0.5974	0.5068	0.5833	0.5297	0.5945	0.5136	0.5849	0.4617	0.5422	0.5086	0.559	0.4777	0.5366	0.517	0.5475	0.4574	0.515
8	0.2	0.3007	0.474	0.3823	0.5134	0.4776	0.5606	0.5307	0.577	0.5443	0.5912	0.5283	0.5828	0.4971	0.5622	0.5767	0.6102	0.64	0.6301	0.5564	0.6005	0.5668	0.6015	0.5613	0.6012	0.5452	0.5905	0.5366	0.6004	0.516	0.5893	0.5358	0.598	0.521	0.5885	0.4692	0.5445	0.5164	0.5638	0.4802	0.5376	0.5197	0.549	0.4609	0.5153
8	0.5	0.3003	0.5344	0.3897	0.5617	0.4821	0.5837	0.5427	0.5821	0.5564	0.5975	0.542	0.5879	0.5193	0.5742	0.5789	0.6095	0.6353	0.6251	0.5604	0.603	0.571	0.6043	0.5698	0.6043	0.5568	0.5962	0.5347	0.6073	0.5206	0.5958	0.5342	0.6036	0.5289	0.6003	0.4879	0.5537	0.529	0.57	0.4919	0.5422	0.5215	0.548	0.4706	0.5193
8	1	0.2834	0.5895	0.3837	0.6088	0.4754	0.6172	0.5366	0.5788	0.5579	0.6015	0.5467	0.5914	0.5285	0.5821	0.5779	0.6103	0.6279	0.6178	0.5573	0.6113	0.5682	0.6038	0.5671	0.6012	0.5606	0.5979	0.5239	0.6302	0.5119	0.6291	0.525	0.6333	0.5177	0.6288	0.5046	0.5655	0.5447	0.5775	0.5044	0.5471	0.5153	0.5432	0.4753	0.5217
8	2	0.2567	0.6372	0.3727	0.6488	0.4604	0.6539	0.5235	0.5894	0.5432	0.6078	0.5365	0.6036	0.5267	0.6035	0.5604	0.6187	0.6173	0.6068	0.5353	0.6393	0.551	0.6058	0.5563	0.6097	0.5528	0.61	0.5048	0.6667	0.4935	0.6631	0.504	0.6727	0.4963	0.6667	0.5054	0.5938	0.5594	0.5865	0.5306	0.563	0.5042	0.5417	0.4748	0.5328
8	3	0.2299	0.6555	0.3537	0.6685	0.446	0.6671	0.5046	0.5997	0.5264	0.629	0.5227	0.635	0.5135	0.6317	0.5441	0.6246	0.6002	0.5899	0.5198	0.667	0.5326	0.6111	0.543	0.6195	0.5394	0.6299	0.4904	0.6829	0.4831	0.6802	0.4904	0.6916	0.4868	0.6872	0.4973	0.6261	0.5627	0.5885	0.543	0.5699	0.4873	0.535	0.4659	0.5629
8	4	0.2155	0.6688	0.3392	0.6756	0.4382	0.6712	0.4935	0.6162	0.5132	0.6484	0.5094	0.6558	0.5023	0.6593	0.5296	0.637	0.5845	0.574	0.5071	0.6752	0.5189	0.6179	0.5321	0.638	0.5236	0.6404	0.4812	0.6866	0.4779	0.6947	0.4821	0.693	0.4802	0.6922	0.4882	0.6446	0.5582	0.5892	0.5473	0.5703	0.4764	0.5343	0.4619	0.5866
8	5	0.2059	0.6825	0.3283	0.681	0.4233	0.6784	0.4862	0.6201	0.5051	0.6563	0.5018	0.6705	0.4981	0.6791	0.5153	0.643	0.5731	0.5627	0.4995	0.6817	0.5066	0.6255	0.5179	0.65	0.51	0.6511	0.4708	0.6931	0.4696	0.7028	0.4723	0.6975	0.4679	0.6907	0.4839	0.6695	0.552	0.5902	0.5467	0.5673	0.4632	0.5358	0.4538	0.5929
8	6	0.1959	0.6862	0.3086	0.6894	0.4131	0.6831	0.4789	0.6249	0.4954	0.6544	0.4929	0.6739	0.491	0.684	0.5069	0.6468	0.5646	0.5544	0.4882	0.6853	0.4967	0.6265	0.5109	0.654	0.5038	0.6578	0.4603	0.6967	0.4609	0.7076	0.46	0.7019	0.4597	0.6933	0.4798	0.6803	0.5487	0.5968	0.5524	0.572	0.4538	0.5365	0.4421	0.6052
8	7	0.1906	0.6888	0.2991	0.6921	0.4006	0.6843	0.4696	0.6267	0.488	0.6554	0.4864	0.682	0.4854	0.6905	0.4964	0.647	0.5596	0.5494	0.4785	0.6852	0.4859	0.6315	0.4998	0.6595	0.4994	0.6606	0.4459	0.6987	0.4478	0.7076	0.4444	0.7047	0.4484	0.696	0.4752	0.6873	0.5401	0.5966	0.5503	0.5687	0.4359	0.5345	0.4339	0.6077
8	8	0.1874	0.6912	0.2883	0.6952	0.3861	0.6865	0.4598	0.6291	0.4785	0.658	0.4789	0.6812	0.4788	0.6913	0.4885	0.6487	0.5524	0.5422	0.4682	0.6847	0.4763	0.6313	0.4909	0.6651	0.489	0.6629	0.4371	0.7007	0.4374	0.7128	0.4339	0.7072	0.4366	0.6977	0.4694	0.6895	0.5335	0.5996	0.5497	0.5693	0.4217	0.5326	0.4254	0.611
9	0.1	0.2951	0.4921	0.3789	0.5256	0.4771	0.5698	0.5318	0.5797	0.548	0.5979	0.536	0.5963	0.5039	0.5722	0.5743	0.6096	0.6408	0.6306	0.5574	0.6066	0.5636	0.6009	0.5653	0.6074	0.5512	0.5994	0.5344	0.6041	0.5157	0.5935	0.5334	0.5989	0.5223	0.5961	0.4758	0.5542	0.5232	0.5698	0.4902	0.5457	0.5147	0.547	0.4619	0.5192
9	0.2	0.295	0.5019	0.3846	0.5398	0.4767	0.5718	0.5352	0.5799	0.5536	0.6007	0.5424	0.5973	0.5105	0.573	0.576	0.6096	0.6373	0.6271	0.5601	0.6075	0.5689	0.6062	0.5676	0.6071	0.5523	0.5966	0.5379	0.61	0.5196	0.5996	0.5357	0.6008	0.5228	0.5953	0.4836	0.5575	0.529	0.5725	0.4919	0.5458	0.5165	0.547	0.4641	0.5185
9	0.5	0.2917	0.5681	0.3848	0.5945	0.4795	0.5997	0.5424	0.5847	0.5615	0.605	0.5465	0.5933	0.5258	0.5807	0.5768	0.6087	0.6335	0.6231	0.5625	0.6107	0.5715	0.6069	0.5729	0.6079	0.5625	0.6023	0.5276	0.6235	0.5161	0.6156	0.531	0.62	0.5227	0.6153	0.4965	0.5631	0.5426	0.5796	0.5022	0.5494	0.5187	0.5484	0.4723	0.5229
9	1	0.2694	0.6135	0.379	0.6345	0.4704	0.636	0.5338	0.5846	0.5564	0.6103	0.5434	0.5955	0.5327	0.589	0.5733	0.6145	0.6228	0.6125	0.5512	0.6208	0.5627	0.6052	0.5704	0.6122	0.5607	0.6033	0.5186	0.6508	0.5052	0.6445	0.5161	0.6627	0.5115	0.6484	0.5074	0.5725	0.5544	0.5868	0.5147	0.5539	0.5141	0.5463	0.4788	0.5301
9	2	0.2441	0.6495	0.3626	0.6623	0.4514	0.6589	0.5193	0.5972	0.5392	0.6244	0.5328	0.6221	0.5221	0.6171	0.5542	0.6214	0.6118	0.6013	0.5314	0.6519	0.5443	0.6078	0.5534	0.6126	0.5477	0.6191	0.4965	0.6769	0.4894	0.674	0.4981	0.6813	0.4912	0.6768	0.5048	0.6121	0.5689	0.5967	0.5381	0.5691	0.4978	0.5404	0.4745	0.552
9	3	0.2218	0.6627	0.3426	0.6723	0.4425	0.6693	0.4998	0.6129	0.5217	0.6428	0.5177	0.6462	0.5123	0.6543	0.5376	0.6344	0.5935	0.5832	0.513	0.6718	0.5261	0.6088	0.5401	0.6327	0.5319	0.6328	0.4855	0.6847	0.4811	0.6873	0.4858	0.6919	0.4813	0.6886	0.4913	0.64	0.5663	0.5951	0.5484	0.5736	0.4809	0.535	0.4658	0.5787
9	4	0.2071	0.6791	0.3333	0.6801	0.4316	0.676	0.4899	0.6228	0.5081	0.6542	0.5055	0.6667	0.5022	0.6694	0.5224	0.6421	0.5793	0.5688	0.5045	0.6809	0.5112	0.6238	0.5252	0.6473	0.5185	0.6522	0.4741	0.6889	0.4735	0.699	0.477	0.6957	0.4742	0.6888	0.4868	0.6576	0.5563	0.5902	0.5512	0.5735	0.471	0.5371	0.459	0.5914
9	5	0.1987	0.685	0.315	0.6886	0.4179	0.6821	0.4828	0.6262	0.5002	0.658	0.4974	0.6734	0.4949	0.6823	0.5121	0.6471	0.5701	0.5598	0.4932	0.6848	0.5012	0.6277	0.5139	0.6535	0.5074	0.658	0.4648	0.6967	0.4652	0.7083	0.4665	0.701	0.4645	0.6921	0.4819	0.6777	0.5548	0.5999	0.5528	0.5728	0.4586	0.5382	0.4481	0.6046
9	6	0.1924	0.6885	0.3028	0.6921	0.406	0.6836	0.4746	0.6268	0.4918	0.6541	0.4878	0.6823	0.4891	0.6872	0.4997	0.6463	0.5627	0.5525	0.486	0.6875	0.4917	0.6299	0.5036	0.6596	0.502	0.6626	0.4524	0.6985	0.4547	0.7071	0.4504	0.7036	0.4543	0.6948	0.477	0.687	0.5436	0.5972	0.5519	0.571	0.4467	0.5389	0.4371	0.6093
9	7	0.1885	0.6906	0.2943	0.694	0.3955	0.6845	0.4666	0.6295	0.4819	0.6604	0.4822	0.6819	0.4811	0.6914	0.4928	0.6506	0.5559	0.5457	0.4733	0.6861	0.4804	0.6318	0.4959	0.6648	0.4937	0.6634	0.4424	0.7005	0.441	0.7127	0.441	0.7058	0.4428	0.6978	0.4723	0.69	0.5375	0.5988	0.551	0.5701	0.4288	0.5332	0.431	0.6102
9	8	0.183	0.6929	0.2792	0.6974	0.38	0.6877	0.4542	0.63	0.4757	0.6601	0.4755	0.6821	0.4744	0.6943	0.4832	0.6515	0.5485	0.5383	0.4615	0.6848	0.4719	0.6334	0.4861	0.6686	0.4855	0.666	0.4325	0.7012	0.4309	0.7166	0.428	0.7077	0.4315	0.7002	0.466	0.6905	0.5298	0.603	0.5497	0.5708	0.4129	0.5303	0.4163	0.6143
10	0.1	0.2931	0.5226	0.3827	0.5509	0.475	0.5779	0.5357	0.5836	0.5553	0.6062	0.5409	0.6	0.5163	0.5854	0.5737	0.6105	0.6328	0.6227	0.5597	0.6118	0.5644	0.6035	0.5675	0.6089	0.5568	0.6041	0.5325	0.6102	0.5157	0.6025	0.5314	0.6024	0.5225	0.6036	0.483	0.5632	0.5345	0.5777	0.4994	0.5516	0.5147	0.5472	0.4685	0.5282
10	0.2	0.2942	0.5451	0.3829	0.5797	0.4755	0.5847	0.5403	0.5875	0.5599	0.6076	0.5428	0.5963	0.5205	0.5857	0.574	0.6096	0.6286	0.6186	0.5606	0.6111	0.5707	0.6088	0.5706	0.6086	0.5608	0.6051	0.5332	0.6179	0.5155	0.6056	0.5302	0.6096	0.5236	0.6063	0.4889	0.5652	0.5403	0.5814	0.5021	0.5522	0.5153	0.5466	0.4699	0.5265
10	0.5	0.2819	0.599	0.3805	0.621	0.473	0.6189	0.5394	0.583	0.5621	0.6121	0.5486	0.5999	0.5344	0.5932	0.5755	0.6124	0.6236	0.6134	0.5599	0.625	0.5665	0.6046	0.5724	0.6108	0.5668	0.609	0.5243	0.6382	0.5085	0.6306	0.5248	0.6392	0.5172	0.6373	0.5033	0.5711	0.5522	0.588	0.5109	0.5548	0.519	0.5511	0.4764	0.5304
10	1	0.2614	0.6331	0.3713	0.6471	0.462	0.6477	0.5336	0.5942	0.5538	0.6141	0.5452	0.6099	0.5325	0.5991	0.5651	0.616	0.6207	0.6102	0.5467	0.6389	0.5573	0.6106	0.5633	0.6128	0.5562	0.6122	0.5104	0.6617	0.4986	0.652	0.5077	0.6671	0.5041	0.6641	0.5097	0.5836	0.5622	0.5941	0.5276	0.5645	0.5083	0.5442	0.4826	0.5395
10	2	0.2312	0.6562	0.3537	0.6676	0.4465	0.6654	0.5117	0.6043	0.5332	0.6348	0.5263	0.6372	0.517	0.6331	0.5465	0.627	0.606	0.5955	0.5225	0.6673	0.5365	0.608	0.5487	0.6218	0.5437	0.6271	0.4914	0.6796	0.4871	0.6801	0.4907	0.6856	0.489	0.6866	0.4999	0.6285	0.5711	0.5995	0.5461	0.5749	0.4876	0.54	0.4722	0.5672
10	3	0.2142	0.6762	0.34	0.6766	0.437	0.6702	0.4948	0.6199	0.5186	0.651	0.5121	0.6588	0.5077	0.6655	0.5309	0.6362	0.5885	0.5782	0.5096	0.6791	0.5198	0.6204	0.5327	0.6423	0.5256	0.6461	0.4808	0.688	0.4782	0.6955	0.4812	0.6934	0.4782	0.6883	0.4913	0.6488	0.5642	0.5966	0.5538	0.5779	0.4768	0.5347	0.4628	0.5899
10	4	0.2024	0.6823	0.3244	0.6854	0.4245	0.6804	0.4871	0.6248	0.5042	0.6555	0.5013	0.6733	0.4984	0.6773	0.5151	0.6472	0.575	0.5645	0.4958	0.684	0.5073	0.6315	0.5186	0.6507	0.5129	0.6557	0.4696	0.6938	0.4695	0.7061	0.4715	0.6975	0.4685	0.6914	0.4848	0.6686	0.5584	0.5983	0.5543	0.5757	0.4641	0.5383	0.4552	0.5978
10	5	0.1944	0.6878	0.3053	0.6916	0.415	0.6834	0.4799	0.6271	0.4947	0.6553	0.4918	0.681	0.4915	0.6874	0.5049	0.6456	0.5672	0.5569	0.4886	0.6881	0.4956	0.6307	0.51	0.6618	0.5048	0.663	0.4606	0.6989	0.4597	0.708	0.4588	0.7014	0.4592	0.6943	0.4785	0.6831	0.5516	0.6006	0.5557	0.5754	0.4529	0.5378	0.4431	0.6071
10	6	0.1898	0.6903	0.2981	0.6932	0.399	0.6845	0.47	0.629	0.487	0.6594	0.4853	0.6814	0.486	0.6897	0.4959	0.6509	0.5588	0.5485	0.4796	0.6859	0.4845	0.6325	0.4997	0.6636	0.4973	0.6636	0.446	0.7002	0.4481	0.7101	0.4455	0.7053	0.4495	0.6972	0.4762	0.6892	0.543	0.6023	0.5542	0.5732	0.4368	0.5345	0.4338	0.6077
10	7	0.1833	0.6927	0.2867	0.6958	0.385	0.6867	0.4582	0.6311	0.479	0.6616	0.4791	0.6825	0.4777	0.6939	0.4877	0.653	0.5524	0.5422	0.4683	0.6842	0.4777	0.6347	0.4904	0.6686	0.4884	0.6657	0.4391	0.7013	0.4373	0.7162	0.4345	0.7079	0.4359	0.7012	0.4693	0.692	0.534	0.6046	0.5501	0.5713	0.4199	0.5326	0.4251	0.6122
10	8	0.1813	0.6934	0.278	0.6987	0.3747	0.6904	0.4471	0.6324	0.4696	0.662	0.4712	0.6826	0.4691	0.6978	0.4781	0.6507	0.5446	0.5344	0.4552	0.689	0.4693	0.6345	0.4821	0.6678	0.481	0.666	0.4248	0.7015	0.4254	0.7166	0.4234	0.7088	0.4255	0.7017	0.4601	0.6938	0.5264	0.6125	0.5477	0.5702	0.4052	0.5294	0.4109	0.6178
11	0.1	0.2908	0.5543	0.3756	0.5769	0.4711	0.5933	0.5347	0.5843	0.5562	0.6082	0.5437	0.6025	0.5235	0.595	0.5728	0.6125	0.6271	0.6169	0.5599	0.6165	0.5651	0.6049	0.5664	0.6092	0.5603	0.6091	0.5247	0.6141	0.5123	0.6075	0.5266	0.6112	0.5187	0.6113	0.491	0.5729	0.545	0.587	0.5105	0.5598	0.5081	0.5422	0.4701	0.5308
11	0.2	0.2885	0.5724	0.3804	0.6054	0.4718	0.6068	0.5373	0.586	0.5595	0.6118	0.5484	0.6042	0.5279	0.5956	0.5717	0.6111	0.6249	0.6147	0.5588	0.622	0.5667	0.6046	0.5685	0.6099	0.5645	0.6124	0.5248	0.6266	0.5124	0.622	0.5257	0.6238	0.5182	0.6165	0.4972	0.5749	0.5491	0.5885	0.5126	0.5603	0.5113	0.5448	0.4717	0.5307
11	0.5	0.2713	0.6188	0.3737	0.6386	0.4661	0.6373	0.5359	0.5917	0.5588	0.6126	0.5494	0.605	0.5375	0.6019	0.5673	0.6098	0.6227	0.6121	0.5534	0.6335	0.5603	0.6051	0.5703	0.6138	0.5638	0.6121	0.5161	0.6481	0.5042	0.6435	0.5158	0.656	0.5107	0.6533	0.5086	0.58	0.5584	0.593	0.5216	0.5625	0.5103	0.5448	0.4785	0.5361
11	1	0.2505	0.6481	0.3636	0.6489	0.4564	0.6524	0.5245	0.5958	0.5479	0.6205	0.5375	0.6165	0.5317	0.6125	0.5582	0.6206	0.615	0.6043	0.5387	0.6513	0.5498	0.6073	0.5599	0.6174	0.5549	0.622	0.5017	0.6667	0.4957	0.6687	0.5009	0.6754	0.4994	0.6726	0.5105	0.6031	0.5635	0.5956	0.5368	0.5715	0.5006	0.5417	0.4781	0.5466
11	2	0.2183	0.6708	0.3428	0.6726	0.4418	0.6658	0.5045	0.6074	0.5277	0.6493	0.5247	0.6523	0.5148	0.6505	0.5401	0.6355	0.5994	0.589	0.5171	0.6728	0.5303	0.6144	0.5406	0.6307	0.538	0.6326	0.4853	0.6819	0.4847	0.686	0.4878	0.6897	0.4825	0.6845	0.4979	0.6372	0.5707	0.6011	0.5516	0.5794	0.4834	0.5374	0.4684	0.582
11	3	0.2067	0.6813	0.33	0.6834	0.4316	0.678	0.4918	0.6243	0.5122	0.6542	0.5075	0.6674	0.5047	0.6736	0.5246	0.6433	0.5836	0.5731	0.5017	0.6802	0.5143	0.6277	0.5276	0.6466	0.5204	0.6512	0.4763	0.6902	0.4746	0.7028	0.4776	0.6955	0.4746	0.6894	0.4895	0.6616	0.5637	0.5977	0.5571	0.5805	0.4696	0.5357	0.4583	0.5947
11	4	0.1972	0.6868	0.3127	0.69	0.4185	0.6824	0.4837	0.6278	0.4993	0.6545	0.4962	0.681	0.4939	0.6845	0.5091	0.6448	0.573	0.5625	0.4917	0.6848	0.5004	0.6296	0.5139	0.6598	0.5089	0.6608	0.4647	0.6962	0.4636	0.7081	0.4659	0.7002	0.4628	0.6915	0.4821	0.6785	0.5588	0.6029	0.5575	0.5784	0.4594	0.5381	0.4472	0.6055
11	5	0.1917	0.6896	0.3016	0.6926	0.4058	0.6839	0.4767	0.6282	0.4906	0.6582	0.4883	0.6827	0.4884	0.6864	0.5012	0.6512	0.562	0.5518	0.4851	0.6878	0.4903	0.6314	0.5038	0.6637	0.4999	0.6635	0.4542	0.7006	0.4549	0.709	0.4539	0.7043	0.454	0.6958	0.4791	0.6876	0.5477	0.6027	0.5585	0.5779	0.4461	0.538	0.4396	0.6086
11	6	0.1847	0.6919	0.2912	0.6952	0.3954	0.6846	0.4632	0.6321	0.4837	0.661	0.4826	0.683	0.4816	0.6918	0.4921	0.6528	0.5558	0.5455	0.4721	0.6858	0.4799	0.633	0.4946	0.6683	0.4931	0.6654	0.4433	0.7003	0.4428	0.7149	0.4406	0.7068	0.4442	0.7013	0.4729	0.6934	0.5409	0.6057	0.554	0.5739	0.4291	0.5346	0.4294	0.6101
11	7	0.1815	0.6931	0.2823	0.6987	0.3787	0.6902	0.4532	0.633	0.4759	0.6621	0.4769	0.6844	0.4736	0.6971	0.4836	0.6512	0.5489	0.5387	0.4624	0.6874	0.4729	0.6347	0.4861	0.6683	0.485	0.6658	0.4338	0.7016	0.4314	0.7176	0.4295	0.7098	0.4324	0.7013	0.4644	0.6932	0.5305	0.6083	0.5519	0.5738	0.4152	0.5315	0.4181	0.6145
11	8	0.1788	0.6941	0.2745	0.699	0.367	0.691	0.4413	0.6342	0.4628	0.6641	0.4659	0.6867	0.4666	0.6995	0.4722	0.6528	0.5401	0.5299	0.4497	0.6899	0.462	0.6367	0.4789	0.667	0.476	0.6713	0.4209	0.702	0.4217	0.7183	0.4189	0.7096	0.4203	0.7011	0.4575	0.6951	0.5214	0.616	0.5483	0.572	0.4013	0.5304	0.4036	0.6216
12	0.1	0.2821	0.5764	0.3757	0.6112	0.4648	0.6096	0.532	0.5828	0.5571	0.614	0.5441	0.6065	0.5291	0.6003	0.563	0.6082	0.6244	0.6137	0.5524	0.6214	0.5573	0.5986	0.5666	0.6114	0.5618	0.6128	0.5167	0.629	0.5075	0.6206	0.5186	0.6295	0.5142	0.6276	0.4979	0.5777	0.5534	0.5935	0.519	0.5659	0.5022	0.5383	0.4736	0.5367
12	0.2	0.2782	0.6049	0.3762	0.6296	0.4651	0.622	0.5345	0.5863	0.5573	0.6146	0.5461	0.6053	0.5339	0.6016	0.5608	0.6047	0.6226	0.6119	0.5522	0.6307	0.5578	0.5989	0.5671	0.6119	0.5635	0.6121	0.5144	0.6376	0.5042	0.6343	0.5163	0.6361	0.5109	0.6339	0.5021	0.5792	0.5592	0.5978	0.5211	0.5661	0.5042	0.5407	0.4751	0.5373
12	0.5	0.2595	0.6411	0.3684	0.6465	0.4591	0.6428	0.5283	0.5922	0.5506	0.6158	0.544	0.6078	0.5371	0.6067	0.56	0.6125	0.6179	0.6072	0.5461	0.6449	0.5534	0.6026	0.5651	0.6192	0.5592	0.6153	0.5082	0.6579	0.5018	0.6592	0.5046	0.6663	0.5022	0.6639	0.5122	0.5917	0.5664	0.6011	0.531	0.569	0.5006	0.5405	0.4781	0.5418
12	1	0.2343	0.6639	0.3571	0.6617	0.4488	0.6608	0.5199	0.6	0.5388	0.6272	0.5366	0.6297	0.5275	0.6249	0.5503	0.62	0.6099	0.5993	0.5313	0.6645	0.5409	0.6066	0.5545	0.6206	0.5482	0.6234	0.4932	0.6709	0.4898	0.6751	0.4972	0.6779	0.4912	0.6764	0.5072	0.6179	0.5711	0.6023	0.5447	0.5771	0.4929	0.5379	0.4756	0.5537
12	2	0.2154	0.6769	0.3373	0.6799	0.4363	0.6708	0.4999	0.6175	0.5216	0.6528	0.5181	0.6568	0.5118	0.6651	0.5356	0.6421	0.5959	0.5855	0.5103	0.6747	0.524	0.6213	0.5351	0.6351	0.5315	0.6432	0.4813	0.6868	0.4773	0.6967	0.482	0.6935	0.4784	0.6899	0.4951	0.6493	0.5698	0.6013	0.5571	0.5835	0.4744	0.5338	0.4634	0.5942
12	3	0.2007	0.6834	0.3233	0.6864	0.4266	0.68	0.4866	0.6236	0.505	0.6499	0.5032	0.6765	0.499	0.6769	0.5153	0.644	0.5794	0.5689	0.4962	0.6817	0.5077	0.6306	0.5227	0.6516	0.5164	0.6556	0.4684	0.6946	0.4683	0.7052	0.47	0.6994	0.4677	0.6905	0.4857	0.6694	0.5645	0.6028	0.5582	0.5806	0.4647	0.5364	0.4528	0.5996
12	4	0.1941	0.6891	0.306	0.692	0.4142	0.683	0.4795	0.628	0.4935	0.6562	0.4919	0.6799	0.491	0.6851	0.5063	0.6477	0.5683	0.5578	0.4882	0.6871	0.4944	0.6308	0.5089	0.6635	0.5064	0.6652	0.4604	0.6992	0.4594	0.7089	0.4603	0.7018	0.4581	0.6962	0.4816	0.6813	0.555	0.6049	0.5595	0.5795	0.4519	0.535	0.444	0.6087
12	5	0.1874	0.6906	0.2939	0.6951	0.4009	0.6842	0.4699	0.6314	0.4873	0.6599	0.485	0.6834	0.4848	0.6905	0.4966	0.6536	0.5593	0.5491	0.4785	0.6872	0.486	0.6345	0.4981	0.6651	0.4969	0.666	0.4489	0.6999	0.4482	0.7137	0.4467	0.7057	0.448	0.6995	0.4751	0.6914	0.5454	0.607	0.5569	0.5776	0.4389	0.5369	0.4334	0.6093
12	6	0.182	0.6929	0.2878	0.6974	0.3831	0.6899	0.4588	0.6338	0.4791	0.6631	0.4795	0.6836	0.476	0.6936	0.4888	0.6525	0.5526	0.5423	0.4698	0.6873	0.4773	0.6358	0.4894	0.6673	0.4878	0.6677	0.4372	0.7009	0.4374	0.7159	0.435	0.7088	0.4389	0.7017	0.4669	0.6939	0.5359	0.609	0.5551	0.577	0.4221	0.5337	0.4243	0.6136
12	7	0.18	0.6934	0.2769	0.699	0.373	0.6909	0.447	0.6332	0.4695	0.6627	0.4727	0.6866	0.47	0.698	0.4773	0.6512	0.5459	0.5357	0.4544	0.6904	0.4677	0.6351	0.4816	0.6662	0.4811	0.6731	0.4279	0.7028	0.427	0.7175	0.4235	0.7094	0.4265	0.7013	0.4585	0.6944	0.526	0.6137	0.5523	0.5761	0.4055	0.5301	0.4083	0.6195
12	8	0.1771	0.6959	0.2654	0.7017	0.3612	0.6927	0.4398	0.6356	0.4596	0.6655	0.4608	0.6881	0.4618	0.7003	0.4653	0.6521	0.5366	0.5265	0.4443	0.6902	0.4556	0.6361	0.4726	0.6692	0.4736	0.6758	0.415	0.7027	0.4141	0.7192	0.4117	0.7111	0.4141	0.702	0.4538	0.6961	0.5198	0.6231	0.5498	0.576	0.3945	0.5274	0.3946	0.625
13	0.1	0.2731	0.611	0.3695	0.6319	0.4592	0.6299	0.5261	0.5828	0.5501	0.6101	0.5446	0.6087	0.53	0.6007	0.5571	0.6028	0.6187	0.6079	0.5478	0.6312	0.5533	0.5983	0.5649	0.6158	0.5573	0.6104	0.5075	0.6348	0.5015	0.632	0.5098	0.6396	0.5061	0.6304	0.5021	0.586	0.5622	0.6023	0.5284	0.5728	0.5011	0.5398	0.4717	0.5378
13	0.2	0.2646	0.6249	0.367	0.6456	0.4594	0.6377	0.528	0.5881	0.5486	0.6097	0.5448	0.6079	0.5333	0.604	0.5584	0.6057	0.6176	0.6068	0.5435	0.6345	0.5526	0.5981	0.5652	0.6146	0.5579	0.6104	0.5072	0.6472	0.5002	0.6466	0.508	0.6545	0.5036	0.649	0.5066	0.5864	0.565	0.6036	0.5294	0.5722	0.4991	0.5377	0.4745	0.5381
13	0.5	0.2458	0.6543	0.3603	0.6546	0.4538	0.6514	0.5234	0.5919	0.5437	0.6218	0.5409	0.6206	0.5318	0.6145	0.5528	0.6138	0.6133	0.6026	0.538	0.6573	0.5453	0.6023	0.5565	0.6153	0.5501	0.6185	0.4972	0.6652	0.4969	0.6687	0.5001	0.6721	0.496	0.6719	0.5079	0.6034	0.5692	0.6022	0.5398	0.5763	0.4934	0.5366	0.4731	0.547
13	1	0.2223	0.6696	0.3423	0.6733	0.4428	0.6681	0.5119	0.6062	0.5331	0.635	0.5309	0.6361	0.5248	0.6401	0.5465	0.626	0.6051	0.5945	0.5198	0.6667	0.5384	0.6132	0.5471	0.6251	0.5406	0.6271	0.489	0.6762	0.4862	0.6836	0.4908	0.6833	0.4867	0.6813	0.5029	0.629	0.57	0.6013	0.5513	0.582	0.4844	0.5363	0.4686	0.5694
13	2	0.2079	0.6818	0.3298	0.6838	0.4329	0.6754	0.4933	0.6238	0.5155	0.6528	0.5094	0.6686	0.5085	0.6725	0.5269	0.6407	0.5908	0.5804	0.5028	0.6805	0.5192	0.6267	0.5305	0.6446	0.5261	0.649	0.4761	0.6919	0.4732	0.7019	0.4758	0.6943	0.4735	0.6898	0.4921	0.6625	0.57	0.6049	0.5617	0.5878	0.4706	0.5375	0.4582	0.5955
13	3	0.1978	0.6855	0.3119	0.6903	0.4205	0.6821	0.4838	0.6268	0.498	0.6546	0.4984	0.6784	0.4958	0.6782	0.511	0.646	0.575	0.5645	0.4904	0.6853	0.5006	0.6301	0.5134	0.6593	0.5097	0.6605	0.4652	0.6961	0.463	0.7081	0.4651	0.6997	0.464	0.6927	0.4831	0.6719	0.5635	0.6066	0.5622	0.584	0.4598	0.5341	0.4483	0.6076
13	4	0.1888	0.6905	0.2979	0.694	0.408	0.6836	0.4756	0.6297	0.4904	0.6597	0.4887	0.6813	0.4875	0.6863	0.5011	0.653	0.5641	0.5537	0.4835	0.6862	0.4909	0.6326	0.5031	0.6618	0.5007	0.6649	0.4565	0.6995	0.4547	0.7119	0.4557	0.7032	0.4544	0.6979	0.479	0.6869	0.5517	0.6078	0.5615	0.5817	0.445	0.5374	0.4398	0.6082
13	5	0.1837	0.6922	0.2923	0.6967	0.3938	0.6877	0.4642	0.6349	0.4839	0.6614	0.4828	0.6827	0.4806	0.6922	0.493	0.6544	0.5553	0.5449	0.4758	0.6888	0.4811	0.636	0.4932	0.6682	0.4933	0.6668	0.4443	0.7013	0.4422	0.715	0.4395	0.7094	0.4446	0.7018	0.471	0.6946	0.5417	0.6089	0.5587	0.5805	0.4322	0.5357	0.4302	0.6132
13	6	0.1808	0.6931	0.2804	0.698	0.3762	0.691	0.4537	0.6336	0.4758	0.6641	0.4752	0.6867	0.4731	0.6978	0.4841	0.6526	0.5491	0.5389	0.4611	0.6899	0.4731	0.6367	0.485	0.6655	0.4842	0.6704	0.4341	0.7019	0.4318	0.7185	0.43	0.7088	0.4331	0.7009	0.4639	0.6933	0.5313	0.6106	0.5566	0.5792	0.4164	0.5326	0.4171	0.616
13	7	0.1776	0.6954	0.2714	0.7007	0.3662	0.6924	0.4431	0.635	0.4651	0.6639	0.4671	0.6881	0.4669	0.7009	0.4722	0.6526	0.5405	0.5304	0.4519	0.6915	0.4643	0.6334	0.4777	0.6692	0.4781	0.6757	0.4204	0.7019	0.4204	0.7177	0.4183	0.7115	0.421	0.7025	0.4564	0.6955	0.5213	0.6222	0.5548	0.5795	0.4001	0.5284	0.4004	0.6254
13	8	0.1743	0.6971	0.261	0.7018	0.3531	0.6951	0.431	0.6359	0.4551	0.6679	0.4555	0.6903	0.4568	0.6992	0.46	0.6546	0.533	0.523	0.4399	0.6916	0.4524	0.6358	0.4656	0.6676	0.4706	0.6768	0.4112	0.7025	0.4077	0.7195	0.4067	0.7106	0.4086	0.7024	0.4484	0.6969	0.514	0.6252	0.5485	0.5771	0.3896	0.5277	0.3883	0.6256
14	0.1	0.2618	0.6312	0.3614	0.6407	0.4546	0.6417	0.5225	0.5854	0.5433	0.6084	0.5396	0.6076	0.5299	0.6013	0.5542	0.6067	0.6169	0.6062	0.5396	0.6359	0.5459	0.5982	0.5602	0.6141	0.5543	0.6126	0.5016	0.6427	0.4969	0.6463	0.5028	0.6551	0.4989	0.6493	0.5033	0.5894	0.5664	0.6055	0.537	0.5791	0.4915	0.5342	0.4702	0.5412
14	0.2	0.2535	0.6384	0.3626	0.6505	0.4552	0.6502	0.5228	0.5898	0.5423	0.6124	0.541	0.6152	0.5298	0.6091	0.5539	0.611	0.6152	0.6044	0.5363	0.6451	0.5455	0.5986	0.5575	0.6126	0.5528	0.6141	0.5019	0.6547	0.496	0.6555	0.502	0.6641	0.4977	0.6567	0.5069	0.5916	0.5673	0.6048	0.5373	0.5773	0.4911	0.534	0.4713	0.5455
14	0.5	0.2353	0.6661	0.348	0.6653	0.4475	0.6617	0.5164	0.6008	0.5364	0.6256	0.5336	0.6292	0.5277	0.6307	0.5476	0.6214	0.6087	0.5981	0.5267	0.664	0.5386	0.6075	0.5516	0.6205	0.5461	0.6235	0.491	0.6694	0.4904	0.678	0.4946	0.6779	0.4891	0.675	0.5052	0.6097	0.5706	0.603	0.548	0.5824	0.4865	0.5349	0.4686	0.5568
14	1	0.2185	0.6771	0.3345	0.6773	0.4389	0.6698	0.5048	0.6062	0.528	0.6449	0.5246	0.6501	0.5179	0.6539	0.541	0.6358	0.6014	0.5906	0.5157	0.6747	0.5319	0.6172	0.5407	0.6325	0.5385	0.6318	0.4827	0.682	0.4809	0.6915	0.4858	0.6873	0.48	0.6842	0.499	0.6405	0.5716	0.6031	0.5586	0.5886	0.4768	0.5343	0.4645	0.5793
14	2	0.2025	0.6845	0.3223	0.687	0.428	0.6794	0.4903	0.6244	0.5057	0.6488	0.5062	0.6723	0.5034	0.6725	0.522	0.643	0.5857	0.5753	0.4978	0.6801	0.5108	0.628	0.5253	0.653	0.5191	0.653	0.4695	0.6936	0.4706	0.7032	0.4721	0.6974	0.4691	0.6906	0.4898	0.6684	0.566	0.6053	0.5648	0.5892	0.4654	0.5342	0.4532	0.6006
14	3	0.1917	0.6905	0.3051	0.6927	0.4149	0.6834	0.4785	0.6273	0.4939	0.6587	0.4929	0.6788	0.4923	0.6816	0.5063	0.6482	0.5714	0.5608	0.487	0.6839	0.4943	0.6326	0.5089	0.6592	0.5066	0.6647	0.4627	0.6951	0.4595	0.7113	0.4615	0.7004	0.4585	0.6974	0.4815	0.6767	0.5562	0.6023	0.5641	0.586	0.4544	0.5366	0.4424	0.6079
14	4	0.1861	0.6912	0.2954	0.6963	0.3997	0.6874	0.4706	0.6314	0.4878	0.6608	0.4862	0.6828	0.4837	0.6896	0.4975	0.6535	0.5602	0.5498	0.478	0.6896	0.4864	0.6363	0.4978	0.6654	0.4956	0.6659	0.4503	0.6982	0.4481	0.7138	0.4488	0.7071	0.4505	0.7012	0.4753	0.6895	0.5484	0.6075	0.5611	0.5819	0.4405	0.5376	0.4342	0.6104
14	5	0.1812	0.6928	0.2881	0.6972	0.3842	0.6904	0.4596	0.6344	0.4805	0.6612	0.4794	0.6849	0.4785	0.6931	0.4874	0.6541	0.553	0.5428	0.4681	0.6904	0.4759	0.6375	0.4896	0.6649	0.4887	0.6699	0.4378	0.7021	0.4373	0.717	0.4337	0.7087	0.4391	0.7002	0.4659	0.6935	0.5366	0.612	0.5588	0.581	0.4245	0.534	0.4223	0.6145
14	6	0.1787	0.6948	0.2752	0.7005	0.372	0.692	0.4485	0.6353	0.4708	0.6651	0.4728	0.6874	0.4706	0.6992	0.4793	0.6516	0.5456	0.5354	0.4574	0.6909	0.4688	0.6349	0.4823	0.669	0.4822	0.6742	0.4306	0.7019	0.4255	0.7189	0.425	0.7103	0.4281	0.7014	0.4604	0.6954	0.5271	0.6218	0.5576	0.5803	0.4071	0.53	0.4072	0.6226
14	7	0.1758	0.6963	0.2644	0.7016	0.3604	0.694	0.4386	0.6368	0.4596	0.6664	0.4623	0.6898	0.4629	0.6999	0.4661	0.6552	0.5386	0.5285	0.4466	0.691	0.4569	0.635	0.4723	0.6689	0.4753	0.6766	0.4144	0.7024	0.4152	0.7189	0.414	0.711	0.4141	0.7015	0.4524	0.6963	0.5185	0.6231	0.5545	0.5808	0.394	0.5284	0.3942	0.6243
14	8	0.1701	0.6981	0.2567	0.7038	0.348	0.6943	0.4259	0.6336	0.4515	0.6696	0.4523	0.6916	0.454	0.7	0.4565	0.6527	0.5322	0.5222	0.4314	0.6937	0.4476	0.6366	0.461	0.6647	0.4665	0.6789	0.4059	0.704	0.4008	0.7217	0.4033	0.711	0.4013	0.7016	0.4457	0.6977	0.5108	0.6285	0.5505	0.5815	0.385	0.5269	0.3822	0.6276
15	0.1	0.2538	0.6412	0.3553	0.6511	0.4472	0.6484	0.5178	0.5877	0.5375	0.6136	0.5374	0.6155	0.5286	0.6099	0.5494	0.6133	0.6113	0.6006	0.529	0.6458	0.5428	0.5992	0.5537	0.6131	0.5475	0.6128	0.4963	0.6537	0.4919	0.6625	0.4958	0.6653	0.4932	0.6577	0.5047	0.5928	0.5665	0.6046	0.5415	0.5827	0.4866	0.5336	0.4668	0.5434
15	0.2	0.2452	0.6521	0.3492	0.6578	0.4476	0.6542	0.5157	0.5918	0.5377	0.6175	0.5331	0.619	0.5293	0.6136	0.5475	0.6142	0.6078	0.5972	0.5275	0.6543	0.5412	0.6016	0.5522	0.6145	0.5466	0.6202	0.4955	0.6637	0.491	0.6741	0.494	0.6707	0.491	0.6653	0.5079	0.6019	0.5679	0.6051	0.5449	0.584	0.4859	0.535	0.4681	0.5516
15	0.5	0.2275	0.6747	0.3366	0.6744	0.4408	0.6712	0.5095	0.6036	0.5312	0.6323	0.5275	0.6418	0.5218	0.6379	0.5413	0.6287	0.6025	0.5919	0.5187	0.668	0.5348	0.6145	0.5454	0.6265	0.5415	0.629	0.4855	0.6774	0.4843	0.6871	0.4876	0.6813	0.4836	0.6819	0.5019	0.6221	0.5702	0.6033	0.5524	0.5855	0.4818	0.5339	0.4643	0.5698
15	1	0.2085	0.6821	0.3292	0.6828	0.4336	0.6741	0.5	0.6116	0.5185	0.6394	0.5155	0.655	0.5113	0.6602	0.5319	0.6381	0.5922	0.5816	0.508	0.677	0.5237	0.6234	0.534	0.6397	0.5317	0.6418	0.4773	0.6863	0.4758	0.6973	0.4791	0.6931	0.4752	0.688	0.4973	0.6509	0.5709	0.6029	0.5628	0.592	0.4726	0.5359	0.4602	0.5874
15	2	0.197	0.6863	0.3126	0.6904	0.4233	0.6803	0.4855	0.6262	0.501	0.6501	0.5011	0.676	0.4988	0.6792	0.5132	0.6433	0.5808	0.5703	0.4919	0.6799	0.505	0.6286	0.5188	0.6537	0.5129	0.6601	0.4649	0.6937	0.4652	0.7097	0.4649	0.6994	0.4641	0.6934	0.484	0.6701	0.5666	0.6077	0.5683	0.5921	0.4614	0.5368	0.4476	0.604
15	3	0.1894	0.6907	0.3025	0.6946	0.4086	0.6856	0.475	0.6292	0.4894	0.6599	0.4892	0.682	0.4861	0.6858	0.5011	0.6494	0.5655	0.5549	0.4844	0.6867	0.4912	0.635	0.5028	0.6626	0.5017	0.6637	0.4579	0.6972	0.4548	0.7117	0.4565	0.7044	0.4551	0.6985	0.4796	0.6824	0.5555	0.6067	0.5655	0.5875	0.4485	0.5361	0.4396	0.6052
15	4	0.1834	0.6923	0.2912	0.6971	0.3923	0.6881	0.4643	0.6326	0.484	0.66	0.4816	0.6846	0.4817	0.6909	0.4928	0.6531	0.5559	0.5455	0.4721	0.6901	0.4824	0.6375	0.4941	0.6671	0.4911	0.6689	0.4451	0.7016	0.4422	0.7155	0.4415	0.7085	0.4433	0.7006	0.47	0.6933	0.5439	0.6111	0.5623	0.5844	0.4354	0.538	0.4295	0.6129
15	5	0.1797	0.6942	0.28	0.6991	0.3773	0.6914	0.4541	0.6347	0.4762	0.6651	0.4756	0.6859	0.4738	0.6971	0.4829	0.6533	0.5501	0.5399	0.4645	0.6916	0.4738	0.6349	0.4874	0.6676	0.4846	0.6749	0.4339	0.7013	0.43	0.7184	0.4305	0.7096	0.4345	0.7006	0.4629	0.6949	0.5328	0.6166	0.5615	0.5836	0.4145	0.5322	0.4145	0.6192
15	6	0.176	0.6958	0.2673	0.7013	0.3657	0.6929	0.4426	0.636	0.4655	0.6658	0.4685	0.6905	0.4665	0.699	0.4718	0.6522	0.542	0.5319	0.4531	0.6905	0.4651	0.6349	0.4783	0.6697	0.4793	0.6768	0.4233	0.7017	0.4218	0.7189	0.4201	0.711	0.4201	0.7022	0.4547	0.6955	0.5209	0.6242	0.5574	0.5828	0.4021	0.5322	0.3973	0.6231
15	7	0.1722	0.6976	0.2581	0.7037	0.3552	0.6944	0.4326	0.6354	0.4547	0.6686	0.4569	0.6912	0.4596	0.6986	0.4598	0.6524	0.5337	0.5237	0.4368	0.6934	0.4517	0.638	0.4671	0.666	0.4712	0.6784	0.4113	0.7028	0.4073	0.7209	0.4064	0.7109	0.4059	0.702	0.4489	0.6968	0.5142	0.6258	0.5544	0.5825	0.3905	0.5288	0.3886	0.6258
15	8	0.1682	0.6987	0.2555	0.7044	0.3426	0.6948	0.4202	0.6348	0.4493	0.6693	0.45	0.6905	0.4518	0.6995	0.4511	0.6537	0.5285	0.5186	0.4266	0.6934	0.4424	0.6347	0.4566	0.6682	0.4627	0.6774	0.3987	0.705	0.3988	0.7237	0.3992	0.7109	0.3937	0.7017	0.4407	0.699	0.5073	0.6306	0.5483	0.5813	0.3779	0.5276	0.3791	0.6274
16	0.1	0.2451	0.6549	0.3423	0.6633	0.4408	0.657	0.5138	0.5945	0.5316	0.616	0.5289	0.6239	0.523	0.615	0.5442	0.6168	0.6044	0.5937	0.5196	0.6577	0.5366	0.6017	0.5483	0.618	0.542	0.622	0.4873	0.666	0.4848	0.6753	0.4887	0.6725	0.4858	0.6693	0.504	0.6063	0.57	0.6091	0.5516	0.5903	0.4814	0.5321	0.4638	0.5535
16	0.2	0.2361	0.6654	0.3422	0.6694	0.4416	0.6648	0.5104	0.5957	0.5323	0.6236	0.5259	0.6243	0.5207	0.6244	0.5427	0.6198	0.6027	0.5922	0.5186	0.6631	0.5359	0.6068	0.5463	0.6209	0.5413	0.6236	0.4856	0.6717	0.4845	0.6839	0.4855	0.6773	0.4851	0.6758	0.5022	0.6143	0.5706	0.6078	0.5535	0.5901	0.4788	0.5326	0.4629	0.5592
16	0.5	0.2179	0.6792	0.332	0.6809	0.4358	0.6717	0.5019	0.6086	0.5239	0.6335	0.5209	0.6458	0.516	0.6443	0.5347	0.6328	0.5979	0.5873	0.5097	0.6706	0.5275	0.6158	0.5404	0.6347	0.5354	0.6383	0.4808	0.68	0.4782	0.6946	0.482	0.6863	0.4784	0.6839	0.4971	0.6339	0.572	0.6054	0.5573	0.5897	0.4764	0.5364	0.4612	0.5812
16	1	0.2012	0.6847	0.3234	0.6858	0.4296	0.6765	0.4933	0.6155	0.5135	0.6423	0.5088	0.6607	0.5074	0.6672	0.5256	0.6421	0.5879	0.5773	0.5012	0.6745	0.5169	0.6267	0.5275	0.6467	0.5243	0.6427	0.4731	0.6889	0.4727	0.7032	0.4713	0.6953	0.4711	0.6899	0.4908	0.6626	0.5741	0.6098	0.5664	0.5947	0.4679	0.5356	0.4524	0.594
16	2	0.1909	0.688	0.3048	0.6941	0.4178	0.6825	0.4815	0.6281	0.4952	0.6561	0.496	0.6752	0.4928	0.6787	0.509	0.6449	0.5753	0.5648	0.4872	0.684	0.4984	0.6324	0.5114	0.6592	0.5066	0.6601	0.4619	0.6946	0.4585	0.7115	0.4617	0.7013	0.4606	0.6965	0.4815	0.6733	0.5618	0.6067	0.5698	0.5933	0.4569	0.5379	0.4443	0.607
16	3	0.1875	0.6916	0.2949	0.696	0.3998	0.6873	0.4694	0.6311	0.4876	0.6585	0.4853	0.6834	0.4845	0.6888	0.4954	0.6539	0.5608	0.5504	0.4772	0.6883	0.487	0.6348	0.4988	0.6654	0.497	0.6667	0.451	0.6986	0.4497	0.7135	0.4484	0.7049	0.4519	0.6984	0.476	0.6837	0.5498	0.6073	0.5671	0.5889	0.4393	0.536	0.4337	0.6081
16	4	0.1808	0.6939	0.2857	0.6984	0.3838	0.6906	0.4603	0.634	0.4792	0.6613	0.4779	0.6849	0.4789	0.6943	0.4889	0.6538	0.5538	0.5434	0.4697	0.6916	0.4781	0.6359	0.4896	0.6679	0.4882	0.6721	0.4379	0.702	0.4379	0.7166	0.4349	0.7094	0.4388	0.7006	0.4668	0.6917	0.5405	0.616	0.5637	0.5857	0.4259	0.5342	0.419	0.6168
16	5	0.1777	0.6949	0.2736	0.6997	0.3701	0.6926	0.4491	0.6355	0.4717	0.6661	0.4725	0.6883	0.4707	0.697	0.4791	0.6529	0.547	0.5369	0.4591	0.6912	0.4698	0.6357	0.4834	0.6679	0.4832	0.676	0.4305	0.7017	0.4239	0.7191	0.4268	0.7096	0.4272	0.7017	0.4602	0.6945	0.5283	0.6239	0.5622	0.5859	0.4097	0.5326	0.4069	0.6226
16	6	0.1741	0.6972	0.2633	0.7028	0.3619	0.6929	0.4396	0.6355	0.4603	0.6678	0.4641	0.6919	0.463	0.6984	0.4675	0.6514	0.5414	0.5313	0.4445	0.6918	0.4589	0.6364	0.4742	0.6673	0.4766	0.6781	0.4157	0.7032	0.4148	0.7208	0.4157	0.7114	0.4122	0.7024	0.4517	0.6965	0.5199	0.6283	0.5583	0.584	0.3946	0.5301	0.3926	0.6249
16	7	0.1694	0.6982	0.2564	0.7044	0.3493	0.6948	0.4263	0.6345	0.4523	0.6695	0.4547	0.6906	0.4551	0.6999	0.4559	0.6538	0.5323	0.5223	0.4331	0.6939	0.4473	0.6362	0.4635	0.6686	0.4676	0.6772	0.4027	0.7057	0.4029	0.7231	0.4045	0.711	0.3994	0.7017	0.4458	0.6977	0.5114	0.6305	0.5546	0.586	0.3847	0.5274	0.3828	0.6262
16	8	0.1662	0.699	0.2496	0.7057	0.3357	0.6965	0.4158	0.6311	0.4425	0.6724	0.4454	0.6927	0.4469	0.7005	0.4459	0.6545	0.5255	0.5156	0.421	0.6951	0.4367	0.6385	0.4519	0.6692	0.458	0.6799	0.3953	0.7056	0.3952	0.7232	0.3942	0.7121	0.389	0.7034	0.4346	0.6978	0.5045	0.6344	0.5486	0.5841	0.3679	0.5274	0.3727	0.6294
17	0.1	0.2319	0.6652	0.3383	0.6696	0.4349	0.6705	0.5055	0.5973	0.5273	0.622	0.5208	0.6237	0.5187	0.6242	0.5366	0.6222	0.6003	0.5896	0.5121	0.6606	0.5316	0.6076	0.5415	0.6214	0.5354	0.6218	0.4834	0.6722	0.4791	0.6849	0.4811	0.6774	0.4811	0.6728	0.4991	0.6173	0.57	0.6076	0.5553	0.5924	0.4751	0.5329	0.4587	0.5608
17	0.2	0.225	0.6724	0.337	0.6766	0.435	0.6726	0.5039	0.6016	0.5258	0.6298	0.5222	0.6335	0.5162	0.6279	0.5337	0.6285	0.5995	0.5888	0.5114	0.6633	0.5291	0.6129	0.5395	0.6266	0.5343	0.629	0.482	0.6766	0.4783	0.6901	0.481	0.6838	0.4801	0.6796	0.4986	0.6286	0.57	0.6063	0.559	0.594	0.4739	0.532	0.4563	0.5683
17	0.5	0.2094	0.6826	0.3254	0.6832	0.4326	0.6752	0.497	0.6123	0.5163	0.6369	0.515	0.6495	0.5121	0.6497	0.5271	0.6352	0.5924	0.5818	0.5036	0.6721	0.5195	0.6206	0.5326	0.6384	0.5281	0.6366	0.4775	0.6832	0.4757	0.6967	0.4774	0.6885	0.4746	0.6859	0.4935	0.6499	0.5704	0.6045	0.5582	0.5901	0.4706	0.5332	0.4536	0.5878
17	1	0.1982	0.6853	0.3171	0.6897	0.4258	0.6792	0.4893	0.6201	0.5067	0.6465	0.5044	0.6664	0.5012	0.6701	0.5183	0.6388	0.5841	0.5736	0.4968	0.6787	0.5103	0.6276	0.5221	0.6494	0.5153	0.6503	0.4685	0.6897	0.4676	0.705	0.4683	0.6981	0.4692	0.69	0.4883	0.6654	0.5694	0.6079	0.5682	0.5958	0.4629	0.5363	0.4486	0.5963
17	2	0.1892	0.6904	0.3006	0.6952	0.4083	0.6859	0.4731	0.6295	0.4917	0.6559	0.4921	0.6793	0.4884	0.681	0.5034	0.6457	0.5697	0.5592	0.4814	0.6846	0.4944	0.6335	0.5042	0.6575	0.5025	0.6629	0.4564	0.6953	0.4538	0.7113	0.4549	0.7029	0.4547	0.6961	0.4798	0.6792	0.5586	0.6066	0.5693	0.5928	0.4462	0.5347	0.4404	0.6072
17	3	0.1836	0.6938	0.2914	0.6973	0.3916	0.6894	0.4645	0.6331	0.4836	0.6598	0.4826	0.6825	0.4815	0.6896	0.4922	0.6538	0.5575	0.5469	0.4735	0.6896	0.4822	0.635	0.495	0.6646	0.493	0.6677	0.4472	0.6993	0.4444	0.7139	0.4439	0.7063	0.4467	0.7001	0.4716	0.6875	0.546	0.6113	0.5671	0.5894	0.4331	0.5355	0.4276	0.6165
17	4	0.1783	0.6945	0.279	0.6991	0.3762	0.6923	0.4555	0.6341	0.4771	0.6631	0.4757	0.6862	0.4743	0.6945	0.4832	0.6539	0.5498	0.5396	0.4673	0.6915	0.4729	0.6374	0.4857	0.667	0.4864	0.6745	0.4349	0.7018	0.4307	0.7177	0.4311	0.7098	0.4334	0.7	0.4627	0.6928	0.5344	0.6184	0.563	0.5859	0.4175	0.5352	0.4125	0.6196
17	5	0.1758	0.6964	0.2681	0.7021	0.3662	0.6924	0.4443	0.635	0.4667	0.6682	0.4689	0.6912	0.468	0.6971	0.4743	0.6525	0.5445	0.5344	0.4534	0.6919	0.4678	0.6367	0.4783	0.666	0.4797	0.6764	0.4249	0.7023	0.4195	0.7201	0.4207	0.7108	0.4191	0.7009	0.4572	0.6957	0.5249	0.6264	0.5632	0.5878	0.4032	0.532	0.4002	0.6231
17	6	0.1707	0.6977	0.259	0.704	0.3571	0.6938	0.4333	0.6352	0.458	0.6679	0.4587	0.691	0.4601	0.6987	0.4612	0.6533	0.5363	0.5263	0.4395	0.6934	0.4514	0.6353	0.4679	0.6682	0.4715	0.6773	0.4103	0.7044	0.4087	0.7219	0.409	0.7113	0.4054	0.7019	0.4488	0.6969	0.5173	0.6276	0.5572	0.5847	0.3895	0.5291	0.3876	0.6249
17	7	0.1676	0.6987	0.2547	0.7051	0.3441	0.6966	0.422	0.6318	0.4474	0.6731	0.451	0.6917	0.4526	0.7	0.4506	0.6551	0.5301	0.5201	0.4278	0.694	0.4429	0.6394	0.4574	0.668	0.4629	0.6787	0.3984	0.7049	0.3999	0.7226	0.398	0.7118	0.3943	0.7017	0.4401	0.6977	0.507	0.6345	0.5532	0.5877	0.3779	0.527	0.3789	0.628
17	8	0.1652	0.6991	0.2443	0.707	0.3333	0.6962	0.4113	0.6337	0.4378	0.6729	0.4418	0.6948	0.4417	0.7013	0.4386	0.6555	0.5225	0.5128	0.4187	0.6953	0.4329	0.6402	0.4479	0.6703	0.4553	0.6805	0.3901	0.7059	0.3907	0.722	0.3885	0.711	0.3836	0.7032	0.4284	0.6994	0.5003	0.6329	0.5467	0.5848	0.3623	0.5291	0.3667	0.634
18	0.1	0.2253	0.6693	0.331	0.6778	0.43	0.6719	0.5005	0.6004	0.5205	0.6275	0.5168	0.6306	0.5115	0.6247	0.5293	0.6245	0.5945	0.5838	0.5086	0.6664	0.5206	0.6109	0.5328	0.6224	0.5264	0.6185	0.4775	0.6773	0.4755	0.6899	0.4767	0.6841	0.4769	0.6768	0.4961	0.6257	0.5667	0.6037	0.5583	0.5949	0.4716	0.5308	0.4526	0.5685
18	0.2	0.2177	0.677	0.3279	0.6833	0.4309	0.6722	0.4979	0.6049	0.5195	0.633	0.5155	0.6393	0.511	0.6349	0.5268	0.6244	0.5907	0.5801	0.5063	0.6673	0.5199	0.6162	0.5317	0.6309	0.5276	0.6278	0.4772	0.6786	0.4757	0.6901	0.4767	0.6877	0.4759	0.6808	0.4957	0.6369	0.5688	0.6047	0.5621	0.5972	0.4701	0.5308	0.4521	0.5789
18	0.5	0.2015	0.6845	0.3173	0.6884	0.4271	0.6755	0.4927	0.6159	0.5115	0.64	0.5088	0.6547	0.5049	0.6584	0.5213	0.6369	0.5849	0.5745	0.4966	0.674	0.5141	0.6227	0.5251	0.6423	0.5199	0.638	0.4711	0.6862	0.4696	0.7007	0.4724	0.6931	0.4714	0.6871	0.4891	0.6574	0.5715	0.6077	0.5649	0.5969	0.4644	0.5339	0.4497	0.5919
18	1	0.1923	0.6873	0.3075	0.6923	0.4173	0.6823	0.4834	0.62	0.5002	0.6497	0.4975	0.6721	0.4955	0.6725	0.5123	0.642	0.5809	0.5704	0.4881	0.678	0.5022	0.6288	0.5148	0.6505	0.5106	0.6551	0.4632	0.6912	0.4598	0.7088	0.4619	0.6994	0.4622	0.6918	0.4844	0.6676	0.5658	0.606	0.5724	0.5996	0.4577	0.5369	0.4457	0.6012
18	2	0.1869	0.6926	0.2967	0.6967	0.4014	0.6873	0.4695	0.6311	0.4883	0.6576	0.488	0.6799	0.4863	0.6845	0.4961	0.6488	0.5646	0.5541	0.4774	0.6887	0.4903	0.6333	0.5011	0.6617	0.4981	0.6672	0.4517	0.6972	0.4498	0.7117	0.4483	0.7041	0.4507	0.6971	0.4755	0.6801	0.5558	0.6134	0.5718	0.5947	0.4387	0.5332	0.4323	0.609
18	3	0.1814	0.6944	0.2833	0.6985	0.381	0.6908	0.461	0.6325	0.4815	0.662	0.4788	0.6852	0.4786	0.6907	0.4879	0.6532	0.5532	0.5429	0.4709	0.6905	0.4785	0.6354	0.4896	0.6645	0.4888	0.6734	0.4417	0.6995	0.4377	0.7155	0.4364	0.7083	0.4385	0.7002	0.4665	0.689	0.5428	0.6157	0.5675	0.5907	0.4273	0.5351	0.4193	0.6173
18	4	0.1775	0.6952	0.2733	0.7012	0.3729	0.6916	0.4501	0.6332	0.4719	0.6658	0.4724	0.688	0.4704	0.694	0.4787	0.6509	0.5469	0.5367	0.4581	0.6925	0.4705	0.6391	0.4828	0.6651	0.4828	0.6749	0.4306	0.7018	0.4247	0.7194	0.4247	0.7093	0.425	0.7006	0.4598	0.6937	0.5314	0.6253	0.5643	0.5877	0.4116	0.5339	0.4069	0.6219
18	5	0.1741	0.6974	0.2642	0.703	0.3629	0.6926	0.4376	0.6358	0.4616	0.6686	0.4642	0.6907	0.465	0.6975	0.4679	0.6538	0.5412	0.5311	0.4467	0.6909	0.4601	0.636	0.4736	0.6687	0.4758	0.6763	0.4165	0.7039	0.4163	0.7208	0.417	0.7108	0.4122	0.7023	0.454	0.6969	0.5205	0.63	0.5626	0.5893	0.3949	0.5308	0.393	0.6255
18	6	0.1681	0.6988	0.2557	0.7051	0.3514	0.696	0.4281	0.6317	0.4518	0.6714	0.4549	0.6913	0.4571	0.7002	0.4555	0.6549	0.5337	0.5238	0.4343	0.6939	0.4481	0.6386	0.4626	0.6699	0.4687	0.6794	0.4025	0.7054	0.4036	0.7218	0.401	0.712	0.3979	0.7027	0.4443	0.6966	0.5116	0.6336	0.5563	0.5882	0.3831	0.5284	0.3835	0.6269
18	7	0.1665	0.699	0.2484	0.7059	0.3386	0.6963	0.4166	0.6344	0.4419	0.6729	0.4459	0.6931	0.4506	0.7008	0.4458	0.6544	0.5263	0.5165	0.423	0.6958	0.4368	0.6397	0.4519	0.6705	0.4577	0.6811	0.3951	0.705	0.395	0.7212	0.3929	0.7104	0.3878	0.7023	0.4353	0.6979	0.5033	0.634	0.5515	0.587	0.3694	0.5266	0.3732	0.633
18	8	0.1649	0.6991	0.2416	0.7075	0.3281	0.6984	0.4077	0.6341	0.4341	0.6725	0.4369	0.695	0.4378	0.7047	0.4354	0.6551	0.5176	0.5078	0.4152	0.6955	0.4294	0.6401	0.444	0.6719	0.4501	0.6833	0.3855	0.7063	0.3855	0.723	0.3851	0.7112	0.381	0.704	0.4276	0.6996	0.4972	0.6337	0.5465	0.5881	0.3552	0.5283	0.3609	0.6342
19	0.1	0.2179	0.6744	0.3205	0.6817	0.4252	0.6734	0.4917	0.605	0.5156	0.6296	0.5127	0.64	0.5076	0.6394	0.5227	0.6217	0.591	0.5803	0.4987	0.6704	0.515	0.6145	0.526	0.6286	0.5238	0.6253	0.4727	0.6789	0.4699	0.6934	0.4724	0.6864	0.4725	0.679	0.492	0.6365	0.5658	0.6033	0.5623	0.5981	0.4657	0.5304	0.4488	0.5776
19	0.2	0.2101	0.6808	0.3172	0.6846	0.424	0.6752	0.4906	0.6103	0.5141	0.6327	0.5099	0.6515	0.5049	0.6468	0.5212	0.6291	0.5869	0.5763	0.4944	0.6709	0.5133	0.6186	0.5269	0.6325	0.5217	0.6347	0.4694	0.6837	0.4707	0.6958	0.472	0.6879	0.473	0.6831	0.4896	0.649	0.5664	0.6019	0.5635	0.5982	0.4625	0.5296	0.4476	0.5877
19	0.5	0.1941	0.6867	0.3077	0.6907	0.4205	0.6802	0.4865	0.6157	0.5054	0.6423	0.503	0.6643	0.5009	0.6665	0.5146	0.6387	0.5815	0.5709	0.4896	0.6754	0.5058	0.6251	0.5189	0.6433	0.5152	0.6445	0.4651	0.6883	0.4646	0.7039	0.4654	0.6954	0.4647	0.6892	0.4861	0.6621	0.5668	0.6035	0.5674	0.5976	0.4563	0.533	0.4443	0.5982
19	1	0.1881	0.6895	0.2998	0.6953	0.4121	0.6847	0.4789	0.6225	0.494	0.6535	0.4944	0.6766	0.4924	0.6761	0.5059	0.6444	0.5744	0.5637	0.4843	0.6841	0.4975	0.6297	0.5067	0.6545	0.5066	0.6604	0.4566	0.6939	0.4557	0.7094	0.455	0.7024	0.4563	0.6927	0.4812	0.6716	0.5633	0.6081	0.5732	0.599	0.4495	0.5333	0.4401	0.6088
19	2	0.1848	0.6935	0.289	0.6974	0.3911	0.6894	0.4648	0.6322	0.484	0.6583	0.4838	0.6838	0.4817	0.6864	0.4922	0.6532	0.5604	0.5499	0.4743	0.6885	0.4837	0.6324	0.4974	0.6651	0.494	0.6679	0.4477	0.6979	0.4434	0.7144	0.4445	0.7045	0.4461	0.6978	0.471	0.6831	0.5511	0.6095	0.5735	0.5965	0.4317	0.5325	0.427	0.6122
19	3	0.1785	0.6949	0.2793	0.7004	0.3752	0.6912	0.456	0.6317	0.4765	0.6628	0.4759	0.6874	0.4763	0.6922	0.4833	0.6515	0.55	0.5398	0.4657	0.6922	0.4756	0.6387	0.4851	0.6621	0.4862	0.6737	0.434	0.7024	0.4298	0.7185	0.4326	0.7091	0.4309	0.6991	0.4636	0.691	0.5393	0.6186	0.5683	0.592	0.4197	0.5358	0.4138	0.6193
19	4	0.175	0.6969	0.2703	0.702	0.3672	0.6919	0.4443	0.6329	0.4682	0.6665	0.4677	0.6893	0.4682	0.6969	0.4739	0.6542	0.5447	0.5345	0.4558	0.6919	0.467	0.6368	0.4798	0.6671	0.479	0.6742	0.423	0.7022	0.4209	0.7202	0.4232	0.7098	0.4172	0.7019	0.4572	0.694	0.5274	0.6275	0.5647	0.5893	0.4033	0.5316	0.4027	0.6231
19	5	0.1694	0.6979	0.2594	0.7044	0.3568	0.6944	0.4335	0.6322	0.4567	0.6709	0.4593	0.692	0.4606	0.6984	0.4633	0.6554	0.5374	0.5274	0.4405	0.6928	0.4568	0.6391	0.4692	0.6691	0.473	0.6782	0.4102	0.7047	0.4104	0.7218	0.4107	0.7118	0.4049	0.7022	0.4474	0.6959	0.517	0.6314	0.56	0.5874	0.3878	0.5301	0.3882	0.6262
19	6	0.1666	0.699	0.2541	0.7054	0.3468	0.696	0.422	0.6343	0.4472	0.6732	0.4505	0.6925	0.454	0.7008	0.4505	0.655	0.5295	0.5196	0.4295	0.6943	0.4436	0.6404	0.4589	0.6707	0.4647	0.6799	0.3964	0.7051	0.4002	0.7211	0.396	0.7102	0.3931	0.7028	0.4386	0.6981	0.5076	0.6335	0.5549	0.5883	0.378	0.5271	0.3787	0.631
19	7	0.1649	0.6991	0.245	0.707	0.332	0.6976	0.4119	0.6344	0.4372	0.6731	0.4411	0.696	0.4437	0.7036	0.4408	0.6556	0.5231	0.5134	0.4184	0.696	0.4318	0.6403	0.4499	0.6706	0.4542	0.6838	0.3909	0.7063	0.39	0.7224	0.3887	0.7116	0.3848	0.7027	0.4298	0.6988	0.4995	0.6333	0.5492	0.588	0.3623	0.5299	0.3675	0.6338
19	8	0.1639	0.7001	0.2397	0.7077	0.3235	0.6986	0.4038	0.6332	0.4276	0.6715	0.4329	0.6966	0.4347	0.7047	0.4305	0.6554	0.514	0.5044	0.4109	0.6965	0.4247	0.6427	0.4389	0.6712	0.4472	0.6846	0.3816	0.7062	0.3802	0.722	0.3806	0.7121	0.3776	0.7044	0.4232	0.7004	0.4951	0.6331	0.5446	0.5879	0.3526	0.5294	0.3571	0.6347
20	0.1	0.2112	0.6808	0.3122	0.6868	0.4179	0.6774	0.4861	0.6104	0.5077	0.6336	0.5067	0.6493	0.5027	0.6494	0.5147	0.6308	0.5842	0.5735	0.4905	0.6711	0.5073	0.6151	0.5212	0.6328	0.5166	0.637	0.4662	0.6832	0.4665	0.6982	0.4676	0.6893	0.4671	0.6861	0.4868	0.6458	0.5648	0.6032	0.5643	0.5991	0.4591	0.5297	0.442	0.5913
20	0.2	0.2029	0.6843	0.3113	0.6895	0.4175	0.6782	0.4859	0.6131	0.5066	0.6409	0.5047	0.6553	0.5011	0.6524	0.5126	0.6396	0.5821	0.5715	0.4896	0.674	0.5065	0.6213	0.5188	0.6396	0.5167	0.6429	0.4654	0.6856	0.4664	0.7014	0.4655	0.6934	0.4653	0.6892	0.4848	0.655	0.565	0.6027	0.5638	0.5969	0.4551	0.5289	0.4425	0.5975
20	0.5	0.1909	0.6891	0.3009	0.6936	0.4137	0.6837	0.481	0.6195	0.4993	0.6458	0.4986	0.6683	0.4957	0.6707	0.5075	0.6442	0.5776	0.567	0.4865	0.6786	0.5003	0.6268	0.5098	0.6465	0.5115	0.6505	0.4604	0.689	0.4594	0.7062	0.4585	0.6998	0.4584	0.6918	0.4807	0.6691	0.5633	0.6055	0.5706	0.5994	0.4508	0.5325	0.4401	0.6008
20	1	0.1874	0.6917	0.2934	0.6964	0.4001	0.6878	0.4716	0.6279	0.4921	0.6551	0.4919	0.6755	0.4888	0.6791	0.5012	0.648	0.5697	0.5592	0.4808	0.6842	0.492	0.6302	0.5028	0.6594	0.5011	0.6631	0.4516	0.6931	0.4503	0.7127	0.4496	0.7033	0.4507	0.6939	0.4783	0.677	0.558	0.6083	0.5742	0.6001	0.4414	0.5326	0.4342	0.6044
20	2	0.1806	0.6947	0.2846	0.699	0.3839	0.6904	0.4609	0.6311	0.4803	0.6612	0.4792	0.6854	0.48	0.6858	0.4867	0.6512	0.5564	0.546	0.4679	0.6908	0.4778	0.638	0.4918	0.6605	0.4908	0.6718	0.4439	0.6984	0.4373	0.717	0.4401	0.7061	0.4393	0.697	0.4684	0.6855	0.5462	0.6148	0.5751	0.5989	0.4264	0.5328	0.4199	0.6149
20	3	0.1777	0.6954	0.2758	0.7012	0.372	0.6912	0.4499	0.6327	0.4723	0.6626	0.4706	0.6869	0.4721	0.6923	0.4798	0.6519	0.5469	0.5367	0.464	0.693	0.4703	0.6364	0.4815	0.6651	0.4834	0.6732	0.4279	0.7029	0.425	0.7193	0.4277	0.7088	0.4243	0.7004	0.4605	0.6924	0.5344	0.627	0.5686	0.5923	0.4114	0.5329	0.4069	0.6205
20	4	0.1725	0.6972	0.2663	0.7034	0.3629	0.6929	0.4389	0.631	0.4604	0.6707	0.465	0.6907	0.4656	0.6973	0.4691	0.6558	0.5422	0.5321	0.4489	0.6916	0.4629	0.6393	0.4735	0.6684	0.4761	0.6775	0.4168	0.7031	0.4151	0.7202	0.4189	0.7105	0.4106	0.7022	0.4522	0.694	0.5237	0.632	0.5657	0.5915	0.3959	0.5325	0.3936	0.6252
20	5	0.1672	0.6991	0.2566	0.7047	0.3525	0.6947	0.4303	0.6333	0.4536	0.671	0.4563	0.6923	0.4587	0.7008	0.4571	0.6555	0.535	0.5251	0.4389	0.6946	0.4493	0.638	0.4643	0.6719	0.4685	0.6797	0.402	0.7053	0.407	0.7202	0.4043	0.7111	0.3992	0.702	0.4441	0.6966	0.5125	0.6314	0.561	0.5917	0.3815	0.5282	0.3834	0.6301
20	6	0.1662	0.6991	0.2481	0.7067	0.3377	0.6974	0.4183	0.6342	0.4418	0.6719	0.4451	0.6941	0.4482	0.7027	0.4446	0.655	0.5277	0.5178	0.4235	0.6954	0.437	0.6393	0.4542	0.6704	0.4584	0.6833	0.3923	0.7057	0.3959	0.7221	0.3915	0.7116	0.3897	0.7036	0.436	0.698	0.5036	0.6321	0.5544	0.5894	0.3706	0.5293	0.3731	0.6319
20	7	0.1637	0.7001	0.2417	0.7074	0.3289	0.6986	0.4085	0.6321	0.4334	0.671	0.4368	0.6958	0.4383	0.7047	0.4354	0.6557	0.5198	0.5101	0.4159	0.6956	0.4301	0.6424	0.4438	0.6712	0.4506	0.6833	0.3857	0.7062	0.3846	0.7233	0.3855	0.7124	0.3813	0.7039	0.4261	0.7001	0.4971	0.6332	0.5481	0.5902	0.3559	0.5296	0.3646	0.6348
20	8	0.1618	0.7012	0.2385	0.7081	0.3203	0.6986	0.3975	0.634	0.4252	0.6708	0.4289	0.6971	0.4326	0.7044	0.4267	0.6547	0.5121	0.5025	0.4057	0.6946	0.4198	0.6415	0.4347	0.6693	0.4415	0.6852	0.3759	0.7059	0.3759	0.7234	0.3721	0.7126	0.373	0.7029	0.421	0.7014	0.4939	0.6349	0.5427	0.5931	0.3494	0.5284	0.3529	0.6349
21	0.1																					0.5008	0.6184	0.5109	0.6317	0.5129	0.6405	0.4624	0.6853			0.4598	0.6953	0.4587	0.6895					0.5631	0.596
21	0.2																					0.4994	0.622	0.51	0.6408	0.5129	0.6463	0.4608	0.6864			0.4602	0.6974	0.4576	0.6915					0.5645	0.5965
21	0.5																					0.4939	0.6265	0.5044	0.6498	0.506	0.6575	0.4549	0.6906			0.4529	0.7012	0.4531	0.6936					0.5707	0.5993
21	1																					0.4866	0.6312	0.4984	0.6576	0.4966	0.6675	0.448	0.6976			0.4442	0.7043	0.4445	0.6942					0.5762	0.6016
21	2																					0.4737	0.6363	0.4861	0.6621	0.4871	0.6698	0.4348	0.7001			0.435	0.7081	0.4317	0.699					0.574	0.5984
21	3																					0.4669	0.6391	0.4774	0.667	0.4797	0.6755	0.4238	0.7025			0.4232	0.7097	0.4178	0.7016					0.5679	0.5923
21	4																					0.4567	0.6404	0.4703	0.6706	0.4729	0.6793	0.4106	0.7035			0.4092	0.7092	0.4046	0.7015					0.5625	0.5895
21	5																					0.4445	0.6383	0.4594	0.6716	0.4635	0.6825	0.3971	0.706			0.3966	0.7113	0.395	0.7031					0.5591	0.5914
21	6																					0.4316	0.6419	0.4493	0.6703	0.455	0.6832	0.3893	0.7056			0.3879	0.7117	0.3855	0.7042					0.552	0.5903
21	7																					0.4255	0.6425	0.4407	0.669	0.4461	0.685	0.3803	0.706			0.3792	0.7122	0.3775	0.7033					0.5465	0.5916
21	8																					0.4137	0.6421	0.4303	0.669	0.4371	0.6847	0.3709	0.7072			0.3653	0.7143	0.3692	0.7047					0.5418	0.5937
22	0.1																					0.4938	0.62	0.5057	0.635	0.5079	0.6495	0.4568	0.6862			0.4558	0.6971	0.452	0.6906					0.5655	0.5977
22	0.2																					0.4928	0.6255	0.5041	0.6437	0.5077	0.6542	0.4554	0.6896			0.4526	0.7004	0.4512	0.6924					0.5678	0.5994
22	0.5																					0.4882	0.6272	0.4987	0.6538	0.5006	0.6641	0.4514	0.6955			0.4472	0.7022	0.4472	0.6933					0.5724	0.5999
22	1																					0.482	0.6315	0.4932	0.6595	0.4945	0.6671	0.443	0.6978			0.4411	0.7042	0.438	0.6957					0.5759	0.6009
22	2																					0.4696	0.6377	0.4809	0.6622	0.483	0.6723	0.4291	0.7016			0.4292	0.7084	0.4252	0.7006					0.5754	0.6002
22	3																					0.4625	0.6391	0.474	0.6689	0.4759	0.6768	0.4168	0.7025			0.4167	0.7074	0.4094	0.7024					0.5669	0.5933
22	4																					0.453	0.6384	0.4657	0.6709	0.4656	0.6827	0.4046	0.7051			0.4043	0.7098	0.4015	0.7014					0.5626	0.5926
22	5																					0.4396	0.641	0.4548	0.6704	0.4602	0.6836	0.3924	0.7056			0.3901	0.712	0.3904	0.7043					0.5556	0.5909
22	6																					0.4288	0.6406	0.4458	0.6694	0.4486	0.6841	0.3849	0.7053			0.3835	0.7117	0.3799	0.7038					0.5519	0.5931
22	7																					0.421	0.6415	0.4356	0.6686	0.4421	0.6847	0.3759	0.707			0.3727	0.7126	0.3717	0.7048					0.5443	0.5941
22	8																					0.4099	0.6417	0.427	0.6689	0.4339	0.6848	0.3634	0.7071			0.3592	0.7145	0.3645	0.7053					0.5385	0.5947
23	0.1																					0.4883	0.6247	0.499	0.647	0.5033	0.6557	0.452	0.6934			0.4485	0.6997	0.4458	0.6917					0.5666	0.5975
23	0.2																					0.4858	0.6277	0.4978	0.6522	0.5029	0.6611	0.4495	0.6958			0.4474	0.7028	0.4462	0.6929					0.5704	0.6003
23	0.5																					0.4835	0.6313	0.4944	0.656	0.4953	0.6648	0.4444	0.6965			0.4426	0.7037	0.44	0.6953					0.5737	0.601
23	1																					0.4772	0.633	0.4889	0.6594	0.4904	0.6681	0.4359	0.6989			0.4369	0.7062	0.4322	0.6975					0.5735	0.5991
23	2																					0.4657	0.6379	0.4779	0.6651	0.4808	0.6734	0.4215	0.7019			0.4243	0.7071	0.4172	0.7007					0.5742	0.5998
23	3																					0.4576	0.6384	0.47	0.6685	0.4701	0.6799	0.4122	0.703			0.4101	0.7085	0.4051	0.7011					0.5661	0.5938
23	4																					0.4478	0.6414	0.4612	0.6695	0.4635	0.6826	0.3985	0.7054			0.3979	0.7111	0.397	0.7021					0.5606	0.5926
23	5																					0.4344	0.641	0.4506	0.6685	0.4566	0.6829	0.3867	0.7056			0.3854	0.7119	0.3865	0.7028					0.5541	0.5908
23	6																					0.4253	0.6409	0.4415	0.6688	0.4468	0.6841	0.3818	0.7067			0.3785	0.7127	0.3767	0.7041					0.5497	0.5929
23	7																					0.4157	0.6413	0.4315	0.6694	0.4387	0.6842	0.3667	0.7067			0.3648	0.7132	0.3696	0.705					0.5393	0.5945
23	8																					0.4073	0.6418	0.4237	0.6684	0.4301	0.6854	0.3586	0.7081			0.3544	0.7151	0.3609	0.7067					0.5365	0.5982
24	0.1																					0.4841	0.6283	0.4945	0.6551	0.4993	0.6605	0.4444	0.6956			0.4432	0.7021	0.44	0.694					0.5688	0.5988
24	0.2																					0.483	0.6289	0.4939	0.6568	0.4957	0.6626	0.4426	0.6965			0.4419	0.7042	0.4382	0.6961					0.5719	0.6011
24	0.5																					0.4791	0.6325	0.491	0.6586	0.4926	0.6661	0.4381	0.6978			0.4374	0.7059	0.4341	0.6966					0.5731	0.6006
24	1																					0.4731	0.6359	0.4867	0.6609	0.486	0.6703	0.429	0.7001			0.431	0.7051	0.4266	0.6981					0.5723	0.5988
24	2																					0.463	0.6372	0.4739	0.6668	0.4747	0.6768	0.4168	0.7016			0.416	0.7065	0.4119	0.7017					0.5721	0.5993
24	3																					0.4533	0.6403	0.4648	0.6683	0.4662	0.6824	0.4059	0.7038			0.4054	0.7096	0.4001	0.7017					0.5642	0.5948
24	4																					0.4419	0.6397	0.4558	0.6683	0.4596	0.6826	0.3927	0.7053			0.3898	0.7123	0.3924	0.7013					0.5581	0.5928
24	5																					0.4287	0.6408	0.4479	0.6697	0.4489	0.6828	0.3841	0.7059			0.3811	0.7129	0.3817	0.7041					0.5527	0.5928
24	6																					0.4212	0.6404	0.4352	0.6686	0.4425	0.6847	0.3733	0.7059			0.373	0.7126	0.3721	0.7046					0.5424	0.5931
24	7																					0.4123	0.6405	0.4275	0.6685	0.4346	0.6848	0.3632	0.707			0.3581	0.7147	0.3646	0.706					0.5383	0.5947
24	8																					0.4034	0.6413	0.4203	0.669	0.4267	0.6845	0.3536	0.7078			0.3525	0.7159	0.358	0.7067					0.5348	0.6008
25	0.1																					0.4802	0.6286	0.4915	0.6574	0.4947	0.6614	0.4378	0.696			0.4378	0.7027	0.4334	0.6954					0.5704	0.6001
25	0.2																					0.4784	0.6301	0.4907	0.6586	0.4923	0.6618	0.4354	0.6975			0.4358	0.7039	0.4327	0.6961					0.5711	0.6002
25	0.5																					0.474	0.6344	0.4873	0.6599	0.4882	0.6661	0.4314	0.6991			0.4317	0.7041	0.4286	0.6978					0.5721	0.5997
25	1																					0.4687	0.6362	0.4808	0.6626	0.4812	0.6718	0.4249	0.7001			0.4246	0.7064	0.4209	0.6997					0.5717	0.5984
25	2																					0.4579	0.6401	0.4697	0.6659	0.47	0.678	0.4116	0.7023			0.4095	0.708	0.4062	0.7008					0.5713	0.6007
25	3																					0.449	0.6409	0.4627	0.6661	0.463	0.6827	0.3984	0.7044			0.3971	0.7102	0.3969	0.7002					0.5627	0.5938
25	4																					0.4366	0.6394	0.452	0.668	0.4556	0.6822	0.3883	0.7063			0.3844	0.7131	0.387	0.7027					0.5555	0.5922
25	5																					0.4251	0.64	0.4437	0.6688	0.4471	0.6836	0.3785	0.7056			0.3776	0.7122	0.3779	0.7043					0.5503	0.5929
25	6																					0.4172	0.6407	0.4307	0.668	0.4393	0.6848	0.3684	0.7069			0.3649	0.7135	0.3695	0.7054					0.5401	0.5928
25	7																					0.4073	0.6415	0.4244	0.6693	0.4315	0.6852	0.3604	0.707			0.3548	0.7161	0.3613	0.7065					0.537	0.5989
25	8																					0.3989	0.6414	0.4167	0.6697	0.4218	0.6825	0.3491	0.7088			0.3473	0.7159	0.3521	0.7056					0.5334	0.602
																						0.5719	0.6427			0.5668	0.6854	0.5384	0.7088
																						27	174			67	218	35	240
