# Supplementary material for: The ranging of amino acids substitution matrices of various types in accordance with the alignment accuracy criterion
Source: BMC Bioinformatics. 2020 Sep 14;21(Suppl 11):294. doi: 10.1186/s12859-020-03616-0 (PMC7489204; doi:10.1186/s12859-020-03616-0)
Supplement: Supplementary file 2 — Additional file 2: Table S2. Global alignment. Test sets: 30 PAM, 60 PAM, 120 PAM, Balibase. [file 12859_2020_3616_MOESM2_ESM.xlsx]

## Sheet: 30 PAM
Table S2. Global alignment, Test set: 30 PAM
Gap	Gap	PAM30		PAM60		PAM120		PAM250		Blosum45		Blosum50		Blosum62		Gonnet250		Gonnet_p		Optima		VTML250		MIQS		PFASUM50		PFASUM100		Crooks		CCF53		MOLLI60		Johnson		Prlic		Blake		Benner		Miyazawa
open	extension	Accur.	Confid.	Accur.	Confid.	Accur.	Confid.	Accur.	Confid.	Accur.	Confid.	Accur.	Confid.	Accur.	Confid.	Accur.	Confid.	Accur.	Confid.	Accur.	Confid.	Accur.	Confid.	Accur.	Confid.	Accur.	Confid.	Accur.	Confid.	Accur.	Confid.	Accur.	Confid.	Accur.	Confid.	Accur.	Confid.	Accur.	Confid.	Accur.	Confid.	Accur.	Confid.	Accur.	Confid.
3	1	0.8053	0.9066	0.8868	0.9334	0.9521	0.9651	0.9692	0.9743	0.9451	0.9595	0.9332	0.9528	0.9141	0.9426	0.9669	0.9728	0.9814	0.9803	0.9504	0.9622	0.9689	0.9737	0.9581	0.9671	0.9459	0.96	0.952	0.9636	0.9293	0.9511	0.9521	0.9637	0.9415	0.9578	0.8796	0.927	0.893	0.9299	0.8713	0.9198	0.9575	0.9643	0.8873	0.9284
3	2	0.832	0.9099	0.9005	0.9356	0.9537	0.9635	0.9675	0.971	0.9488	0.9595	0.9391	0.9535	0.9218	0.9436	0.9651	0.9692	0.9761	0.9747	0.9513	0.9599	0.9671	0.9704	0.9584	0.9648	0.9487	0.9591	0.9541	0.9625	0.937	0.9523	0.9548	0.963	0.9466	0.9579	0.8912	0.9292	0.8999	0.9304	0.8773	0.9201	0.9556	0.9606	0.8897	0.9263
3	3	0.8422	0.9101	0.9048	0.9346	0.9504	0.9589	0.9615	0.9644	0.9457	0.9547	0.9375	0.9496	0.9226	0.9411	0.9588	0.9619	0.9684	0.9668	0.9475	0.9548	0.9596	0.9622	0.9538	0.9591	0.9459	0.9548	0.9504	0.9574	0.9356	0.9485	0.9504	0.9573	0.944	0.9533	0.8944	0.9277	0.9004	0.9278	0.8797	0.9189	0.9474	0.9515	0.8865	0.9202
4	1	0.8464	0.9217	0.9211	0.9506	0.9706	0.9763	0.9805	0.9821	0.9656	0.9724	0.958	0.9679	0.9408	0.9584	0.9787	0.9809	0.9848	0.9835	0.9689	0.9743	0.9799	0.9813	0.972	0.9764	0.9638	0.9712	0.9701	0.9753	0.9557	0.9668	0.97	0.9751	0.9629	0.9711	0.9131	0.9444	0.9235	0.9465	0.8956	0.9324	0.9734	0.9755	0.9157	0.9423
4	2	0.8732	0.9256	0.9328	0.9534	0.9718	0.9755	0.979	0.9798	0.9676	0.9723	0.9614	0.9682	0.9465	0.9594	0.9772	0.9783	0.9811	0.9794	0.969	0.9727	0.9785	0.979	0.9714	0.9744	0.9656	0.9709	0.9713	0.9747	0.96	0.9674	0.9713	0.9746	0.9654	0.9707	0.9225	0.9463	0.9287	0.9467	0.9013	0.9329	0.9714	0.9726	0.9183	0.9404
4	3	0.8854	0.928	0.9359	0.953	0.969	0.9719	0.9751	0.9753	0.9652	0.9689	0.9603	0.9659	0.9475	0.9582	0.9726	0.9732	0.9755	0.9736	0.9655	0.9686	0.9742	0.9742	0.9684	0.9707	0.9636	0.9679	0.9683	0.9709	0.9589	0.9649	0.9686	0.9711	0.9635	0.9677	0.9262	0.9461	0.9299	0.9453	0.9038	0.9324	0.9661	0.9668	0.9166	0.936
4	4	0.8893	0.9271	0.9344	0.9498	0.964	0.9664	0.9686	0.9685	0.9607	0.9638	0.9559	0.9608	0.9447	0.9542	0.9651	0.9653	0.9678	0.9657	0.9595	0.9619	0.966	0.9657	0.9622	0.9639	0.9591	0.9628	0.9629	0.965	0.9548	0.9601	0.9628	0.9648	0.9581	0.9616	0.9257	0.9437	0.9284	0.9424	0.9034	0.9302	0.9578	0.9582	0.9121	0.9303
5	1	0.8805	0.9365	0.9456	0.9638	0.9804	0.9828	0.9852	0.9857	0.9761	0.9793	0.9707	0.976	0.959	0.9692	0.9849	0.9852	0.9863	0.9848	0.9793	0.9813	0.9854	0.9853	0.9805	0.9822	0.9746	0.9783	0.9802	0.982	0.9703	0.9759	0.9802	0.9819	0.9749	0.9789	0.9375	0.9578	0.9442	0.9592	0.9159	0.9434	0.9824	0.9824	0.9361	0.954
5	2	0.9053	0.9412	0.9541	0.9661	0.9805	0.9817	0.9841	0.984	0.9763	0.9783	0.9722	0.9757	0.9633	0.9702	0.9837	0.9833	0.9837	0.982	0.979	0.9801	0.9838	0.9831	0.9803	0.981	0.975	0.9775	0.9801	0.981	0.9725	0.9758	0.9799	0.9806	0.9759	0.9783	0.9457	0.9598	0.9488	0.9599	0.9216	0.9444	0.98	0.9794	0.9386	0.9525
5	3	0.9151	0.9433	0.9561	0.9656	0.9791	0.9798	0.9815	0.9809	0.9749	0.9762	0.9711	0.9738	0.9637	0.9693	0.9812	0.9805	0.9799	0.978	0.9769	0.9775	0.9814	0.9804	0.9779	0.9782	0.9738	0.9755	0.9782	0.9785	0.9714	0.9738	0.9779	0.9781	0.9737	0.9754	0.9482	0.9596	0.9487	0.958	0.9235	0.944	0.976	0.9749	0.938	0.9499
5	4	0.9204	0.9442	0.9558	0.9641	0.9753	0.9756	0.9772	0.9763	0.9719	0.9729	0.9686	0.9708	0.9619	0.9666	0.9758	0.9747	0.9747	0.9725	0.9724	0.9726	0.9764	0.9751	0.9729	0.9729	0.971	0.9724	0.9743	0.9742	0.9689	0.9709	0.9746	0.9745	0.9708	0.9721	0.9476	0.9578	0.9474	0.9556	0.9235	0.9425	0.9712	0.9699	0.9343	0.9449
5	5	0.9205	0.9421	0.9522	0.9598	0.9697	0.9697	0.9706	0.9695	0.9663	0.967	0.9633	0.9651	0.9581	0.9623	0.9679	0.9667	0.9663	0.9638	0.966	0.9658	0.9678	0.9664	0.9666	0.9663	0.9655	0.9665	0.9684	0.968	0.9633	0.9649	0.9682	0.9677	0.9643	0.9653	0.9449	0.9542	0.9443	0.9519	0.9223	0.94	0.962	0.9604	0.9282	0.9382
6	1	0.9084	0.9498	0.9622	0.9731	0.9858	0.9864	0.9877	0.9875	0.9829	0.984	0.9789	0.9813	0.9703	0.9762	0.9875	0.9871	0.9873	0.9858	0.9843	0.9847	0.9876	0.9871	0.9855	0.9858	0.982	0.9834	0.9853	0.9856	0.9791	0.9815	0.9849	0.9851	0.9819	0.9835	0.9562	0.9685	0.9576	0.9675	0.9309	0.9526	0.9852	0.9846	0.9535	0.964
6	2	0.9277	0.9535	0.9679	0.9744	0.9855	0.9855	0.9865	0.9859	0.9827	0.983	0.9791	0.9805	0.9723	0.9762	0.9863	0.9854	0.9856	0.9839	0.9843	0.9842	0.9862	0.9851	0.9845	0.9843	0.9817	0.9823	0.9849	0.9846	0.98	0.9811	0.9847	0.9844	0.9821	0.9828	0.9615	0.9698	0.9605	0.9676	0.9351	0.9532	0.9839	0.9828	0.9558	0.9629
6	3	0.9366	0.956	0.9698	0.9745	0.9837	0.9834	0.9848	0.9839	0.9811	0.981	0.978	0.9788	0.9726	0.9757	0.985	0.984	0.982	0.98	0.9826	0.982	0.9847	0.9835	0.9824	0.9818	0.9801	0.9801	0.9834	0.9828	0.9791	0.9797	0.983	0.9824	0.9805	0.9807	0.9629	0.9693	0.9612	0.9671	0.9365	0.9526	0.9804	0.979	0.9553	0.9607
6	4	0.9403	0.9564	0.9688	0.9728	0.9813	0.9806	0.9817	0.9805	0.9791	0.9787	0.976	0.9765	0.9711	0.9735	0.9813	0.9799	0.979	0.9767	0.9795	0.9786	0.9812	0.9797	0.9796	0.9787	0.9781	0.978	0.9804	0.9794	0.9769	0.9771	0.9798	0.9788	0.9779	0.9778	0.9622	0.9677	0.9587	0.9639	0.9372	0.9518	0.977	0.9754	0.9526	0.9571
6	5	0.9412	0.9557	0.9667	0.9701	0.9775	0.9765	0.9773	0.9759	0.9757	0.9751	0.9731	0.9734	0.9684	0.9704	0.9759	0.9743	0.9729	0.9704	0.9746	0.9735	0.9762	0.9744	0.9748	0.9737	0.9745	0.9741	0.9763	0.9751	0.9737	0.9736	0.9767	0.9755	0.9742	0.9737	0.9604	0.9653	0.9565	0.9612	0.9357	0.9494	0.9706	0.9686	0.9477	0.9516
6	6	0.9393	0.9526	0.9626	0.9658	0.9715	0.9704	0.9709	0.9693	0.9697	0.9689	0.9675	0.9675	0.9639	0.9656	0.9684	0.9666	0.9644	0.9617	0.9681	0.9668	0.9682	0.9663	0.9684	0.9672	0.9691	0.9685	0.9708	0.9694	0.968	0.9676	0.9701	0.9688	0.9679	0.9672	0.9572	0.9618	0.9524	0.9567	0.9337	0.9469	0.9616	0.9593	0.9411	0.9446
7	1	0.9303	0.9603	0.974	0.9801	0.9885	0.9884	0.9888	0.9884	0.986	0.9861	0.9838	0.9847	0.9778	0.981	0.9888	0.9881	0.9879	0.9864	0.9874	0.987	0.9883	0.9875	0.9879	0.9875	0.986	0.9862	0.9877	0.9875	0.984	0.9849	0.9878	0.9875	0.986	0.9863	0.9671	0.9749	0.9666	0.9733	0.942	0.9593	0.9869	0.9861	0.9636	0.9704
7	2	0.9463	0.9638	0.9773	0.9806	0.9879	0.9875	0.9879	0.9871	0.9855	0.9852	0.9838	0.984	0.9792	0.981	0.9876	0.9865	0.9866	0.9849	0.9868	0.9861	0.9874	0.9861	0.9873	0.9866	0.9856	0.9853	0.987	0.9863	0.9843	0.9842	0.987	0.9862	0.9855	0.9853	0.9709	0.9758	0.9688	0.9733	0.9455	0.9599	0.9853	0.984	0.9666	0.9707
7	3	0.9533	0.9656	0.9778	0.9801	0.9865	0.9857	0.9867	0.9856	0.9845	0.9838	0.9827	0.9825	0.9787	0.9799	0.9868	0.9856	0.9838	0.9818	0.9857	0.9847	0.9866	0.9853	0.9858	0.9847	0.9841	0.9834	0.9859	0.9848	0.9834	0.983	0.9859	0.9848	0.9847	0.984	0.9716	0.9753	0.9687	0.9724	0.947	0.9597	0.9838	0.9823	0.9651	0.968
7	4	0.9556	0.9657	0.9773	0.979	0.9848	0.9838	0.9847	0.9834	0.9825	0.9815	0.9811	0.9806	0.9772	0.978	0.9845	0.983	0.981	0.9788	0.9835	0.9823	0.9841	0.9826	0.9836	0.9824	0.9822	0.9814	0.9841	0.9829	0.9817	0.981	0.9836	0.9823	0.9828	0.9819	0.9708	0.9738	0.9671	0.9702	0.9472	0.9588	0.9799	0.9782	0.9635	0.9656
7	5	0.956	0.9649	0.9747	0.9761	0.9818	0.9806	0.9811	0.9795	0.9799	0.9788	0.9784	0.9776	0.9756	0.9761	0.9809	0.9792	0.977	0.9745	0.9801	0.9786	0.9802	0.9783	0.9799	0.9784	0.9795	0.9784	0.9803	0.9788	0.9792	0.9783	0.981	0.9796	0.9796	0.9785	0.9691	0.9717	0.9647	0.9674	0.9459	0.9567	0.9754	0.9733	0.9593	0.961
7	6	0.9551	0.9633	0.9726	0.9737	0.9781	0.9767	0.9776	0.9759	0.9763	0.9749	0.9754	0.9745	0.9727	0.973	0.9752	0.9731	0.9699	0.9671	0.9758	0.9741	0.9754	0.9732	0.9751	0.9734	0.976	0.9746	0.9769	0.9753	0.9754	0.9742	0.9774	0.9757	0.9758	0.9744	0.9668	0.9691	0.9618	0.9642	0.944	0.9544	0.9698	0.9674	0.9539	0.9552
7	7	0.9524	0.9599	0.968	0.9688	0.9722	0.9706	0.9696	0.9677	0.9707	0.9693	0.9702	0.9692	0.9677	0.9678	0.9669	0.9646	0.9625	0.9596	0.968	0.966	0.9662	0.9639	0.969	0.9671	0.9707	0.9693	0.9706	0.9687	0.9702	0.969	0.9705	0.9686	0.9699	0.9684	0.963	0.9649	0.958	0.9601	0.9415	0.9516	0.9599	0.9573	0.9473	0.9484
8	1	0.9472	0.9685	0.981	0.9846	0.9897	0.9893	0.9896	0.989	0.9879	0.9875	0.9862	0.9863	0.9829	0.9844	0.9895	0.9887	0.988	0.9865	0.9888	0.9881	0.9889	0.988	0.9888	0.9882	0.9874	0.9872	0.9891	0.9884	0.9868	0.9869	0.9889	0.9883	0.9877	0.9874	0.9759	0.9804	0.9742	0.9783	0.9518	0.9651	0.9874	0.9865	0.9709	0.9753
8	2	0.9604	0.9716	0.9828	0.9843	0.9892	0.9886	0.989	0.9881	0.9875	0.9869	0.9862	0.9858	0.9837	0.9841	0.9885	0.9873	0.9868	0.9851	0.9881	0.9872	0.9881	0.9868	0.9883	0.9875	0.9871	0.9865	0.9884	0.9875	0.9867	0.9862	0.9881	0.9872	0.9878	0.9872	0.9777	0.9803	0.9757	0.9782	0.9547	0.9656	0.9864	0.985	0.9726	0.9749
8	3	0.9655	0.9729	0.983	0.9838	0.9883	0.9874	0.9878	0.9865	0.9865	0.9855	0.9855	0.9848	0.9831	0.9832	0.9878	0.9864	0.985	0.983	0.987	0.9858	0.9875	0.9861	0.9873	0.986	0.9862	0.9853	0.9874	0.9862	0.9859	0.985	0.9871	0.986	0.9867	0.9857	0.9778	0.9795	0.9755	0.9775	0.9557	0.9653	0.9847	0.9832	0.9727	0.974
8	4	0.9669	0.9728	0.982	0.9825	0.9868	0.9857	0.9863	0.9849	0.9851	0.984	0.9841	0.9833	0.9815	0.9813	0.9861	0.9845	0.9822	0.9799	0.9853	0.984	0.9855	0.9839	0.9857	0.9844	0.9848	0.9837	0.9859	0.9846	0.9844	0.9834	0.9859	0.9846	0.9855	0.9843	0.977	0.9784	0.9742	0.9756	0.9558	0.9645	0.9823	0.9804	0.9702	0.971
8	5	0.9669	0.972	0.9803	0.9805	0.9842	0.9828	0.9838	0.9822	0.9824	0.9811	0.9816	0.9805	0.9802	0.9798	0.9831	0.9813	0.9785	0.9759	0.9828	0.9813	0.9824	0.9806	0.9829	0.9813	0.9819	0.9805	0.9834	0.9818	0.9821	0.9808	0.983	0.9815	0.9827	0.9813	0.9755	0.9763	0.9724	0.9735	0.9545	0.9626	0.9778	0.9756	0.9675	0.9681
8	6	0.9661	0.9706	0.9782	0.9781	0.9816	0.98	0.981	0.9792	0.9801	0.9786	0.9796	0.9784	0.9777	0.977	0.9794	0.9773	0.9742	0.9714	0.9797	0.9779	0.9792	0.9771	0.9793	0.9775	0.9794	0.9779	0.9802	0.9784	0.9793	0.9779	0.9801	0.9784	0.9793	0.9776	0.9743	0.975	0.9693	0.9701	0.9526	0.9605	0.9742	0.9718	0.9622	0.9625
8	7	0.9644	0.9685	0.9756	0.9753	0.9781	0.9764	0.976	0.974	0.9769	0.9752	0.9764	0.9749	0.9748	0.974	0.974	0.9717	0.9687	0.9657	0.974	0.9719	0.9739	0.9715	0.9747	0.9728	0.9764	0.9748	0.9761	0.9741	0.9763	0.9748	0.9769	0.975	0.9763	0.9746	0.971	0.9715	0.9664	0.9671	0.9511	0.9586	0.9675	0.9648	0.9564	0.9564
8	8	0.9611	0.965	0.9714	0.9709	0.9723	0.9705	0.9691	0.9669	0.9708	0.969	0.971	0.9694	0.9704	0.9694	0.9662	0.9636	0.9604	0.9573	0.9669	0.9646	0.9655	0.9629	0.9672	0.9649	0.9702	0.9683	0.9693	0.9671	0.9702	0.9684	0.9691	0.9669	0.9692	0.9671	0.967	0.9673	0.9624	0.9629	0.9482	0.9554	0.9577	0.9548	0.9502	0.9501
9	1	0.9601	0.975	0.985	0.9871	0.9906	0.9902	0.9901	0.9894	0.9889	0.9884	0.988	0.9878	0.9859	0.9864	0.9897	0.9889	0.988	0.9864	0.9896	0.9888	0.9893	0.9884	0.9893	0.9885	0.9887	0.9882	0.9897	0.989	0.9882	0.9878	0.9894	0.9887	0.9888	0.9882	0.981	0.9836	0.9794	0.9817	0.9598	0.9693	0.9878	0.9867	0.9754	0.9781
9	2	0.9702	0.9773	0.9863	0.9869	0.9901	0.9894	0.9896	0.9886	0.9883	0.9875	0.9875	0.9869	0.986	0.9859	0.9889	0.9877	0.987	0.9852	0.9891	0.9882	0.9885	0.9873	0.9887	0.9878	0.9881	0.9873	0.9892	0.9882	0.9877	0.987	0.989	0.988	0.9885	0.9877	0.9827	0.9839	0.9806	0.9818	0.9621	0.9694	0.9868	0.9854	0.9772	0.9783
9	3	0.9731	0.9777	0.9859	0.9861	0.9892	0.9882	0.9884	0.9871	0.9876	0.9865	0.987	0.9861	0.9854	0.985	0.9883	0.9869	0.9852	0.9832	0.9881	0.9869	0.9878	0.9864	0.9878	0.9865	0.9876	0.9866	0.9882	0.987	0.9873	0.9863	0.9881	0.9869	0.988	0.9868	0.9819	0.9825	0.9803	0.981	0.963	0.9693	0.9855	0.984	0.9764	0.9768
9	4	0.9745	0.9779	0.9852	0.985	0.988	0.9868	0.9877	0.9863	0.9867	0.9854	0.986	0.9849	0.9845	0.9838	0.9871	0.9855	0.983	0.9808	0.9865	0.9851	0.9864	0.9847	0.9872	0.9859	0.9867	0.9854	0.987	0.9856	0.9859	0.9847	0.9868	0.9854	0.9866	0.9853	0.9814	0.9816	0.979	0.9794	0.9629	0.9685	0.9831	0.9813	0.9753	0.9753
9	5	0.9744	0.9772	0.9837	0.9832	0.9864	0.985	0.9854	0.9837	0.9849	0.9835	0.9842	0.9829	0.9828	0.982	0.9847	0.9828	0.9799	0.9773	0.985	0.9834	0.9843	0.9824	0.9847	0.9831	0.9847	0.9833	0.9852	0.9836	0.9844	0.9831	0.9852	0.9836	0.9851	0.9836	0.9802	0.9801	0.9776	0.9777	0.9618	0.967	0.9802	0.978	0.9723	0.9722
9	6	0.9731	0.9754	0.9818	0.9811	0.9838	0.9823	0.9832	0.9813	0.9823	0.9807	0.9819	0.9805	0.9808	0.9797	0.9816	0.9795	0.9761	0.9733	0.9817	0.9798	0.9811	0.9789	0.9819	0.98	0.9815	0.9799	0.9828	0.981	0.9819	0.9804	0.9823	0.9805	0.982	0.9804	0.9784	0.9782	0.975	0.9748	0.9608	0.9656	0.9767	0.9743	0.9684	0.9679
9	7	0.972	0.9741	0.9796	0.9788	0.9811	0.9793	0.9796	0.9775	0.9799	0.9781	0.9794	0.9778	0.979	0.9778	0.9778	0.9754	0.973	0.9701	0.9782	0.976	0.9775	0.9751	0.9784	0.9763	0.9794	0.9777	0.9789	0.9769	0.9794	0.9778	0.9794	0.9774	0.9791	0.9773	0.9762	0.9757	0.9722	0.9718	0.9586	0.963	0.9713	0.9686	0.9637	0.963
9	8	0.9701	0.972	0.9768	0.9758	0.9775	0.9756	0.975	0.9726	0.9761	0.9741	0.9767	0.975	0.9758	0.9745	0.9718	0.9692	0.9666	0.9636	0.9727	0.9704	0.9721	0.9694	0.9731	0.9708	0.9752	0.9733	0.975	0.9727	0.9755	0.9736	0.9748	0.9725	0.9747	0.9726	0.9732	0.9725	0.9694	0.9689	0.957	0.9612	0.9658	0.9629	0.9583	0.9575
10	1	0.97	0.9801	0.9877	0.9888	0.9911	0.9905	0.9902	0.9894	0.9894	0.9887	0.9892	0.9888	0.9878	0.9879	0.9898	0.9889	0.988	0.9864	0.9899	0.9891	0.9894	0.9885	0.9895	0.9887	0.9894	0.9887	0.9899	0.9891	0.989	0.9884	0.9899	0.9891	0.9892	0.9885	0.9845	0.9861	0.9831	0.9843	0.9664	0.9732	0.9878	0.9867	0.9788	0.9805
10	2	0.9774	0.9818	0.9883	0.9884	0.9906	0.9898	0.9897	0.9887	0.9889	0.988	0.9884	0.9876	0.9875	0.987	0.9892	0.988	0.9871	0.9853	0.9895	0.9885	0.9888	0.9875	0.9891	0.9881	0.9889	0.988	0.9894	0.9884	0.9886	0.9877	0.9892	0.9882	0.989	0.9881	0.9851	0.9856	0.9834	0.9837	0.9679	0.9732	0.987	0.9856	0.9799	0.9803
10	3	0.9791	0.9817	0.988	0.9877	0.9899	0.9888	0.9888	0.9875	0.9883	0.9871	0.9878	0.9868	0.987	0.9863	0.9885	0.9871	0.9857	0.9837	0.9888	0.9875	0.988	0.9865	0.9883	0.987	0.9881	0.987	0.9889	0.9876	0.9881	0.987	0.9888	0.9876	0.9883	0.9871	0.9848	0.9848	0.9832	0.9833	0.9683	0.9727	0.9857	0.984	0.9797	0.9795
10	4	0.9798	0.9815	0.987	0.9866	0.9889	0.9876	0.9882	0.9867	0.9875	0.9862	0.987	0.9858	0.9861	0.9852	0.9873	0.9857	0.9834	0.9811	0.9875	0.9861	0.9867	0.9851	0.9878	0.9864	0.9874	0.9861	0.9879	0.9865	0.9872	0.9859	0.9878	0.9865	0.9875	0.9862	0.9837	0.9835	0.9823	0.982	0.9684	0.9723	0.9838	0.9819	0.9782	0.9778
10	5	0.9796	0.9809	0.9858	0.9851	0.9878	0.9864	0.9868	0.9852	0.9863	0.9848	0.986	0.9847	0.9849	0.9839	0.9859	0.9841	0.9809	0.9783	0.9861	0.9845	0.9856	0.9838	0.9862	0.9846	0.9863	0.9849	0.9862	0.9846	0.9858	0.9844	0.9861	0.9845	0.9859	0.9845	0.9826	0.9822	0.9808	0.9803	0.9678	0.9712	0.9814	0.9793	0.9765	0.9758
10	6	0.9787	0.9798	0.9846	0.9837	0.9858	0.9842	0.9849	0.983	0.9841	0.9824	0.9841	0.9826	0.9826	0.9813	0.9828	0.9807	0.9772	0.9745	0.9835	0.9816	0.9823	0.9801	0.9836	0.9818	0.9843	0.9827	0.9844	0.9827	0.9842	0.9827	0.984	0.9821	0.9843	0.9826	0.9813	0.9807	0.9785	0.9779	0.9662	0.9692	0.9789	0.9765	0.9729	0.972
10	7	0.977	0.9778	0.9824	0.9813	0.9831	0.9813	0.9821	0.98	0.9814	0.9795	0.9812	0.9795	0.9813	0.9799	0.9799	0.9775	0.9751	0.9721	0.98	0.9778	0.9795	0.9771	0.9805	0.9784	0.9811	0.9793	0.9813	0.9793	0.9816	0.9799	0.9812	0.9792	0.9813	0.9794	0.9792	0.9784	0.9763	0.9754	0.9651	0.9678	0.9739	0.9712	0.9688	0.9676
10	8	0.9755	0.9761	0.9803	0.9791	0.981	0.9791	0.9779	0.9755	0.9791	0.9771	0.9793	0.9775	0.9792	0.9777	0.9764	0.9739	0.9707	0.9676	0.9769	0.9745	0.9754	0.9728	0.9769	0.9746	0.9784	0.9764	0.9779	0.9756	0.9785	0.9765	0.9778	0.9755	0.9779	0.9758	0.9769	0.9759	0.9734	0.9724	0.9631	0.9656	0.9698	0.9669	0.9648	0.9635
11	1	0.9769	0.9837	0.9892	0.9898	0.9912	0.9907	0.9902	0.9893	0.9897	0.9889	0.9895	0.989	0.989	0.9888	0.9899	0.989	0.9879	0.9863	0.99	0.9891	0.9894	0.9884	0.9897	0.9888	0.9896	0.9888	0.9901	0.9892	0.9894	0.9887	0.99	0.9892	0.9896	0.9888	0.9866	0.9874	0.9852	0.9856	0.9717	0.9767	0.9878	0.9866	0.9814	0.9821
11	2	0.9819	0.9848	0.9895	0.9892	0.9908	0.9899	0.9899	0.9888	0.9893	0.9884	0.9891	0.9883	0.9885	0.9879	0.9892	0.9879	0.9871	0.9853	0.9896	0.9886	0.9888	0.9875	0.9891	0.988	0.9893	0.9883	0.9896	0.9886	0.989	0.9881	0.9896	0.9885	0.9892	0.9882	0.9869	0.987	0.9854	0.9853	0.973	0.9767	0.9867	0.9853	0.9823	0.982
11	3	0.9835	0.9847	0.9893	0.9888	0.9901	0.989	0.989	0.9876	0.9888	0.9875	0.9884	0.9874	0.9879	0.9871	0.9886	0.9871	0.9861	0.9842	0.9889	0.9876	0.988	0.9864	0.9888	0.9874	0.9887	0.9875	0.9892	0.9879	0.9884	0.9873	0.989	0.9877	0.9885	0.9873	0.9866	0.9862	0.9851	0.9847	0.973	0.976	0.9858	0.9841	0.9815	0.9808
11	4	0.9835	0.9843	0.9885	0.9878	0.9895	0.9881	0.9881	0.9865	0.9882	0.9869	0.9875	0.9863	0.9871	0.986	0.9876	0.986	0.9837	0.9814	0.9882	0.9867	0.9869	0.9852	0.9882	0.9868	0.9878	0.9864	0.9884	0.987	0.9877	0.9864	0.9884	0.987	0.9881	0.9868	0.986	0.9855	0.9842	0.9836	0.9729	0.9753	0.9839	0.982	0.9806	0.9798
11	5	0.983	0.9835	0.9874	0.9864	0.9885	0.987	0.9874	0.9857	0.987	0.9855	0.987	0.9857	0.9863	0.9851	0.9862	0.9844	0.9816	0.9791	0.9868	0.9851	0.9856	0.9837	0.9865	0.9848	0.9871	0.9857	0.987	0.9854	0.987	0.9856	0.9869	0.9853	0.9875	0.986	0.9845	0.9837	0.9831	0.9823	0.9724	0.9745	0.9825	0.9804	0.9791	0.9781
11	6	0.9824	0.9826	0.9862	0.985	0.987	0.9855	0.986	0.9842	0.9855	0.9839	0.9856	0.9841	0.9849	0.9836	0.9838	0.9817	0.9787	0.9759	0.9847	0.9828	0.9831	0.9809	0.9852	0.9834	0.9858	0.9842	0.9851	0.9832	0.9854	0.9839	0.9847	0.9828	0.9855	0.9839	0.9834	0.9825	0.9818	0.9809	0.9714	0.9732	0.9796	0.9772	0.9766	0.9753
11	7	0.9808	0.9808	0.9844	0.9832	0.9848	0.983	0.9831	0.981	0.983	0.9812	0.9831	0.9814	0.9827	0.9812	0.9809	0.9784	0.976	0.9731	0.9823	0.9801	0.9804	0.978	0.9819	0.9797	0.983	0.9812	0.9831	0.9811	0.983	0.9812	0.9828	0.9808	0.983	0.9811	0.9819	0.9809	0.9791	0.978	0.9699	0.9715	0.976	0.9733	0.9734	0.9719
11	8	0.9794	0.9792	0.9826	0.9812	0.9827	0.9808	0.9799	0.9776	0.9804	0.9784	0.9809	0.9791	0.9813	0.9797	0.9773	0.9746	0.9726	0.9695	0.9786	0.9762	0.9767	0.974	0.979	0.9766	0.9803	0.9783	0.9798	0.9775	0.9801	0.978	0.9795	0.9772	0.9798	0.9777	0.98	0.9787	0.9773	0.976	0.9685	0.9699	0.9715	0.9686	0.9695	0.9678
12	1	0.9811	0.986	0.9902	0.9904	0.9914	0.9907	0.9903	0.9894	0.9899	0.9891	0.9898	0.9892	0.9897	0.9894	0.9898	0.9888	0.9877	0.986	0.9898	0.989	0.9893	0.9883	0.9897	0.9888	0.9897	0.9889	0.9901	0.9892	0.9898	0.9891	0.99	0.9891	0.99	0.9893	0.988	0.9883	0.9868	0.9868	0.9757	0.9792	0.9876	0.9864	0.9834	0.9835
12	2	0.985	0.9867	0.9902	0.9898	0.9909	0.99	0.99	0.9889	0.9896	0.9886	0.9894	0.9885	0.9892	0.9884	0.9892	0.9878	0.987	0.9851	0.9896	0.9884	0.9887	0.9873	0.9893	0.9882	0.9894	0.9885	0.9897	0.9886	0.9893	0.9884	0.9897	0.9886	0.9894	0.9884	0.9879	0.9877	0.9867	0.9862	0.9767	0.9792	0.9867	0.9852	0.9834	0.9828
12	3	0.9859	0.9865	0.99	0.9893	0.9902	0.989	0.9891	0.9877	0.989	0.9878	0.9889	0.9877	0.9886	0.9877	0.9886	0.9871	0.986	0.984	0.9891	0.9877	0.988	0.9865	0.9889	0.9876	0.9889	0.9877	0.9893	0.988	0.9886	0.9874	0.9893	0.988	0.9888	0.9875	0.9877	0.9871	0.9864	0.9857	0.9768	0.9786	0.9858	0.9841	0.9828	0.9819
12	4	0.9856	0.9859	0.9895	0.9887	0.9898	0.9885	0.9882	0.9866	0.9886	0.9873	0.9883	0.987	0.988	0.9869	0.9876	0.9859	0.9838	0.9815	0.9884	0.9869	0.9872	0.9855	0.9883	0.9869	0.9883	0.9869	0.9886	0.9871	0.9881	0.9868	0.9886	0.9871	0.9886	0.9872	0.987	0.9863	0.9857	0.9849	0.9763	0.9778	0.984	0.982	0.9819	0.9808
12	5	0.9851	0.9851	0.9885	0.9874	0.9891	0.9876	0.9877	0.986	0.9877	0.9863	0.9875	0.9862	0.9872	0.9859	0.9864	0.9845	0.9816	0.979	0.9874	0.9857	0.9859	0.984	0.9871	0.9855	0.9876	0.9862	0.988	0.9865	0.9876	0.9862	0.9875	0.9859	0.9877	0.9863	0.9861	0.9851	0.985	0.984	0.9758	0.977	0.9827	0.9805	0.9807	0.9794
12	6	0.9841	0.9839	0.9874	0.9862	0.9878	0.9862	0.9864	0.9846	0.9863	0.9846	0.9863	0.9847	0.9861	0.9847	0.9846	0.9825	0.9788	0.9761	0.9856	0.9837	0.9837	0.9815	0.9859	0.984	0.9864	0.9848	0.9859	0.984	0.9863	0.9847	0.9858	0.9839	0.9864	0.9847	0.9847	0.9836	0.9837	0.9826	0.9748	0.9757	0.9804	0.978	0.9781	0.9765
12	7	0.9833	0.9828	0.9862	0.9849	0.9861	0.9843	0.9844	0.9823	0.9847	0.9829	0.9849	0.9832	0.9847	0.9832	0.9823	0.9799	0.977	0.9741	0.9834	0.9812	0.9815	0.9791	0.9834	0.9813	0.9848	0.983	0.9842	0.9821	0.9844	0.9826	0.984	0.982	0.9844	0.9825	0.9839	0.9827	0.9814	0.9801	0.9738	0.9745	0.9767	0.974	0.9763	0.9746
12	8	0.9816	0.981	0.984	0.9825	0.9839	0.9819	0.9813	0.9789	0.9821	0.98	0.9824	0.9805	0.9825	0.9809	0.9786	0.976	0.9745	0.9714	0.98	0.9776	0.9781	0.9754	0.9803	0.9779	0.982	0.98	0.9812	0.9789	0.9818	0.9797	0.9814	0.9791	0.9816	0.9794	0.9819	0.9805	0.9794	0.9779	0.9721	0.9726	0.974	0.9711	0.9729	0.9711
13	1	0.9845	0.9878	0.9907	0.9906	0.9914	0.9908	0.9903	0.9894	0.9899	0.9891	0.9901	0.9894	0.9901	0.9896	0.9896	0.9885	0.9875	0.9858	0.9898	0.9888	0.9891	0.988	0.9897	0.9888	0.9898	0.989	0.9901	0.9891	0.99	0.9893	0.9899	0.989	0.9901	0.9893	0.9887	0.9889	0.9879	0.9876	0.9786	0.9812	0.9876	0.9863	0.9847	0.9845
13	2	0.9872	0.9882	0.9909	0.9905	0.9909	0.99	0.9898	0.9887	0.9896	0.9886	0.9896	0.9886	0.9894	0.9886	0.9891	0.9878	0.9867	0.9848	0.9895	0.9883	0.9886	0.9872	0.9893	0.9881	0.9895	0.9885	0.9896	0.9885	0.9895	0.9885	0.9896	0.9885	0.9895	0.9885	0.9888	0.9883	0.9876	0.987	0.9793	0.981	0.9868	0.9853	0.9844	0.9836
13	3	0.9875	0.9877	0.9905	0.9898	0.9902	0.9889	0.9892	0.9878	0.9893	0.988	0.9892	0.988	0.9891	0.9882	0.9883	0.9868	0.9859	0.9838	0.9889	0.9875	0.9879	0.9863	0.9891	0.9877	0.989	0.9877	0.9893	0.988	0.989	0.9878	0.9893	0.988	0.989	0.9877	0.9883	0.9876	0.9873	0.9865	0.9795	0.9807	0.986	0.9844	0.9837	0.9826
13	4	0.9876	0.9876	0.99	0.9891	0.9899	0.9886	0.9882	0.9866	0.9887	0.9874	0.9889	0.9876	0.9885	0.9873	0.9875	0.9858	0.9836	0.9812	0.9886	0.9871	0.9871	0.9854	0.9883	0.9868	0.9887	0.9873	0.9888	0.9873	0.9885	0.9871	0.9887	0.9872	0.9886	0.9872	0.988	0.9871	0.9867	0.9857	0.9793	0.9801	0.9839	0.9819	0.9829	0.9816
13	5	0.987	0.9867	0.9893	0.9882	0.9894	0.9879	0.9878	0.9861	0.9879	0.9864	0.988	0.9866	0.988	0.9868	0.9866	0.9847	0.9815	0.9789	0.9875	0.9858	0.9861	0.9842	0.9875	0.9859	0.988	0.9866	0.9881	0.9865	0.988	0.9866	0.9876	0.9859	0.988	0.9865	0.9872	0.9861	0.986	0.9848	0.9783	0.9789	0.9829	0.9807	0.9818	0.9804
13	6	0.9862	0.9858	0.9883	0.987	0.9883	0.9867	0.9866	0.9847	0.9867	0.985	0.9868	0.9852	0.9871	0.9857	0.9848	0.9827	0.9793	0.9765	0.9862	0.9843	0.9844	0.9823	0.9863	0.9845	0.9868	0.9852	0.9865	0.9846	0.9866	0.985	0.9865	0.9847	0.9866	0.9848	0.9863	0.9851	0.9851	0.9839	0.9775	0.9778	0.9804	0.9779	0.9799	0.9782
13	7	0.9851	0.9844	0.9872	0.9859	0.9871	0.9853	0.9855	0.9834	0.9852	0.9833	0.9859	0.9842	0.9857	0.9841	0.9826	0.9802	0.9776	0.9747	0.9844	0.9823	0.9819	0.9794	0.9841	0.982	0.9852	0.9834	0.985	0.983	0.9851	0.9833	0.9849	0.9828	0.9853	0.9834	0.985	0.9838	0.9833	0.9819	0.9767	0.9768	0.9778	0.975	0.9778	0.9759
13	8	0.9842	0.9834	0.9856	0.9841	0.9852	0.9832	0.9824	0.9801	0.9831	0.981	0.9834	0.9814	0.984	0.9824	0.9798	0.9772	0.9751	0.972	0.9808	0.9784	0.9785	0.9758	0.9812	0.9788	0.9836	0.9815	0.9824	0.9801	0.9829	0.9809	0.9821	0.9798	0.9823	0.9801	0.9835	0.9821	0.9812	0.9796	0.9753	0.9752	0.9748	0.9718	0.9764	0.9744
14	1	0.9865	0.9889	0.9911	0.9909	0.9913	0.9907	0.9901	0.9892	0.9899	0.989	0.9902	0.9895	0.9904	0.9898	0.9894	0.9883	0.9872	0.9855	0.9898	0.9888	0.9888	0.9877	0.9898	0.9888	0.9899	0.989	0.99	0.9891	0.99	0.9892	0.9899	0.989	0.9901	0.9893	0.9894	0.9893	0.9885	0.988	0.9812	0.9829	0.9872	0.9859	0.9853	0.9848
14	2	0.9886	0.9891	0.9912	0.9907	0.9909	0.9899	0.9898	0.9886	0.9897	0.9886	0.9898	0.9888	0.9897	0.9888	0.989	0.9876	0.9865	0.9846	0.9894	0.9883	0.9884	0.987	0.9893	0.988	0.9896	0.9886	0.9897	0.9885	0.9895	0.9885	0.9896	0.9885	0.9897	0.9886	0.9892	0.9886	0.9883	0.9876	0.9817	0.9827	0.9867	0.9851	0.985	0.9841
14	3	0.9888	0.9887	0.9908	0.99	0.9904	0.9891	0.9892	0.9877	0.9893	0.988	0.9893	0.9881	0.9893	0.9883	0.9884	0.9869	0.9858	0.9838	0.9888	0.9873	0.9877	0.9862	0.989	0.9876	0.9892	0.9879	0.9893	0.9879	0.9891	0.9878	0.9891	0.9877	0.9891	0.9878	0.989	0.9882	0.988	0.9871	0.9818	0.9823	0.9858	0.9841	0.9844	0.9832
14	4	0.9886	0.9882	0.9905	0.9895	0.99	0.9886	0.9882	0.9865	0.9889	0.9875	0.989	0.9877	0.989	0.9878	0.9874	0.9857	0.9835	0.9811	0.9885	0.987	0.9868	0.985	0.9884	0.9869	0.9888	0.9874	0.9888	0.9873	0.9887	0.9874	0.9888	0.9873	0.9887	0.9873	0.9885	0.9875	0.9873	0.9862	0.9816	0.9818	0.9841	0.982	0.9837	0.9824
14	5	0.9884	0.9879	0.9898	0.9886	0.9895	0.988	0.9877	0.986	0.9881	0.9866	0.9885	0.9871	0.9884	0.9871	0.9866	0.9846	0.9816	0.979	0.9876	0.9858	0.9861	0.9841	0.9875	0.9858	0.9884	0.9869	0.9882	0.9866	0.9883	0.9868	0.9878	0.9862	0.9879	0.9864	0.9878	0.9867	0.9867	0.9855	0.9809	0.981	0.9828	0.9806	0.9826	0.9811
14	6	0.9876	0.9869	0.9891	0.9878	0.9885	0.9868	0.9868	0.9849	0.9871	0.9854	0.9871	0.9856	0.9877	0.9863	0.985	0.9829	0.9794	0.9766	0.9864	0.9844	0.9843	0.9821	0.9863	0.9844	0.9871	0.9854	0.9866	0.9847	0.9871	0.9855	0.9866	0.9848	0.987	0.9853	0.9869	0.9857	0.9858	0.9845	0.9799	0.9797	0.9811	0.9787	0.9807	0.979
14	7	0.9864	0.9856	0.9884	0.9871	0.9876	0.9858	0.9859	0.9838	0.9857	0.9838	0.9862	0.9845	0.9863	0.9847	0.9825	0.98	0.9776	0.9747	0.9853	0.9832	0.9822	0.9797	0.985	0.9829	0.9856	0.9837	0.9856	0.9835	0.986	0.9842	0.9854	0.9834	0.9855	0.9835	0.9862	0.985	0.9846	0.9832	0.9791	0.9788	0.9774	0.9746	0.9792	0.9773
14	8	0.9856	0.9845	0.9868	0.9852	0.9864	0.9845	0.9832	0.9808	0.9842	0.9821	0.9848	0.9829	0.9853	0.9837	0.9802	0.9775	0.9752	0.9721	0.9817	0.9792	0.9791	0.9764	0.9823	0.9799	0.9847	0.9827	0.9835	0.9812	0.9842	0.9822	0.9831	0.9808	0.9838	0.9816	0.9845	0.9831	0.983	0.9814	0.9779	0.9774	0.9752	0.9722	0.9774	0.9753
15	1	0.988	0.9897	0.9914	0.991	0.9913	0.9906	0.99	0.989	0.9901	0.9893	0.9901	0.9894	0.9905	0.9899	0.989	0.9878	0.9869	0.9851	0.9896	0.9887	0.9884	0.9873	0.9897	0.9888	0.9899	0.989	0.99	0.989	0.9898	0.9891	0.9899	0.9889	0.99	0.9892	0.9898	0.9896	0.989	0.9883	0.9826	0.9839	0.9869	0.9856	0.9856	0.985
15	2	0.9897	0.9899	0.9914	0.9909	0.9909	0.9899	0.9896	0.9884	0.9895	0.9884	0.9898	0.9888	0.9899	0.9891	0.9887	0.9873	0.9861	0.9841	0.9893	0.9881	0.988	0.9865	0.9893	0.988	0.9897	0.9886	0.9897	0.9885	0.9895	0.9884	0.9894	0.9882	0.9895	0.9884	0.9896	0.989	0.9888	0.988	0.9834	0.9839	0.9862	0.9846	0.9856	0.9845
15	3	0.9896	0.9893	0.991	0.9902	0.9905	0.9892	0.9891	0.9877	0.9893	0.9879	0.9894	0.9881	0.9896	0.9886	0.988	0.9864	0.9852	0.9831	0.9888	0.9873	0.9875	0.9859	0.989	0.9876	0.9892	0.9879	0.9892	0.9878	0.9891	0.9878	0.9891	0.9877	0.9891	0.9878	0.9893	0.9885	0.9885	0.9875	0.9833	0.9834	0.9854	0.9837	0.985	0.9837
15	4	0.9895	0.9891	0.9908	0.9898	0.9901	0.9887	0.9881	0.9864	0.989	0.9875	0.989	0.9877	0.9892	0.988	0.9873	0.9855	0.9834	0.981	0.9885	0.9869	0.9866	0.9848	0.9883	0.9867	0.9889	0.9875	0.9888	0.9872	0.9888	0.9874	0.9887	0.9872	0.9886	0.9871	0.9889	0.9879	0.9879	0.9868	0.9829	0.9828	0.9838	0.9818	0.9845	0.9831
15	5	0.9891	0.9885	0.9902	0.989	0.9895	0.988	0.9878	0.986	0.9884	0.9869	0.9885	0.987	0.9889	0.9876	0.9865	0.9845	0.9811	0.9784	0.9874	0.9857	0.986	0.984	0.9874	0.9856	0.9884	0.9869	0.9882	0.9866	0.9884	0.987	0.9877	0.986	0.988	0.9864	0.9882	0.987	0.9874	0.9862	0.9827	0.9825	0.9821	0.9798	0.9837	0.9821
15	6	0.9886	0.9878	0.9897	0.9884	0.9887	0.987	0.9868	0.9848	0.9873	0.9856	0.9876	0.986	0.9881	0.9867	0.9849	0.9828	0.9794	0.9766	0.9866	0.9847	0.9841	0.9818	0.9864	0.9845	0.9874	0.9857	0.9869	0.985	0.9873	0.9857	0.9868	0.9849	0.9869	0.9851	0.9875	0.9862	0.9866	0.9853	0.9819	0.9814	0.9806	0.978	0.9822	0.9804
15	7	0.9876	0.9866	0.989	0.9877	0.9877	0.9859	0.986	0.9839	0.9862	0.9843	0.9867	0.985	0.9871	0.9855	0.9827	0.9803	0.9777	0.9748	0.9853	0.9832	0.9824	0.9799	0.9851	0.983	0.9862	0.9843	0.9857	0.9836	0.9863	0.9845	0.9854	0.9834	0.986	0.9841	0.987	0.9857	0.9854	0.9839	0.9809	0.9802	0.9775	0.9747	0.9805	0.9785
15	8	0.9866	0.9855	0.9876	0.9861	0.9868	0.9849	0.9835	0.9812	0.9849	0.9828	0.9852	0.9833	0.9858	0.9841	0.9803	0.9776	0.9757	0.9726	0.9824	0.9799	0.9796	0.9768	0.9831	0.9808	0.9851	0.983	0.984	0.9818	0.9847	0.9826	0.9839	0.9816	0.9846	0.9825	0.9858	0.9843	0.9844	0.9828	0.98	0.9793	0.9753	0.9723	0.9788	0.9767
16	1	0.989	0.9902	0.9914	0.9909	0.9913	0.9905	0.9896	0.9886	0.9899	0.9891	0.9901	0.9893	0.9906	0.99	0.9887	0.9875	0.9866	0.9848	0.9895	0.9884	0.9882	0.9869	0.9895	0.9885	0.9899	0.9889	0.9899	0.9889	0.9899	0.989	0.9899	0.989	0.9898	0.989	0.9901	0.9897	0.9893	0.9886	0.9842	0.985	0.9867	0.9854	0.9859	0.985
16	2	0.9902	0.9901	0.9915	0.9909	0.9908	0.9898	0.9894	0.9881	0.9895	0.9884	0.9897	0.9887	0.99	0.9891	0.9884	0.987	0.9854	0.9834	0.9892	0.988	0.9875	0.986	0.9892	0.9879	0.9896	0.9885	0.9895	0.9883	0.9895	0.9884	0.9894	0.9881	0.9894	0.9883	0.9898	0.9891	0.9891	0.9883	0.9845	0.9847	0.9858	0.9841	0.9857	0.9846
16	3	0.9902	0.99	0.9912	0.9903	0.9903	0.989	0.9888	0.9873	0.9892	0.9878	0.9894	0.9882	0.9898	0.9887	0.9879	0.9863	0.9851	0.983	0.9887	0.9872	0.9872	0.9855	0.9887	0.9873	0.9892	0.9879	0.989	0.9876	0.9892	0.9879	0.989	0.9876	0.9888	0.9875	0.9896	0.9887	0.9888	0.9878	0.9844	0.9844	0.9849	0.9831	0.9852	0.9839
16	4	0.99	0.9894	0.9909	0.9899	0.9901	0.9887	0.9881	0.9865	0.989	0.9875	0.9891	0.9878	0.9894	0.9882	0.987	0.9851	0.9831	0.9807	0.9884	0.9868	0.9865	0.9846	0.9879	0.9862	0.9889	0.9875	0.9887	0.9872	0.9889	0.9875	0.9885	0.987	0.9887	0.9872	0.9891	0.9881	0.9883	0.9871	0.9841	0.9839	0.9836	0.9815	0.9849	0.9835
16	5	0.9896	0.9889	0.9902	0.989	0.9895	0.988	0.9877	0.9859	0.9885	0.9869	0.9888	0.9873	0.989	0.9877	0.9864	0.9844	0.9809	0.9781	0.9872	0.9854	0.9857	0.9837	0.9872	0.9854	0.9884	0.9869	0.988	0.9863	0.9884	0.9869	0.9876	0.9858	0.9881	0.9864	0.9886	0.9874	0.9879	0.9867	0.9839	0.9835	0.9821	0.9798	0.9839	0.9823
16	6	0.9891	0.9882	0.99	0.9888	0.9888	0.9871	0.9868	0.9849	0.9874	0.9857	0.9878	0.9862	0.9886	0.9871	0.9848	0.9826	0.9792	0.9764	0.9864	0.9844	0.9838	0.9816	0.9864	0.9844	0.9874	0.9857	0.9868	0.9849	0.9876	0.9859	0.9869	0.9849	0.9869	0.9851	0.9879	0.9866	0.987	0.9857	0.9832	0.9825	0.9802	0.9777	0.9822	0.9803
16	7	0.9883	0.9873	0.9893	0.9879	0.988	0.9862	0.9859	0.9838	0.9866	0.9847	0.9873	0.9855	0.9874	0.9859	0.9825	0.98	0.9778	0.9748	0.9854	0.9832	0.9823	0.9798	0.9845	0.9823	0.9867	0.9849	0.9856	0.9835	0.9862	0.9843	0.9857	0.9836	0.986	0.984	0.9875	0.9861	0.986	0.9845	0.9825	0.9816	0.9773	0.9745	0.9808	0.9788
16	8	0.9873	0.9861	0.9887	0.9872	0.9868	0.9849	0.9834	0.9811	0.9852	0.9831	0.9856	0.9837	0.9866	0.9849	0.9808	0.9781	0.976	0.9728	0.9826	0.9801	0.9793	0.9766	0.9831	0.9807	0.9855	0.9835	0.9841	0.9818	0.9851	0.9831	0.9839	0.9816	0.9849	0.9828	0.9866	0.9851	0.9851	0.9835	0.9813	0.9804	0.9751	0.9721	0.9795	0.9774
17	1	0.9894	0.9904	0.9916	0.9911	0.9911	0.9904	0.9894	0.9884	0.9899	0.989	0.99	0.9892	0.9906	0.9899	0.9886	0.9873	0.9861	0.9843	0.9892	0.9881	0.988	0.9868	0.9893	0.9882	0.9898	0.9889	0.9896	0.9886	0.9899	0.989	0.9898	0.9889	0.9897	0.9888	0.9903	0.9898	0.9895	0.9888	0.9851	0.9857	0.9863	0.9849	0.986	0.9852
17	2	0.9906	0.9904	0.9916	0.991	0.9908	0.9898	0.9889	0.9875	0.9895	0.9883	0.9896	0.9886	0.99	0.989	0.988	0.9865	0.9852	0.9831	0.9889	0.9876	0.9872	0.9856	0.989	0.9877	0.9897	0.9886	0.9893	0.988	0.9895	0.9884	0.9891	0.9879	0.9891	0.9879	0.99	0.9893	0.9893	0.9885	0.9854	0.9854	0.9854	0.9837	0.9858	0.9847
17	3	0.9907	0.9903	0.9913	0.9905	0.9902	0.9889	0.9886	0.9871	0.9892	0.9878	0.9894	0.9881	0.9898	0.9887	0.9874	0.9858	0.9848	0.9827	0.9885	0.987	0.9868	0.9851	0.9885	0.987	0.9891	0.9877	0.9889	0.9874	0.9891	0.9878	0.9887	0.9872	0.9886	0.9872	0.9899	0.989	0.989	0.988	0.9855	0.9853	0.9844	0.9826	0.9854	0.984
17	4	0.9902	0.9896	0.9911	0.9901	0.99	0.9886	0.9877	0.986	0.9888	0.9873	0.9891	0.9877	0.9894	0.9881	0.9867	0.9849	0.9825	0.98	0.9882	0.9866	0.9861	0.9843	0.9878	0.9861	0.9889	0.9874	0.9886	0.987	0.9889	0.9874	0.9884	0.9868	0.9884	0.9868	0.9895	0.9884	0.9886	0.9873	0.9851	0.9847	0.9832	0.981	0.9852	0.9837
17	5	0.99	0.9892	0.9904	0.9892	0.9896	0.988	0.9874	0.9856	0.9885	0.9869	0.9888	0.9874	0.9892	0.9879	0.986	0.984	0.9806	0.9779	0.9869	0.985	0.9855	0.9835	0.9872	0.9854	0.9883	0.9867	0.988	0.9863	0.9884	0.9869	0.9873	0.9856	0.9881	0.9865	0.9889	0.9876	0.9882	0.9869	0.9848	0.9842	0.9816	0.9793	0.9843	0.9826
17	6	0.9896	0.9887	0.9901	0.9888	0.9887	0.987	0.9866	0.9846	0.9874	0.9856	0.988	0.9863	0.9887	0.9873	0.9846	0.9824	0.9791	0.9763	0.9863	0.9843	0.9837	0.9814	0.9864	0.9844	0.9875	0.9857	0.9865	0.9845	0.9875	0.9859	0.9867	0.9848	0.9869	0.9851	0.9885	0.9871	0.9875	0.9861	0.9841	0.9833	0.9804	0.9778	0.9824	0.9804
17	7	0.9888	0.9877	0.9897	0.9884	0.988	0.9861	0.9857	0.9836	0.9865	0.9846	0.9872	0.9855	0.9877	0.9861	0.9823	0.9798	0.9779	0.9749	0.9852	0.983	0.9819	0.9793	0.9844	0.9822	0.9868	0.9849	0.9856	0.9835	0.9863	0.9844	0.9854	0.9832	0.986	0.984	0.9879	0.9865	0.9864	0.9848	0.9837	0.9827	0.977	0.9742	0.9811	0.9791
17	8	0.9883	0.9871	0.989	0.9875	0.987	0.985	0.9832	0.9808	0.9853	0.9832	0.9865	0.9846	0.9868	0.9851	0.9807	0.9779	0.9757	0.9726	0.9826	0.9801	0.9795	0.9767	0.9833	0.9809	0.9856	0.9836	0.9841	0.9818	0.9851	0.983	0.9839	0.9816	0.9848	0.9826	0.9874	0.986	0.9858	0.9842	0.9827	0.9816	0.9752	0.9722	0.9803	0.9782
18	1	0.9901	0.9908	0.9917	0.9911	0.991	0.9902	0.9892	0.9881	0.9898	0.989	0.99	0.9892	0.9906	0.9899	0.9883	0.987	0.9858	0.9839	0.9891	0.988	0.9877	0.9864	0.989	0.9879	0.9897	0.9887	0.9895	0.9884	0.9897	0.9889	0.9894	0.9884	0.9894	0.9885	0.9904	0.9899	0.9896	0.9889	0.9858	0.9862	0.9855	0.9841	0.9863	0.9853
18	2	0.991	0.9907	0.9917	0.9911	0.9906	0.9896	0.9887	0.9873	0.9894	0.9882	0.9896	0.9885	0.99	0.989	0.9876	0.986	0.9848	0.9827	0.9887	0.9874	0.9871	0.9854	0.9887	0.9873	0.9895	0.9884	0.9891	0.9877	0.9894	0.9883	0.9889	0.9876	0.9889	0.9877	0.9901	0.9893	0.9895	0.9886	0.9861	0.986	0.9848	0.9831	0.986	0.9848
18	3	0.991	0.9905	0.9914	0.9905	0.9902	0.9888	0.9883	0.9868	0.989	0.9876	0.9892	0.9879	0.9898	0.9887	0.9871	0.9854	0.9844	0.9822	0.9883	0.9867	0.9865	0.9847	0.9884	0.9868	0.989	0.9877	0.9887	0.9872	0.989	0.9877	0.9885	0.9869	0.9885	0.9871	0.9899	0.989	0.9891	0.988	0.986	0.9857	0.9841	0.9822	0.9855	0.9841
18	4	0.9907	0.9899	0.9911	0.9901	0.9899	0.9885	0.9875	0.9858	0.9887	0.9872	0.9891	0.9877	0.9895	0.9882	0.9864	0.9846	0.9821	0.9796	0.9879	0.9862	0.9857	0.9838	0.9878	0.9861	0.9887	0.9872	0.9885	0.9869	0.9887	0.9872	0.9881	0.9865	0.9882	0.9867	0.9897	0.9887	0.9888	0.9875	0.9858	0.9852	0.9826	0.9804	0.9852	0.9837
18	5	0.9904	0.9896	0.9906	0.9893	0.9895	0.988	0.9871	0.9852	0.9883	0.9867	0.9889	0.9874	0.9893	0.9879	0.9855	0.9834	0.9803	0.9775	0.9867	0.9848	0.985	0.9829	0.9872	0.9854	0.9883	0.9867	0.9874	0.9856	0.9883	0.9868	0.9871	0.9853	0.988	0.9863	0.9892	0.9879	0.9884	0.9871	0.9855	0.9848	0.9812	0.9788	0.9843	0.9826
18	6	0.99	0.989	0.9902	0.9889	0.9886	0.9869	0.9866	0.9847	0.9873	0.9855	0.988	0.9864	0.9889	0.9874	0.9841	0.9819	0.9788	0.9759	0.9861	0.984	0.9833	0.9809	0.9861	0.9841	0.9874	0.9857	0.9865	0.9845	0.9874	0.9857	0.9864	0.9845	0.9868	0.9849	0.9888	0.9875	0.9878	0.9864	0.9848	0.9839	0.9793	0.9766	0.9828	0.9808
18	7	0.9894	0.9882	0.9898	0.9884	0.9878	0.9859	0.9859	0.9838	0.9864	0.9844	0.9872	0.9854	0.9882	0.9866	0.9821	0.9795	0.9774	0.9744	0.9848	0.9826	0.9819	0.9794	0.9844	0.9821	0.9867	0.9847	0.9854	0.9832	0.9861	0.9842	0.9851	0.9829	0.986	0.984	0.9884	0.9869	0.9872	0.9857	0.9842	0.9831	0.9769	0.9741	0.9813	0.9792
18	8	0.9888	0.9875	0.9895	0.988	0.987	0.985	0.983	0.9806	0.9854	0.9833	0.9862	0.9843	0.9873	0.9856	0.9807	0.9779	0.9755	0.9723	0.9824	0.9799	0.9792	0.9765	0.9836	0.9812	0.9856	0.9836	0.9842	0.9819	0.9853	0.9831	0.9838	0.9814	0.9847	0.9825	0.9877	0.9863	0.9861	0.9845	0.9837	0.9826	0.9751	0.972	0.9805	0.9783
19	1	0.9906	0.991	0.9917	0.9911	0.9908	0.9901	0.9891	0.988	0.9896	0.9887	0.9899	0.9891	0.9906	0.9898	0.988	0.9866	0.9854	0.9835	0.9889	0.9877	0.9873	0.986	0.9889	0.9877	0.9896	0.9886	0.9893	0.9882	0.9896	0.9887	0.9891	0.988	0.9893	0.9884	0.9904	0.9899	0.9897	0.9888	0.9867	0.9867	0.9852	0.9837	0.9863	0.9853
19	2	0.9911	0.9907	0.9917	0.991	0.9904	0.9894	0.9886	0.9871	0.9891	0.9879	0.9896	0.9885	0.99	0.989	0.9875	0.986	0.9847	0.9826	0.9885	0.9871	0.9865	0.9848	0.9883	0.987	0.9894	0.9882	0.9888	0.9874	0.9893	0.9882	0.9886	0.9872	0.9886	0.9873	0.9902	0.9894	0.9895	0.9886	0.9867	0.9865	0.9844	0.9827	0.9862	0.9849
19	3	0.9911	0.9906	0.9914	0.9905	0.9899	0.9886	0.9881	0.9865	0.9887	0.9873	0.9891	0.9878	0.9898	0.9887	0.9869	0.9852	0.9841	0.9818	0.9881	0.9865	0.9862	0.9844	0.9882	0.9866	0.9889	0.9875	0.9885	0.987	0.989	0.9876	0.9882	0.9866	0.9884	0.9869	0.99	0.989	0.9892	0.988	0.9866	0.9862	0.9837	0.9817	0.9855	0.9841
19	4	0.9908	0.99	0.9911	0.99	0.9898	0.9883	0.9872	0.9854	0.9885	0.9869	0.989	0.9876	0.9895	0.9882	0.9858	0.9838	0.9816	0.979	0.9877	0.986	0.9854	0.9835	0.9876	0.9859	0.9887	0.9872	0.988	0.9864	0.9885	0.987	0.9879	0.9863	0.9881	0.9865	0.9897	0.9885	0.989	0.9877	0.9864	0.9857	0.9823	0.9801	0.9852	0.9836
19	5	0.9905	0.9897	0.9907	0.9894	0.9892	0.9876	0.9869	0.985	0.988	0.9863	0.9887	0.9872	0.9893	0.9879	0.9851	0.983	0.9801	0.9773	0.9865	0.9845	0.9845	0.9824	0.9868	0.9849	0.9883	0.9867	0.9871	0.9852	0.9881	0.9865	0.9869	0.9851	0.9877	0.9861	0.9893	0.988	0.9884	0.9871	0.9861	0.9854	0.9806	0.9781	0.9843	0.9825
19	6	0.99	0.989	0.9903	0.9889	0.9885	0.9868	0.9864	0.9844	0.9871	0.9853	0.988	0.9863	0.9889	0.9875	0.9839	0.9816	0.9786	0.9757	0.9858	0.9837	0.9835	0.9812	0.9859	0.9839	0.9872	0.9855	0.9863	0.9843	0.9871	0.9853	0.9862	0.9842	0.9866	0.9846	0.989	0.9877	0.9882	0.9868	0.9855	0.9846	0.9789	0.9762	0.9831	0.9811
19	7	0.9897	0.9885	0.99	0.9886	0.9881	0.9862	0.9858	0.9837	0.9862	0.9842	0.9872	0.9853	0.9885	0.987	0.9822	0.9796	0.9766	0.9736	0.9849	0.9826	0.9815	0.9789	0.9846	0.9824	0.9865	0.9846	0.985	0.9828	0.9861	0.9841	0.9851	0.9829	0.9859	0.9838	0.9886	0.9872	0.9874	0.9859	0.9849	0.9838	0.9768	0.974	0.9816	0.9795
19	8	0.9892	0.988	0.9895	0.988	0.9872	0.9852	0.9829	0.9805	0.9853	0.9831	0.9863	0.9843	0.9875	0.9858	0.9806	0.9778	0.9755	0.9723	0.9823	0.9797	0.9793	0.9765	0.983	0.9806	0.9856	0.9835	0.984	0.9816	0.9853	0.9832	0.9835	0.9811	0.9847	0.9825	0.9881	0.9866	0.9865	0.9849	0.9842	0.983	0.975	0.972	0.9806	0.9784
20	1	0.9907	0.991	0.9917	0.9911	0.9905	0.9896	0.9887	0.9875	0.9893	0.9884	0.9898	0.9889	0.9905	0.9897	0.9877	0.9864	0.9851	0.9831	0.9885	0.9873	0.9869	0.9855	0.9885	0.9873	0.9895	0.9885	0.9889	0.9878	0.9895	0.9886	0.9889	0.9878	0.9891	0.9882	0.9905	0.9898	0.9896	0.9887	0.9871	0.9871	0.9848	0.9833	0.9864	0.9854
20	2	0.9911	0.9906	0.9917	0.991	0.9901	0.989	0.9883	0.9869	0.9889	0.9876	0.9895	0.9883	0.99	0.989	0.9872	0.9856	0.9844	0.9823	0.9882	0.9867	0.9863	0.9845	0.9881	0.9867	0.9893	0.9881	0.9886	0.9872	0.9892	0.9881	0.9882	0.9868	0.9886	0.9873	0.9901	0.9893	0.9896	0.9886	0.9872	0.9868	0.9839	0.9821	0.986	0.9847
20	3	0.9912	0.9906	0.9914	0.9905	0.9897	0.9884	0.9879	0.9864	0.9886	0.9871	0.9891	0.9878	0.9898	0.9886	0.9865	0.9847	0.9835	0.9812	0.9878	0.9861	0.986	0.9842	0.9878	0.9862	0.9888	0.9874	0.9879	0.9863	0.9887	0.9873	0.988	0.9864	0.9882	0.9867	0.9899	0.9889	0.9892	0.9881	0.9871	0.9866	0.9832	0.9813	0.9855	0.9841
20	4	0.9908	0.99	0.9911	0.9901	0.9894	0.9879	0.987	0.9851	0.9882	0.9867	0.9888	0.9874	0.9895	0.9882	0.9855	0.9835	0.9813	0.9787	0.9875	0.9858	0.9851	0.9831	0.987	0.9852	0.9885	0.9869	0.9878	0.9862	0.9883	0.9868	0.9876	0.986	0.988	0.9864	0.9896	0.9885	0.989	0.9878	0.9868	0.9861	0.9819	0.9796	0.9851	0.9835
20	5	0.9907	0.9898	0.9905	0.9891	0.9889	0.9873	0.9866	0.9847	0.9876	0.986	0.9886	0.987	0.9893	0.9879	0.9847	0.9827	0.9797	0.977	0.9862	0.9842	0.9844	0.9822	0.9865	0.9846	0.9879	0.9862	0.9869	0.985	0.9879	0.9863	0.9866	0.9847	0.9874	0.9857	0.9893	0.988	0.9885	0.9871	0.9865	0.9857	0.9805	0.978	0.984	0.9822
20	6	0.9903	0.9892	0.9903	0.989	0.9882	0.9864	0.9862	0.9842	0.9869	0.9851	0.9878	0.9861	0.989	0.9875	0.9837	0.9814	0.9782	0.9753	0.9854	0.9833	0.9828	0.9804	0.9857	0.9836	0.987	0.9852	0.9859	0.9839	0.9868	0.985	0.9858	0.9838	0.9865	0.9845	0.9891	0.9877	0.9882	0.9868	0.9861	0.9851	0.9786	0.9759	0.9831	0.9811
20	7	0.9899	0.9886	0.9901	0.9887	0.9877	0.9858	0.9857	0.9836	0.9861	0.9841	0.9871	0.9852	0.9886	0.987	0.982	0.9794	0.9762	0.9731	0.9847	0.9824	0.9809	0.9782	0.9844	0.9822	0.9865	0.9845	0.985	0.9828	0.986	0.984	0.9852	0.983	0.9857	0.9836	0.9888	0.9874	0.9876	0.9861	0.9854	0.9842	0.9767	0.9738	0.9817	0.9796
20	8	0.9895	0.9881	0.9896	0.9881	0.987	0.9849	0.9829	0.9804	0.9851	0.983	0.9862	0.9842	0.9876	0.9858	0.9801	0.9773	0.975	0.9718	0.9822	0.9797	0.9792	0.9764	0.9827	0.9802	0.9857	0.9836	0.9836	0.9812	0.9855	0.9834	0.9834	0.981	0.9845	0.9823	0.9884	0.9869	0.9868	0.9851	0.9849	0.9838	0.9747	0.9716	0.9809	0.9787
21	1									0.9893	0.9883	0.9897	0.9889	0.9905	0.9897	0.9872	0.9858	0.9844	0.9823	0.9882	0.9869	0.9865	0.9851	0.9883	0.9871	0.9892	0.9882	0.9886	0.9874	0.9894	0.9884	0.9885	0.9873	0.989	0.988	0.9905	0.9898	0.9896	0.9887	0.9879	0.9878	0.9842	0.9826	0.9864	0.9855
21	2									0.9887	0.9874	0.9894	0.9883	0.9899	0.9888	0.9864	0.9847	0.9839	0.9818	0.9878	0.9863	0.986	0.9843	0.9879	0.9864	0.9891	0.9879	0.9881	0.9867	0.989	0.9878	0.988	0.9866	0.9884	0.9871	0.99	0.9892	0.9896	0.9886	0.9877	0.9873	0.9836	0.9817	0.986	0.9847
21	3									0.9884	0.9869	0.9889	0.9875	0.9897	0.9886	0.986	0.9842	0.9833	0.981	0.9874	0.9857	0.9857	0.9839	0.9873	0.9857	0.9887	0.9872	0.9878	0.9861	0.9885	0.9871	0.9875	0.9859	0.9881	0.9866	0.9899	0.9889	0.9893	0.9882	0.9875	0.9869	0.9826	0.9805	0.9854	0.9839
21	4									0.9882	0.9866	0.9888	0.9873	0.9894	0.9881	0.9851	0.9831	0.9807	0.978	0.9871	0.9854	0.9848	0.9828	0.9867	0.9849	0.9882	0.9866	0.9876	0.9859	0.9881	0.9866	0.9872	0.9855	0.9877	0.9861	0.9897	0.9885	0.989	0.9878	0.9873	0.9865	0.9812	0.9789	0.985	0.9834
21	5									0.9876	0.9859	0.9882	0.9867	0.9893	0.9879	0.9846	0.9825	0.9794	0.9766	0.9859	0.9839	0.9842	0.982	0.9861	0.9841	0.9877	0.986	0.9867	0.9849	0.9879	0.9862	0.9865	0.9846	0.9874	0.9857	0.9893	0.988	0.9886	0.9872	0.9871	0.9862	0.9801	0.9776	0.9839	0.9821
21	6									0.9866	0.9847	0.9875	0.9858	0.989	0.9875	0.9832	0.9809	0.9776	0.9746	0.9851	0.983	0.9826	0.9802	0.9857	0.9837	0.9867	0.9848	0.9857	0.9837	0.9867	0.9849	0.9857	0.9836	0.9863	0.9843	0.9891	0.9877	0.9883	0.9869	0.9865	0.9854	0.9784	0.9757	0.9831	0.9811
21	7									0.9859	0.9838	0.9868	0.9849	0.9886	0.987	0.981	0.9783	0.9761	0.973	0.9841	0.9818	0.9806	0.978	0.9841	0.9818	0.9864	0.9844	0.9848	0.9825	0.9858	0.9838	0.985	0.9828	0.9854	0.9832	0.9891	0.9877	0.9877	0.9862	0.986	0.9849	0.9763	0.9734	0.9817	0.9796
21	8									0.9851	0.9829	0.9863	0.9843	0.9875	0.9857	0.9799	0.977	0.9746	0.9714	0.9821	0.9795	0.9788	0.976	0.9826	0.9801	0.9856	0.9835	0.9835	0.9811	0.9854	0.9833	0.9827	0.9801	0.9849	0.9826	0.9885	0.987	0.987	0.9853	0.9856	0.9843	0.9745	0.9714	0.9809	0.9786
22	1									0.9892	0.9882	0.9896	0.9886	0.9903	0.9896	0.9868	0.9853	0.984	0.9819	0.9879	0.9866	0.9862	0.9847	0.9879	0.9867	0.9891	0.988	0.9881	0.9868	0.9891	0.9882	0.9882	0.987	0.9886	0.9876	0.9904	0.9897	0.9896	0.9887	0.988	0.9879	0.9838	0.9822	0.9863	0.9853
22	2									0.9884	0.987	0.9892	0.988	0.9899	0.9888	0.986	0.9842	0.9837	0.9815	0.9875	0.9859	0.9857	0.9839	0.9875	0.986	0.9889	0.9877	0.9877	0.9862	0.9888	0.9876	0.9875	0.986	0.9881	0.9867	0.99	0.9892	0.9895	0.9885	0.9878	0.9873	0.9831	0.9812	0.9859	0.9846
22	3									0.9883	0.9868	0.9888	0.9874	0.9896	0.9884	0.9857	0.9838	0.9823	0.98	0.987	0.9854	0.9854	0.9835	0.9871	0.9854	0.9883	0.9868	0.9874	0.9858	0.9882	0.9867	0.9873	0.9856	0.9876	0.986	0.9899	0.9889	0.9893	0.9881	0.9877	0.9871	0.9824	0.9804	0.9854	0.9838
22	4									0.988	0.9864	0.9885	0.987	0.9894	0.9881	0.9849	0.9829	0.9803	0.9777	0.9867	0.9849	0.9845	0.9825	0.9865	0.9847	0.9881	0.9865	0.9872	0.9854	0.988	0.9864	0.9869	0.9851	0.9874	0.9858	0.9896	0.9885	0.9889	0.9876	0.9876	0.9867	0.9809	0.9785	0.9849	0.9832
22	5									0.9875	0.9858	0.9881	0.9865	0.9892	0.9878	0.9846	0.9825	0.9791	0.9762	0.9858	0.9838	0.9839	0.9817	0.9858	0.9838	0.9875	0.9857	0.9859	0.9839	0.9876	0.9859	0.9862	0.9842	0.987	0.9853	0.9894	0.988	0.9886	0.9872	0.9874	0.9864	0.9794	0.9768	0.9843	0.9825
22	6									0.9863	0.9844	0.9874	0.9856	0.989	0.9875	0.9828	0.9804	0.9775	0.9745	0.9848	0.9826	0.9819	0.9794	0.9853	0.9832	0.9866	0.9848	0.9851	0.983	0.9865	0.9846	0.9854	0.9833	0.9858	0.9838	0.9893	0.9879	0.9884	0.9869	0.9868	0.9856	0.9781	0.9753	0.9835	0.9815
22	7									0.9857	0.9836	0.9866	0.9847	0.9886	0.9869	0.9807	0.978	0.9755	0.9724	0.9838	0.9815	0.9804	0.9777	0.9838	0.9815	0.9862	0.9842	0.9846	0.9824	0.9858	0.9837	0.9845	0.9823	0.9851	0.9829	0.989	0.9876	0.9879	0.9864	0.9863	0.9851	0.9761	0.9732	0.9816	0.9794
22	8									0.9849	0.9827	0.9861	0.9841	0.9876	0.9858	0.9797	0.9769	0.9744	0.9711	0.9818	0.9791	0.979	0.9762	0.9824	0.9799	0.9852	0.983	0.9831	0.9806	0.9853	0.9832	0.9824	0.9798	0.9845	0.9822	0.9886	0.987	0.9871	0.9854	0.986	0.9846	0.9737	0.9705	0.9808	0.9784
23	1									0.9888	0.9878	0.9894	0.9885	0.9902	0.9893	0.9864	0.9849	0.9837	0.9816	0.9875	0.9861	0.9856	0.984	0.9875	0.9862	0.989	0.9879	0.9878	0.9864	0.9889	0.9879	0.9879	0.9867	0.9884	0.9873	0.9903	0.9897	0.9896	0.9887	0.9881	0.9878	0.9832	0.9816	0.9863	0.9853
23	2									0.9882	0.9868	0.9891	0.9879	0.9899	0.9888	0.9856	0.9838	0.9831	0.9809	0.9869	0.9853	0.9854	0.9836	0.9872	0.9857	0.9886	0.9873	0.9873	0.9858	0.9884	0.9872	0.9872	0.9856	0.9876	0.9862	0.9899	0.989	0.9895	0.9885	0.9879	0.9873	0.9824	0.9805	0.9858	0.9844
23	3									0.9879	0.9864	0.9885	0.9871	0.9896	0.9884	0.9852	0.9833	0.9817	0.9793	0.9867	0.985	0.9849	0.983	0.9868	0.9851	0.9881	0.9866	0.987	0.9853	0.988	0.9864	0.987	0.9853	0.9875	0.9858	0.9898	0.9888	0.9892	0.9879	0.988	0.9872	0.9821	0.98	0.9851	0.9835
23	4									0.9877	0.986	0.9883	0.9868	0.9894	0.988	0.9846	0.9826	0.9793	0.9766	0.9863	0.9844	0.9841	0.982	0.9863	0.9844	0.9878	0.9861	0.9866	0.9848	0.9878	0.9862	0.9867	0.9849	0.9873	0.9856	0.9896	0.9884	0.9889	0.9876	0.9878	0.9869	0.9807	0.9783	0.9849	0.9833
23	5									0.9869	0.9852	0.988	0.9864	0.9891	0.9876	0.9841	0.9819	0.9785	0.9756	0.9853	0.9832	0.9833	0.9811	0.9856	0.9836	0.9874	0.9857	0.9855	0.9835	0.9873	0.9856	0.9856	0.9836	0.9867	0.9849	0.9894	0.988	0.9886	0.9872	0.9876	0.9867	0.9785	0.9759	0.9842	0.9824
23	6									0.9861	0.9842	0.9873	0.9856	0.9888	0.9873	0.9826	0.9803	0.9768	0.9738	0.9844	0.9822	0.9815	0.979	0.985	0.9829	0.9866	0.9847	0.9848	0.9826	0.9862	0.9843	0.9849	0.9828	0.9856	0.9836	0.9892	0.9879	0.9884	0.9869	0.9871	0.9859	0.9778	0.975	0.9835	0.9816
23	7									0.9855	0.9834	0.9864	0.9844	0.9884	0.9868	0.9803	0.9776	0.9751	0.9719	0.9838	0.9814	0.9796	0.9768	0.9835	0.9812	0.9859	0.9839	0.9844	0.9821	0.9857	0.9836	0.9843	0.9821	0.9849	0.9828	0.989	0.9876	0.988	0.9865	0.9868	0.9856	0.9757	0.9728	0.9816	0.9794
23	8									0.9845	0.9822	0.9857	0.9837	0.9875	0.9857	0.979	0.9761	0.974	0.9707	0.9817	0.9791	0.9784	0.9756	0.9822	0.9796	0.9853	0.9832	0.9826	0.9801	0.9851	0.9829	0.9821	0.9796	0.9843	0.982	0.9885	0.9869	0.9873	0.9855	0.9862	0.9849	0.9734	0.9702	0.9807	0.9784
24	1									0.9887	0.9876	0.9893	0.9883	0.9902	0.9893	0.9858	0.9843	0.9833	0.9812	0.9871	0.9858	0.9853	0.9838	0.9873	0.986	0.9885	0.9874	0.9876	0.9863	0.9885	0.9875	0.9876	0.9864	0.9879	0.9868	0.9902	0.9895	0.9896	0.9886	0.9881	0.9879	0.9826	0.9808	0.9861	0.985
24	2									0.988	0.9866	0.9889	0.9876	0.9897	0.9886	0.9855	0.9838	0.9828	0.9805	0.9865	0.9848	0.9849	0.9831	0.9869	0.9853	0.9883	0.987	0.9871	0.9855	0.9881	0.9868	0.9871	0.9855	0.9874	0.9859	0.9899	0.9889	0.9894	0.9884	0.988	0.9874	0.9817	0.9797	0.9855	0.9842
24	3									0.9876	0.9859	0.9884	0.987	0.9895	0.9882	0.9849	0.983	0.9814	0.979	0.9865	0.9847	0.9845	0.9825	0.9866	0.9849	0.9878	0.9862	0.9866	0.9849	0.9878	0.9862	0.9868	0.9851	0.9872	0.9856	0.9897	0.9887	0.9891	0.9878	0.988	0.9872	0.9812	0.9791	0.985	0.9834
24	4									0.9874	0.9857	0.9881	0.9865	0.9893	0.9879	0.984	0.982	0.979	0.9763	0.9859	0.984	0.9839	0.9818	0.9861	0.9842	0.9877	0.986	0.9861	0.9842	0.9873	0.9856	0.9864	0.9846	0.9869	0.9852	0.9896	0.9884	0.9889	0.9876	0.9879	0.987	0.9799	0.9774	0.9848	0.9831
24	5									0.9867	0.9849	0.9879	0.9862	0.989	0.9875	0.9836	0.9814	0.978	0.975	0.9847	0.9826	0.983	0.9807	0.9855	0.9835	0.9871	0.9853	0.9853	0.9833	0.987	0.9853	0.9852	0.9832	0.9864	0.9845	0.9893	0.9879	0.9886	0.9872	0.9879	0.9869	0.9778	0.9751	0.9839	0.9821
24	6									0.9859	0.9839	0.9868	0.985	0.9887	0.9871	0.9822	0.9798	0.9764	0.9734	0.9841	0.9818	0.9811	0.9785	0.9849	0.9828	0.9864	0.9845	0.9848	0.9826	0.9861	0.9842	0.9846	0.9824	0.9853	0.9832	0.9891	0.9877	0.9885	0.987	0.9873	0.9861	0.9772	0.9744	0.9833	0.9813
24	7									0.9854	0.9833	0.9862	0.9842	0.9884	0.9868	0.9798	0.977	0.9748	0.9717	0.9837	0.9813	0.9791	0.9763	0.9833	0.981	0.9856	0.9835	0.9841	0.9818	0.9854	0.9834	0.9838	0.9815	0.9847	0.9825	0.989	0.9875	0.988	0.9865	0.9871	0.9858	0.9749	0.9719	0.9816	0.9794
24	8									0.9846	0.9823	0.9857	0.9836	0.9874	0.9855	0.9784	0.9755	0.9733	0.97	0.9815	0.9789	0.9785	0.9756	0.982	0.9794	0.985	0.9829	0.9819	0.9793	0.9848	0.9826	0.9818	0.9792	0.9842	0.9819	0.9885	0.9869	0.9873	0.9855	0.9865	0.9851	0.9732	0.97	0.9807	0.9784
25	1									0.9883	0.9871	0.989	0.9881	0.99	0.9891	0.9853	0.9837	0.9829	0.9807	0.9866	0.9852	0.985	0.9833	0.987	0.9856	0.9883	0.9871	0.9873	0.9859	0.9883	0.9872	0.9873	0.986	0.9878	0.9867	0.9902	0.9895	0.9894	0.9885	0.9883	0.9879	0.9821	0.9803	0.9855	0.9844
25	2									0.9877	0.9862	0.9886	0.9874	0.9897	0.9886	0.9849	0.9831	0.982	0.9797	0.9863	0.9846	0.9845	0.9827	0.9867	0.9851	0.9878	0.9864	0.9868	0.9852	0.9878	0.9864	0.9867	0.9851	0.9871	0.9856	0.9901	0.9892	0.9893	0.9883	0.988	0.9873	0.9817	0.9797	0.9853	0.9839
25	3									0.9872	0.9856	0.9882	0.9867	0.9894	0.9881	0.9842	0.9822	0.9812	0.9787	0.986	0.9842	0.984	0.982	0.9861	0.9844	0.9877	0.9861	0.9863	0.9845	0.9873	0.9857	0.9863	0.9846	0.9868	0.9851	0.9898	0.9887	0.9889	0.9877	0.988	0.9872	0.9805	0.9783	0.9847	0.9831
25	4									0.9871	0.9854	0.9879	0.9863	0.9891	0.9876	0.9838	0.9817	0.9787	0.9758	0.9854	0.9835	0.9836	0.9814	0.9858	0.9839	0.9874	0.9857	0.9859	0.9841	0.9869	0.9852	0.986	0.9841	0.9868	0.985	0.9895	0.9883	0.9889	0.9875	0.9881	0.9871	0.9795	0.9771	0.9844	0.9827
25	5									0.9864	0.9846	0.9875	0.9858	0.9889	0.9874	0.9828	0.9805	0.9774	0.9745	0.9842	0.982	0.9825	0.9801	0.9853	0.9833	0.9868	0.985	0.9848	0.9827	0.9868	0.985	0.9848	0.9827	0.9862	0.9843	0.9893	0.9879	0.9886	0.9871	0.9881	0.987	0.9772	0.9744	0.9836	0.9817
25	6									0.9856	0.9836	0.9866	0.9847	0.9885	0.9869	0.9813	0.9788	0.9755	0.9724	0.9837	0.9814	0.9807	0.9782	0.9845	0.9823	0.9861	0.9841	0.9844	0.9822	0.9858	0.9839	0.9842	0.9819	0.9851	0.983	0.9891	0.9877	0.9885	0.987	0.9875	0.9863	0.9767	0.9739	0.9831	0.9811
25	7									0.985	0.9828	0.986	0.984	0.988	0.9863	0.9793	0.9765	0.9746	0.9714	0.9829	0.9804	0.9789	0.9761	0.9831	0.9808	0.9853	0.9832	0.9838	0.9815	0.985	0.9829	0.9832	0.9808	0.9846	0.9824	0.9889	0.9874	0.9882	0.9867	0.9873	0.986	0.9744	0.9714	0.9818	0.9796
25	8									0.9843	0.982	0.9856	0.9835	0.9871	0.9853	0.9782	0.9753	0.9731	0.9698	0.9809	0.9783	0.9773	0.9744	0.9816	0.979	0.9849	0.9827	0.9818	0.9792	0.9847	0.9824	0.9813	0.9787	0.9839	0.9816	0.9885	0.9869	0.9873	0.9856	0.9868	0.9854	0.9724	0.9692	0.9805	0.9781

## Sheet: 60 PAM
Table S2. Global alignment, Test set: 60 PAM
Gap	Gap	PAM30		PAM60		PAM120		PAM250		Blosum45		Blosum50		Blosum62		Gonnet250		Gonnet_p		Optima		VTML250		MIQS		PFASUM50		PFASUM100		Crooks		CCF53		MOLLI60		Johnson		Prlic		Blake		Benner		Miyazawa
open	extension	Accur.	Confid.	Accur.	Confid.	Accur.	Confid.	Accur.	Confid.	Accur.	Confid.	Accur.	Confid.	Accur.	Confid.	Accur.	Confid.	Accur.	Confid.	Accur.	Confid.	Accur.	Confid.	Accur.	Confid.	Accur.	Confid.	Accur.	Confid.	Accur.	Confid.	Accur.	Confid.	Accur.	Confid.	Accur.	Confid.	Accur.	Confid.	Accur.	Confid.	Accur.	Confid.	Accur.	Confid.
3	1	0.5116	0.6915	0.6372	0.7517	0.7897	0.8376	0.8541	0.8775	0.7785	0.8257	0.7491	0.8076	0.7046	0.7814	0.8506	0.8726	0.9145	0.9111	0.7968	0.8361	0.8593	0.8777	0.8227	0.8536	0.7819	0.828	0.7967	0.8379	0.7376	0.8016	0.7965	0.8376	0.7682	0.82	0.6437	0.7478	0.6728	0.7532	0.6449	0.7367	0.8068	0.8321	0.6868	0.7565
3	2	0.5716	0.7106	0.687	0.7681	0.8126	0.8442	0.8603	0.8745	0.8056	0.8359	0.781	0.8197	0.7415	0.7948	0.8576	0.8708	0.9035	0.8994	0.8153	0.8398	0.8637	0.8745	0.8351	0.8548	0.8051	0.8354	0.8171	0.8423	0.7754	0.816	0.8207	0.8453	0.7965	0.8287	0.6828	0.7607	0.7023	0.7651	0.6672	0.7446	0.8141	0.8302	0.7013	0.7594
3	3	0.605	0.7199	0.7104	0.7757	0.815	0.8401	0.8572	0.8676	0.8108	0.834	0.7888	0.8189	0.7545	0.7972	0.85	0.8597	0.8915	0.8871	0.8156	0.8347	0.8565	0.8641	0.8336	0.8487	0.8097	0.8333	0.82	0.8389	0.7857	0.8163	0.8228	0.8412	0.8022	0.8267	0.7016	0.7662	0.7134	0.7663	0.6791	0.7475	0.806	0.8184	0.7037	0.7557
4	1	0.5499	0.7154	0.6945	0.7895	0.8451	0.8757	0.8956	0.9074	0.834	0.8639	0.8066	0.847	0.7583	0.8177	0.892	0.9033	0.9257	0.9211	0.8508	0.8741	0.8975	0.9062	0.8671	0.8857	0.8339	0.8647	0.8523	0.8766	0.7991	0.8436	0.8519	0.876	0.8255	0.8594	0.6928	0.7794	0.7271	0.7905	0.6789	0.7594	0.8602	0.8724	0.7274	0.7831
4	2	0.6192	0.7376	0.7449	0.8068	0.8622	0.8791	0.9005	0.9057	0.8545	0.8711	0.832	0.8563	0.7922	0.8309	0.8942	0.8992	0.9167	0.9114	0.8631	0.8757	0.8986	0.902	0.8745	0.885	0.8508	0.8691	0.8657	0.8784	0.8294	0.8544	0.8678	0.88	0.8468	0.8652	0.7335	0.7944	0.7543	0.8002	0.7027	0.7685	0.8615	0.8675	0.7453	0.7885
4	3	0.6598	0.7512	0.7673	0.8142	0.864	0.8759	0.8932	0.8959	0.8582	0.8698	0.8395	0.8569	0.8053	0.8344	0.8867	0.8893	0.9058	0.9002	0.8616	0.8704	0.8899	0.8912	0.8718	0.879	0.8527	0.8656	0.8664	0.8747	0.8378	0.8553	0.8683	0.8763	0.8512	0.8641	0.7518	0.7999	0.7658	0.803	0.7159	0.7728	0.8521	0.8555	0.7483	0.7844
4	4	0.6808	0.7574	0.7743	0.8142	0.8585	0.868	0.8814	0.8828	0.8526	0.8616	0.8373	0.8512	0.8072	0.8313	0.8752	0.8765	0.8906	0.8846	0.8538	0.8604	0.8786	0.8787	0.8625	0.8677	0.847	0.8574	0.8585	0.8649	0.8355	0.8493	0.8605	0.8665	0.8448	0.8547	0.7592	0.7999	0.7681	0.8003	0.7222	0.7729	0.8387	0.841	0.746	0.7781
5	1	0.5917	0.7434	0.7466	0.8238	0.8851	0.9035	0.921	0.9263	0.8751	0.8931	0.8498	0.8771	0.806	0.8503	0.9179	0.9225	0.9334	0.9281	0.8887	0.9013	0.9233	0.9263	0.8967	0.9072	0.8722	0.8914	0.8931	0.9058	0.8466	0.8758	0.8929	0.9055	0.8672	0.8885	0.7427	0.8129	0.7705	0.8205	0.7128	0.7828	0.8965	0.9008	0.7664	0.8108
5	2	0.665	0.7672	0.7939	0.8393	0.8979	0.9063	0.9211	0.9223	0.8876	0.896	0.8698	0.8841	0.8335	0.8598	0.9182	0.9184	0.9258	0.9199	0.8961	0.9012	0.921	0.9201	0.9007	0.9053	0.8845	0.8943	0.899	0.904	0.8687	0.8829	0.9006	0.9052	0.882	0.8922	0.7817	0.8266	0.7951	0.8294	0.7359	0.7916	0.8932	0.8932	0.7838	0.8153
5	3	0.7073	0.7816	0.8118	0.8448	0.8962	0.9009	0.9157	0.915	0.887	0.892	0.8723	0.8817	0.8448	0.8633	0.9108	0.9092	0.9168	0.9104	0.892	0.8944	0.9127	0.9103	0.8976	0.8997	0.8832	0.8894	0.8953	0.8976	0.8722	0.881	0.8973	0.8991	0.8821	0.888	0.7989	0.8323	0.8057	0.8323	0.7488	0.7955	0.8848	0.883	0.7885	0.8132
5	4	0.7296	0.7897	0.8195	0.8461	0.8898	0.8928	0.9039	0.902	0.8827	0.8858	0.8698	0.8769	0.8476	0.8621	0.8996	0.8971	0.9042	0.8974	0.8838	0.8847	0.9025	0.8992	0.8887	0.8893	0.8778	0.882	0.8887	0.8894	0.8699	0.8761	0.892	0.8923	0.8778	0.8817	0.8053	0.8328	0.8075	0.8298	0.7554	0.7965	0.8709	0.8682	0.7859	0.807
5	5	0.741	0.7926	0.8191	0.842	0.8811	0.8831	0.8928	0.8903	0.8745	0.8765	0.8628	0.8683	0.8433	0.8557	0.8878	0.8847	0.8903	0.8834	0.8733	0.8732	0.89	0.8862	0.8779	0.8776	0.8702	0.8733	0.878	0.8775	0.8619	0.8666	0.8804	0.8797	0.8669	0.8696	0.8058	0.8296	0.8052	0.8246	0.7566	0.7937	0.8565	0.8534	0.7798	0.7988
6	1	0.6313	0.7712	0.794	0.8547	0.9145	0.9244	0.9359	0.9375	0.9054	0.9152	0.8854	0.9023	0.8455	0.8772	0.9347	0.9357	0.9378	0.932	0.9155	0.9215	0.9371	0.9372	0.9179	0.9231	0.9016	0.9127	0.9183	0.9245	0.8828	0.9007	0.9193	0.9251	0.8983	0.911	0.7868	0.8422	0.8083	0.8471	0.7416	0.803	0.9181	0.9185	0.8024	0.8364
6	2	0.7087	0.7964	0.8343	0.8671	0.9215	0.9245	0.9354	0.9343	0.912	0.915	0.8969	0.9042	0.8673	0.8843	0.9324	0.9303	0.9316	0.9253	0.9171	0.918	0.9339	0.9312	0.9205	0.9212	0.9075	0.9117	0.9218	0.9225	0.8978	0.9047	0.9224	0.9228	0.9067	0.911	0.8213	0.8542	0.8282	0.8534	0.7642	0.8115	0.9134	0.9108	0.8197	0.8411
6	3	0.7501	0.8108	0.8503	0.872	0.9184	0.9191	0.9291	0.9263	0.9083	0.9089	0.8956	0.8996	0.8737	0.8847	0.9249	0.9214	0.9245	0.9178	0.9126	0.9116	0.9257	0.9217	0.9162	0.9149	0.9061	0.9078	0.9161	0.9147	0.8975	0.9008	0.9178	0.9163	0.9049	0.9065	0.8349	0.8581	0.8361	0.8549	0.7765	0.8157	0.9034	0.8992	0.8227	0.8383
6	4	0.7724	0.8193	0.8553	0.8717	0.9114	0.9106	0.9218	0.9181	0.9034	0.9026	0.893	0.8952	0.8734	0.8817	0.9161	0.9118	0.9133	0.9061	0.9044	0.9021	0.9173	0.9125	0.9081	0.9058	0.8996	0.8997	0.9079	0.9053	0.8945	0.8959	0.9098	0.9069	0.8985	0.8987	0.8406	0.8588	0.839	0.8539	0.7819	0.8159	0.8923	0.8874	0.8203	0.8326
6	5	0.7815	0.8212	0.8553	0.8688	0.9026	0.9009	0.9098	0.9054	0.8962	0.8944	0.8875	0.8885	0.8716	0.878	0.9054	0.9005	0.9024	0.8949	0.8955	0.8924	0.9063	0.901	0.8982	0.8951	0.8918	0.8909	0.8996	0.8962	0.8879	0.8879	0.9019	0.8982	0.891	0.8899	0.8406	0.8558	0.8371	0.8497	0.7841	0.8145	0.8782	0.8728	0.8154	0.8256
6	6	0.7863	0.8214	0.8526	0.864	0.893	0.8906	0.8984	0.8938	0.8872	0.8847	0.8786	0.8786	0.8645	0.8697	0.8925	0.8874	0.8891	0.8815	0.8832	0.8795	0.8926	0.887	0.8871	0.8835	0.8835	0.8819	0.8886	0.8846	0.8788	0.8781	0.8909	0.8867	0.8802	0.8786	0.838	0.851	0.8311	0.8424	0.7842	0.8123	0.8624	0.8568	0.8073	0.8163
7	1	0.6701	0.7971	0.8323	0.8793	0.9335	0.9386	0.9456	0.9452	0.9262	0.9308	0.9092	0.9191	0.8763	0.8981	0.9431	0.942	0.9419	0.936	0.9307	0.933	0.9446	0.943	0.9332	0.9351	0.9214	0.9274	0.9336	0.9362	0.9094	0.9194	0.9329	0.9353	0.9182	0.9251	0.8242	0.8664	0.8388	0.8684	0.7676	0.821	0.9298	0.9282	0.8302	0.8565
7	2	0.7507	0.8232	0.8683	0.891	0.9369	0.9369	0.9442	0.9417	0.9282	0.9281	0.9169	0.92	0.8931	0.9034	0.9409	0.9376	0.9357	0.9293	0.9318	0.9305	0.942	0.9382	0.9327	0.9311	0.9251	0.9259	0.9344	0.933	0.9177	0.9201	0.9356	0.9338	0.9237	0.9245	0.8534	0.8767	0.8549	0.8731	0.7885	0.8285	0.9258	0.9219	0.846	0.8612
7	3	0.789	0.8367	0.8795	0.8932	0.9332	0.9315	0.9393	0.9355	0.9244	0.9226	0.9139	0.9145	0.895	0.9011	0.9347	0.9302	0.9284	0.9215	0.9266	0.9235	0.9349	0.93	0.9269	0.9239	0.9218	0.9208	0.9311	0.928	0.917	0.9168	0.9309	0.9278	0.9207	0.9196	0.8635	0.8792	0.8609	0.8735	0.8006	0.8331	0.9156	0.9102	0.8485	0.8589
7	4	0.8074	0.8432	0.8821	0.8917	0.9261	0.9233	0.9314	0.9267	0.9185	0.9156	0.9095	0.9088	0.8934	0.8971	0.9266	0.9213	0.9198	0.9123	0.918	0.9139	0.9272	0.9216	0.9198	0.9158	0.9163	0.9139	0.9209	0.9168	0.9124	0.9108	0.9214	0.9172	0.9141	0.9116	0.867	0.8785	0.8635	0.8732	0.8047	0.8323	0.9063	0.9005	0.8448	0.8523
7	5	0.8159	0.8451	0.8821	0.8894	0.9171	0.9134	0.924	0.9188	0.9109	0.9071	0.9038	0.902	0.8904	0.8928	0.9175	0.9117	0.9103	0.9025	0.9099	0.9052	0.918	0.9119	0.9121	0.9075	0.908	0.9048	0.9126	0.9079	0.9049	0.9022	0.9136	0.9086	0.9057	0.9022	0.8666	0.8757	0.8602	0.868	0.8074	0.8319	0.8921	0.8857	0.8402	0.8459
7	6	0.8199	0.8451	0.8776	0.8833	0.909	0.9048	0.9123	0.9067	0.9028	0.8983	0.8961	0.8935	0.8851	0.8866	0.9068	0.9008	0.8992	0.8913	0.8997	0.8945	0.9068	0.9004	0.9028	0.8979	0.8997	0.8959	0.904	0.8987	0.8977	0.8943	0.9043	0.8989	0.8968	0.8927	0.8632	0.8708	0.8554	0.8621	0.8066	0.8289	0.8796	0.873	0.8324	0.837
7	7	0.8199	0.8421	0.8712	0.8759	0.8997	0.8952	0.9	0.8942	0.8929	0.8881	0.8875	0.8844	0.878	0.8787	0.8907	0.8843	0.8862	0.8782	0.887	0.8814	0.8916	0.8847	0.8904	0.8851	0.8904	0.8861	0.891	0.8854	0.8879	0.884	0.893	0.8873	0.8862	0.8818	0.8577	0.8642	0.8486	0.8544	0.8047	0.8257	0.8628	0.856	0.8247	0.8287
8	1	0.709	0.8237	0.8633	0.8991	0.9445	0.9466	0.9511	0.9495	0.9368	0.9386	0.9251	0.9306	0.8999	0.9143	0.9484	0.9462	0.9437	0.9376	0.9405	0.9406	0.9497	0.9469	0.9415	0.9413	0.9343	0.9371	0.9422	0.9425	0.9248	0.9304	0.9431	0.9432	0.9323	0.9353	0.8546	0.8866	0.8639	0.8859	0.7919	0.8377	0.9369	0.9341	0.8542	0.8742
8	2	0.7887	0.8482	0.8965	0.9112	0.946	0.9444	0.9493	0.9461	0.9377	0.9361	0.9304	0.9308	0.9123	0.9178	0.9463	0.9424	0.9384	0.9318	0.9405	0.9378	0.9467	0.9424	0.9409	0.9383	0.9345	0.9335	0.9427	0.9399	0.9312	0.9311	0.9422	0.9393	0.9339	0.9327	0.8785	0.8946	0.8779	0.8902	0.8119	0.8454	0.9327	0.9279	0.8666	0.8774
8	3	0.8233	0.8602	0.9045	0.9121	0.9426	0.9397	0.9445	0.9401	0.9343	0.9313	0.9287	0.9271	0.9133	0.9155	0.9395	0.9345	0.9318	0.9247	0.9355	0.9314	0.9403	0.9349	0.9358	0.9319	0.9327	0.9303	0.9388	0.9349	0.9289	0.9268	0.9383	0.9342	0.9325	0.9298	0.8869	0.8965	0.8821	0.8899	0.8219	0.8482	0.9236	0.9177	0.8675	0.8742
8	4	0.8391	0.8654	0.9056	0.9101	0.9368	0.9328	0.9377	0.9326	0.9285	0.9246	0.9232	0.9204	0.9101	0.9108	0.9328	0.927	0.924	0.9164	0.9271	0.922	0.933	0.927	0.9285	0.9236	0.9265	0.9229	0.9306	0.9256	0.9243	0.9212	0.9307	0.9256	0.926	0.9221	0.8881	0.8948	0.8805	0.8862	0.8268	0.8489	0.9158	0.9094	0.864	0.8679
8	5	0.8462	0.8667	0.9029	0.9056	0.9287	0.924	0.9303	0.9246	0.9194	0.9146	0.9158	0.9121	0.9058	0.9052	0.9258	0.9195	0.9161	0.9082	0.9205	0.915	0.925	0.9185	0.9225	0.9171	0.9188	0.9144	0.9221	0.9166	0.9157	0.9115	0.9227	0.917	0.9156	0.9108	0.8869	0.8915	0.8778	0.8819	0.8277	0.8469	0.9024	0.8954	0.8577	0.8601
8	6	0.849	0.8661	0.8973	0.8989	0.9205	0.9154	0.9238	0.9176	0.9127	0.9075	0.9095	0.9052	0.9019	0.9005	0.9155	0.9088	0.9072	0.899	0.911	0.905	0.9158	0.9089	0.914	0.9082	0.9108	0.906	0.9133	0.9074	0.9084	0.9037	0.9148	0.9087	0.9078	0.9026	0.8836	0.887	0.8744	0.8774	0.8268	0.8442	0.8911	0.8838	0.8509	0.8524
8	7	0.8491	0.8637	0.8913	0.892	0.9118	0.9063	0.9115	0.9051	0.9044	0.8988	0.9021	0.8974	0.8951	0.893	0.9029	0.8958	0.8948	0.8866	0.899	0.8926	0.9034	0.8961	0.9037	0.8975	0.9025	0.8974	0.9034	0.8971	0.9011	0.8961	0.9039	0.8973	0.8987	0.893	0.8775	0.8801	0.8693	0.8714	0.826	0.842	0.877	0.8694	0.8439	0.8448
8	8	0.8456	0.8588	0.8846	0.8847	0.9013	0.8956	0.8994	0.8928	0.8933	0.8875	0.8927	0.8878	0.8876	0.8849	0.8902	0.883	0.8805	0.8721	0.888	0.8814	0.8907	0.8833	0.8902	0.8837	0.8924	0.887	0.8914	0.8849	0.8908	0.8854	0.8931	0.8864	0.8882	0.8824	0.8719	0.8739	0.8616	0.863	0.8215	0.8364	0.8604	0.8527	0.8339	0.8345
9	1	0.7454	0.8469	0.889	0.9155	0.9524	0.9527	0.955	0.9529	0.9438	0.9438	0.9358	0.9385	0.9163	0.9259	0.9515	0.9487	0.9452	0.939	0.9468	0.9453	0.9527	0.9496	0.9469	0.9453	0.9414	0.9425	0.9485	0.9473	0.9356	0.9384	0.9479	0.9467	0.9409	0.9417	0.8811	0.9042	0.8845	0.9007	0.8147	0.8533	0.9415	0.938	0.8742	0.889
9	2	0.8223	0.8703	0.9157	0.925	0.9521	0.9496	0.9526	0.9488	0.9439	0.9413	0.9382	0.937	0.9263	0.9285	0.9496	0.9452	0.9392	0.9325	0.9459	0.9425	0.9503	0.9456	0.9461	0.9427	0.9429	0.9408	0.9479	0.9446	0.9392	0.9376	0.947	0.9435	0.9424	0.9401	0.9022	0.9123	0.8951	0.903	0.8321	0.8591	0.9363	0.9311	0.8839	0.8908
9	3	0.8523	0.8801	0.9219	0.9258	0.9487	0.9451	0.9487	0.9439	0.9407	0.9369	0.9365	0.9337	0.9261	0.926	0.9436	0.9382	0.9333	0.9259	0.941	0.9364	0.9435	0.9379	0.9417	0.9371	0.9397	0.9363	0.9433	0.9388	0.9363	0.9331	0.943	0.9384	0.9387	0.9349	0.9057	0.9108	0.8983	0.9028	0.8417	0.8624	0.9283	0.9221	0.8845	0.888
9	4	0.8658	0.8846	0.9209	0.9225	0.9431	0.9385	0.9422	0.9367	0.9361	0.9315	0.9324	0.9286	0.9233	0.9219	0.9374	0.9314	0.9273	0.9195	0.9344	0.9288	0.9372	0.9309	0.9345	0.9291	0.9342	0.9299	0.9376	0.9322	0.9322	0.9282	0.9362	0.9307	0.9336	0.9288	0.9059	0.9088	0.8967	0.8992	0.8455	0.8625	0.9222	0.9154	0.8804	0.8816
9	5	0.871	0.885	0.9172	0.9174	0.9369	0.9316	0.9355	0.9295	0.9282	0.9227	0.9237	0.9192	0.9182	0.9157	0.9304	0.9238	0.9197	0.9116	0.9268	0.9208	0.9302	0.9235	0.9289	0.923	0.9252	0.9202	0.9297	0.9236	0.9253	0.9202	0.9296	0.9235	0.9242	0.9186	0.9035	0.9049	0.8925	0.8936	0.8452	0.8594	0.9104	0.9031	0.8742	0.8742
9	6	0.873	0.8841	0.9114	0.9105	0.9291	0.9234	0.9289	0.9225	0.9203	0.9145	0.9171	0.912	0.9122	0.9091	0.923	0.9159	0.9127	0.9045	0.9196	0.913	0.922	0.9148	0.9215	0.9151	0.9195	0.914	0.9211	0.9146	0.9171	0.9116	0.9216	0.915	0.9173	0.9114	0.8987	0.8991	0.8896	0.8899	0.8438	0.8566	0.9003	0.8926	0.8676	0.8668
9	7	0.8717	0.8809	0.9054	0.9038	0.9206	0.9145	0.9213	0.9145	0.9134	0.9072	0.9107	0.9052	0.9073	0.9035	0.9123	0.9048	0.9024	0.8939	0.9088	0.9018	0.9129	0.9053	0.9121	0.9054	0.9113	0.9054	0.9115	0.9047	0.9102	0.9044	0.9119	0.905	0.9073	0.9009	0.8939	0.8936	0.8852	0.8847	0.8425	0.8539	0.8871	0.8792	0.8612	0.8598
9	8	0.869	0.8768	0.8998	0.8977	0.9118	0.9055	0.9091	0.9021	0.904	0.8975	0.903	0.8974	0.9001	0.8959	0.9007	0.893	0.8892	0.8805	0.8978	0.8906	0.9009	0.8932	0.9022	0.8952	0.9027	0.8966	0.9018	0.8948	0.9022	0.8962	0.9032	0.8961	0.8996	0.8931	0.8889	0.8881	0.879	0.8779	0.8402	0.8505	0.8714	0.8633	0.8522	0.8505
10	1	0.7766	0.8665	0.9078	0.9275	0.9564	0.9556	0.9578	0.955	0.9481	0.9471	0.9422	0.9432	0.929	0.935	0.9535	0.9502	0.946	0.9398	0.9506	0.9483	0.9547	0.9511	0.9505	0.9481	0.9472	0.9468	0.9519	0.95	0.9427	0.9436	0.9522	0.9503	0.9459	0.9454	0.8993	0.9165	0.9009	0.9122	0.8363	0.8687	0.9433	0.9393	0.887	0.8983
10	2	0.85	0.8882	0.9303	0.9358	0.9557	0.9526	0.9558	0.9517	0.9486	0.9455	0.9442	0.942	0.9355	0.9359	0.9514	0.9468	0.9397	0.9328	0.9487	0.9448	0.9521	0.9473	0.9492	0.9452	0.947	0.9441	0.9514	0.9476	0.9438	0.9413	0.9502	0.9464	0.9467	0.9437	0.9174	0.9236	0.9096	0.9144	0.8517	0.8733	0.9394	0.934	0.895	0.8995
10	3	0.8778	0.898	0.9333	0.9345	0.9522	0.9481	0.9508	0.9458	0.9447	0.9405	0.9415	0.9381	0.9349	0.9333	0.9462	0.9407	0.9347	0.9272	0.9452	0.9402	0.947	0.9413	0.945	0.9401	0.9443	0.9405	0.9473	0.9424	0.9418	0.9381	0.9468	0.9418	0.9423	0.9379	0.9205	0.923	0.9114	0.9134	0.8594	0.8752	0.9309	0.9245	0.8976	0.8988
10	4	0.8883	0.9009	0.9324	0.932	0.9477	0.9428	0.9467	0.941	0.9403	0.9352	0.938	0.9338	0.9324	0.9297	0.9407	0.9345	0.9295	0.9216	0.9378	0.9319	0.9401	0.9337	0.9394	0.9337	0.9387	0.9338	0.9413	0.9356	0.9375	0.9329	0.94	0.9343	0.9377	0.9326	0.9187	0.9193	0.9095	0.9098	0.8621	0.8748	0.924	0.917	0.8926	0.8921
10	5	0.8914	0.9001	0.928	0.9264	0.9413	0.9357	0.9399	0.9336	0.9342	0.9284	0.9323	0.9273	0.9276	0.924	0.9342	0.9275	0.9226	0.9145	0.9322	0.9259	0.9339	0.927	0.9337	0.9276	0.9326	0.9272	0.9345	0.9282	0.9306	0.9251	0.9333	0.927	0.9311	0.9252	0.9158	0.9153	0.9059	0.905	0.861	0.8714	0.9153	0.9077	0.8867	0.8851
10	6	0.8922	0.8985	0.9228	0.9205	0.9358	0.9298	0.9332	0.9265	0.9269	0.9206	0.9236	0.918	0.9206	0.9164	0.9266	0.9194	0.9159	0.9076	0.9248	0.9178	0.9274	0.9201	0.9266	0.9199	0.9256	0.9197	0.9278	0.9211	0.9243	0.9183	0.9272	0.9204	0.9239	0.9176	0.9116	0.9102	0.901	0.8993	0.8604	0.8693	0.9067	0.8988	0.8801	0.8777
10	7	0.8921	0.8968	0.9159	0.9128	0.9276	0.9212	0.9266	0.9196	0.9193	0.9127	0.9175	0.9116	0.915	0.9103	0.9181	0.9104	0.9084	0.8998	0.9164	0.9092	0.9181	0.9104	0.9186	0.9115	0.9194	0.9131	0.9183	0.9112	0.9166	0.9104	0.9179	0.9107	0.9146	0.9078	0.9059	0.9038	0.8972	0.8949	0.8584	0.8662	0.8949	0.8867	0.8731	0.8701
10	8	0.8874	0.891	0.9108	0.9073	0.9193	0.9126	0.9188	0.9115	0.9108	0.9039	0.9105	0.9043	0.9097	0.9047	0.9092	0.9014	0.8968	0.8879	0.9051	0.8975	0.909	0.901	0.9102	0.9029	0.9112	0.9046	0.9088	0.9014	0.9089	0.9024	0.9092	0.9017	0.9067	0.8998	0.9008	0.8983	0.8923	0.8896	0.8558	0.8626	0.8811	0.8727	0.8658	0.8625
11	1	0.8028	0.8825	0.9234	0.9376	0.959	0.9577	0.9595	0.9564	0.9518	0.9499	0.9475	0.9474	0.9377	0.941	0.9551	0.9514	0.9459	0.9396	0.9527	0.9499	0.9551	0.9513	0.953	0.9502	0.9507	0.9493	0.9545	0.9521	0.9475	0.9472	0.9542	0.9517	0.9495	0.9481	0.9155	0.9274	0.9128	0.9209	0.8534	0.8806	0.9449	0.9406	0.9003	0.9082
11	2	0.8739	0.9035	0.9392	0.9422	0.9583	0.9548	0.9576	0.9534	0.9509	0.9474	0.9477	0.9448	0.9413	0.9405	0.9524	0.9476	0.9391	0.932	0.951	0.9467	0.9524	0.9474	0.9514	0.9471	0.95	0.9467	0.9532	0.9492	0.9482	0.945	0.953	0.9489	0.9489	0.9453	0.928	0.9317	0.92	0.9224	0.8675	0.8847	0.9408	0.9352	0.907	0.9094
11	3	0.898	0.9123	0.9417	0.9415	0.9556	0.9513	0.9526	0.9473	0.9483	0.9438	0.9458	0.9419	0.9414	0.9388	0.9492	0.9437	0.935	0.9274	0.9472	0.942	0.9489	0.9431	0.9481	0.9431	0.9479	0.9437	0.9498	0.9446	0.9458	0.9417	0.9489	0.9437	0.9454	0.9408	0.9304	0.931	0.9199	0.9203	0.8729	0.8852	0.9334	0.9268	0.9061	0.9057
11	4	0.9054	0.9134	0.94	0.9383	0.95	0.9449	0.9493	0.9436	0.9435	0.9381	0.9411	0.9364	0.9386	0.9352	0.9425	0.9362	0.9301	0.9221	0.9407	0.9347	0.9418	0.9353	0.9422	0.9364	0.9421	0.937	0.9438	0.938	0.9415	0.9365	0.9427	0.9368	0.9405	0.9351	0.9292	0.9282	0.9195	0.9182	0.8751	0.8849	0.9268	0.9196	0.9041	0.9022
11	5	0.9083	0.9132	0.9369	0.9342	0.945	0.9393	0.9433	0.937	0.9376	0.9315	0.9371	0.9317	0.9343	0.9302	0.9365	0.9295	0.9247	0.9165	0.9348	0.9283	0.9365	0.9294	0.9372	0.9309	0.9367	0.9309	0.9375	0.931	0.9347	0.9289	0.9357	0.9291	0.934	0.9279	0.9257	0.9237	0.9159	0.9137	0.875	0.8827	0.9194	0.9118	0.8981	0.8952
11	6	0.9088	0.9116	0.9313	0.9279	0.9396	0.9334	0.9362	0.9293	0.9319	0.9253	0.9306	0.9246	0.9272	0.9224	0.9298	0.9224	0.9194	0.911	0.9291	0.922	0.9294	0.9218	0.931	0.9241	0.9315	0.9252	0.9324	0.9254	0.9295	0.9233	0.9307	0.9237	0.9299	0.9234	0.9214	0.9187	0.9118	0.9088	0.8738	0.8802	0.912	0.9039	0.8908	0.8871
11	7	0.9061	0.9079	0.925	0.9209	0.9327	0.9259	0.9303	0.9232	0.9252	0.9183	0.9234	0.9171	0.9211	0.9158	0.9222	0.9143	0.9115	0.9028	0.9212	0.9138	0.9222	0.9143	0.9233	0.9161	0.9247	0.9181	0.9248	0.9175	0.9238	0.9172	0.9242	0.9168	0.9216	0.9147	0.9154	0.912	0.9057	0.9022	0.8711	0.8765	0.9026	0.8943	0.8838	0.8797
11	8	0.9019	0.9029	0.9188	0.9143	0.9256	0.9187	0.9229	0.9155	0.9164	0.9092	0.9168	0.9102	0.9161	0.9105	0.9147	0.9066	0.9024	0.8934	0.912	0.9043	0.9139	0.9057	0.916	0.9084	0.9179	0.911	0.9146	0.907	0.9152	0.9083	0.915	0.9074	0.9127	0.9056	0.9102	0.9063	0.9022	0.8983	0.8677	0.8721	0.8884	0.8797	0.8767	0.8722
12	1	0.828	0.8977	0.9342	0.9444	0.961	0.9592	0.9604	0.9571	0.9537	0.9512	0.9509	0.9498	0.9434	0.9451	0.9552	0.9512	0.9457	0.9393	0.9545	0.9513	0.9555	0.9515	0.955	0.9519	0.9538	0.9518	0.9561	0.9533	0.9507	0.9494	0.9557	0.953	0.9529	0.9509	0.926	0.9345	0.9231	0.9285	0.8693	0.8914	0.9452	0.9407	0.91	0.9154
12	2	0.8933	0.916	0.9468	0.948	0.9593	0.9556	0.9585	0.9542	0.9527	0.9489	0.9504	0.9472	0.9458	0.944	0.9526	0.9476	0.9394	0.9322	0.9523	0.9478	0.9526	0.9474	0.9527	0.9482	0.9526	0.9488	0.954	0.9497	0.9508	0.9472	0.954	0.9497	0.9512	0.9473	0.9352	0.9373	0.9272	0.9281	0.8814	0.895	0.9409	0.9353	0.9159	0.9166
12	3	0.9146	0.9242	0.9477	0.9462	0.9573	0.9528	0.9544	0.9491	0.9494	0.9446	0.9481	0.9439	0.945	0.9418	0.9496	0.9439	0.9348	0.9271	0.9481	0.9426	0.9492	0.9433	0.9501	0.9449	0.9502	0.9456	0.951	0.9458	0.9484	0.944	0.9503	0.945	0.948	0.9431	0.9369	0.936	0.9279	0.9269	0.8853	0.8946	0.934	0.9272	0.9149	0.9132
12	4	0.9199	0.9248	0.9459	0.9432	0.9529	0.9477	0.9508	0.945	0.9455	0.94	0.9442	0.9393	0.9418	0.9379	0.9434	0.937	0.9308	0.9228	0.9425	0.9364	0.9436	0.9371	0.9449	0.939	0.9449	0.9394	0.9461	0.9402	0.944	0.9387	0.9448	0.9388	0.9432	0.9376	0.9358	0.9339	0.9258	0.9235	0.8879	0.8948	0.9282	0.9208	0.9117	0.9088
12	5	0.9215	0.9237	0.9433	0.9399	0.9478	0.9419	0.9444	0.9379	0.9392	0.933	0.94	0.9344	0.9394	0.9349	0.9373	0.9302	0.9244	0.9161	0.9365	0.9298	0.9378	0.9307	0.9394	0.9329	0.9405	0.9345	0.9389	0.9323	0.9386	0.9326	0.9383	0.9316	0.9369	0.9306	0.9328	0.9298	0.9233	0.9202	0.8881	0.8931	0.9216	0.9139	0.9068	0.9029
12	6	0.9203	0.921	0.9391	0.9348	0.9425	0.9361	0.9392	0.9322	0.9344	0.9277	0.9345	0.9283	0.9322	0.927	0.9316	0.924	0.9211	0.9126	0.9311	0.9239	0.9311	0.9233	0.9341	0.9272	0.9347	0.9281	0.9345	0.9274	0.9325	0.926	0.9329	0.9257	0.9327	0.926	0.9283	0.9248	0.9181	0.9144	0.8859	0.8898	0.9144	0.9062	0.9013	0.8966
12	7	0.9171	0.917	0.9325	0.9277	0.9365	0.9297	0.933	0.9258	0.9292	0.9221	0.9299	0.9233	0.9267	0.9211	0.9246	0.9167	0.9131	0.9042	0.9254	0.9178	0.9252	0.9172	0.9279	0.9206	0.9301	0.9234	0.9283	0.9208	0.928	0.9212	0.9276	0.9202	0.9266	0.9195	0.9227	0.9186	0.9139	0.9097	0.8833	0.8862	0.9064	0.8979	0.893	0.888
12	8	0.913	0.9121	0.9265	0.9214	0.9302	0.923	0.9267	0.9191	0.9216	0.9142	0.9219	0.9151	0.9215	0.9156	0.9176	0.9093	0.9056	0.8965	0.9161	0.9083	0.9184	0.9101	0.9203	0.9126	0.9222	0.9151	0.9203	0.9125	0.9209	0.9137	0.9204	0.9126	0.9174	0.9099	0.9172	0.9126	0.9086	0.904	0.8798	0.8819	0.8941	0.8852	0.8857	0.8803
13	1	0.8486	0.91	0.942	0.9495	0.9621	0.9599	0.961	0.9575	0.9553	0.9527	0.9535	0.9518	0.9482	0.9489	0.9555	0.9514	0.946	0.9395	0.9553	0.9518	0.9554	0.9512	0.9558	0.9524	0.955	0.9526	0.9569	0.9539	0.9527	0.9509	0.9563	0.9534	0.9546	0.9522	0.9339	0.9401	0.9293	0.933	0.8814	0.8998	0.945	0.9402	0.9184	0.922
13	2	0.9078	0.9256	0.9516	0.9517	0.9603	0.9563	0.9587	0.9542	0.9533	0.9492	0.9523	0.9487	0.9494	0.947	0.9528	0.9476	0.9399	0.9326	0.9533	0.9486	0.9528	0.9476	0.954	0.9494	0.9541	0.9501	0.9553	0.9508	0.9516	0.9477	0.9539	0.9493	0.9529	0.9487	0.9401	0.9408	0.9335	0.9333	0.8919	0.9027	0.941	0.9352	0.9228	0.9224
13	3	0.9261	0.9329	0.952	0.9498	0.958	0.9534	0.9548	0.9494	0.9507	0.9457	0.9499	0.9455	0.9476	0.9441	0.9499	0.9441	0.9352	0.9275	0.949	0.9433	0.949	0.943	0.9503	0.9449	0.9511	0.9464	0.9516	0.9462	0.9496	0.9449	0.9509	0.9455	0.9493	0.9443	0.9413	0.9395	0.9336	0.9318	0.8967	0.9036	0.9344	0.9275	0.9217	0.9191
13	4	0.9317	0.9341	0.9499	0.9467	0.9551	0.9499	0.9514	0.9456	0.9472	0.9416	0.9462	0.9409	0.9454	0.9411	0.9446	0.9382	0.9308	0.9228	0.9443	0.9381	0.9441	0.9375	0.9458	0.9398	0.9471	0.9415	0.947	0.941	0.9461	0.9407	0.9461	0.94	0.9448	0.9391	0.9404	0.9377	0.9315	0.9284	0.8982	0.903	0.9295	0.9221	0.9181	0.9145
13	5	0.9305	0.9308	0.948	0.9441	0.9496	0.9437	0.9453	0.9387	0.9405	0.9342	0.9419	0.9361	0.9422	0.9373	0.9379	0.9307	0.9257	0.9173	0.938	0.9311	0.9383	0.931	0.941	0.9345	0.9418	0.9356	0.9402	0.9335	0.9403	0.9343	0.9393	0.9325	0.9383	0.9319	0.9368	0.9332	0.9285	0.9248	0.8969	0.9002	0.9227	0.9149	0.913	0.9084
13	6	0.9286	0.9279	0.9431	0.9385	0.9445	0.938	0.9407	0.9336	0.9357	0.9289	0.9365	0.9301	0.9381	0.9326	0.9327	0.925	0.9209	0.9123	0.9329	0.9256	0.9327	0.9249	0.9356	0.9285	0.9368	0.9302	0.9356	0.9284	0.9349	0.9283	0.9352	0.928	0.9344	0.9276	0.9342	0.9301	0.9241	0.9198	0.8958	0.898	0.9158	0.9074	0.9077	0.9025
13	7	0.9259	0.9243	0.9382	0.9331	0.9397	0.9328	0.9354	0.9281	0.9315	0.9243	0.9325	0.9258	0.9312	0.9252	0.928	0.92	0.9156	0.9067	0.9277	0.92	0.9266	0.9184	0.9304	0.923	0.9323	0.9253	0.9308	0.9233	0.9302	0.9232	0.9302	0.9226	0.9289	0.9216	0.9281	0.9234	0.9193	0.9145	0.8928	0.8941	0.9086	0.8999	0.9017	0.8961
13	8	0.922	0.9198	0.932	0.9266	0.9344	0.9272	0.9294	0.9217	0.9257	0.9182	0.9278	0.9208	0.9262	0.92	0.9211	0.9128	0.9094	0.9003	0.9201	0.912	0.9212	0.9128	0.9231	0.9152	0.9271	0.9198	0.9233	0.9154	0.9248	0.9175	0.924	0.9161	0.9215	0.9138	0.9226	0.9174	0.9149	0.9097	0.8899	0.8904	0.8992	0.8902	0.8944	0.8885
14	1	0.8671	0.9203	0.9477	0.9531	0.9621	0.9595	0.9605	0.9567	0.9559	0.9531	0.9549	0.9527	0.951	0.9508	0.9555	0.9512	0.9451	0.9384	0.9557	0.952	0.9556	0.9511	0.9559	0.9524	0.9562	0.9534	0.9573	0.9542	0.9537	0.9515	0.9565	0.9532	0.9557	0.9528	0.9387	0.9434	0.9357	0.9378	0.8927	0.9075	0.9447	0.9398	0.9248	0.9269
14	2	0.9201	0.9335	0.9552	0.9544	0.9611	0.9571	0.9588	0.9542	0.9542	0.9498	0.9536	0.9498	0.9524	0.9495	0.953	0.9477	0.94	0.9327	0.9532	0.9483	0.9526	0.9473	0.9543	0.9496	0.9545	0.9503	0.9551	0.9504	0.9524	0.9484	0.9542	0.9494	0.9538	0.9495	0.9443	0.9441	0.9383	0.9372	0.9016	0.9099	0.9409	0.9349	0.9284	0.9271
14	3	0.9348	0.9392	0.9552	0.9526	0.9589	0.954	0.9546	0.9491	0.9515	0.9464	0.9513	0.9466	0.9503	0.9465	0.9495	0.9437	0.9346	0.9267	0.9487	0.943	0.9487	0.9426	0.9509	0.9454	0.9524	0.9475	0.9523	0.9469	0.9506	0.9457	0.9508	0.9453	0.9505	0.9454	0.9444	0.9421	0.9385	0.9359	0.9049	0.9099	0.9342	0.9273	0.9277	0.9244
14	4	0.9387	0.9396	0.9537	0.9501	0.9558	0.9504	0.9517	0.9458	0.9476	0.9418	0.9478	0.9424	0.9478	0.9433	0.9445	0.9379	0.9309	0.9228	0.9452	0.939	0.9435	0.9367	0.9469	0.9408	0.9477	0.942	0.9478	0.9418	0.9472	0.9417	0.9469	0.9407	0.9456	0.9398	0.9434	0.9402	0.9363	0.9328	0.9061	0.9095	0.9295	0.9221	0.9238	0.9194
14	5	0.938	0.9372	0.9503	0.9461	0.9508	0.9448	0.946	0.9395	0.9417	0.9353	0.9431	0.9371	0.944	0.9389	0.9381	0.9308	0.9256	0.9171	0.9382	0.9312	0.9384	0.931	0.9412	0.9346	0.9436	0.9375	0.9404	0.9335	0.943	0.9369	0.9406	0.9337	0.9393	0.9327	0.9411	0.9372	0.9331	0.9289	0.9048	0.9067	0.9231	0.9152	0.9178	0.9126
14	6	0.9355	0.9336	0.9462	0.9414	0.9463	0.9397	0.9412	0.9341	0.937	0.9301	0.9381	0.9316	0.9403	0.9346	0.9334	0.9256	0.9208	0.9121	0.934	0.9265	0.9332	0.9253	0.9368	0.9296	0.9381	0.9313	0.9367	0.9294	0.9364	0.9296	0.9359	0.9285	0.9358	0.9287	0.9376	0.9332	0.9277	0.9229	0.9043	0.9052	0.9165	0.908	0.9131	0.9074
14	7	0.9326	0.9302	0.9418	0.9364	0.9411	0.9341	0.9372	0.9298	0.9331	0.9259	0.9345	0.9277	0.9349	0.9287	0.9293	0.9213	0.9165	0.9076	0.929	0.9212	0.928	0.9198	0.9311	0.9235	0.9347	0.9276	0.9318	0.9242	0.9321	0.925	0.9323	0.9247	0.9307	0.9234	0.9331	0.928	0.9241	0.9188	0.9013	0.9013	0.9095	0.9007	0.908	0.902
14	8	0.9289	0.9258	0.9371	0.9313	0.9367	0.9294	0.9316	0.9239	0.9289	0.9214	0.9301	0.923	0.9302	0.9238	0.9228	0.9145	0.9112	0.902	0.9219	0.9137	0.9226	0.9141	0.9254	0.9174	0.9292	0.9218	0.9251	0.917	0.9271	0.9197	0.9256	0.9176	0.924	0.9162	0.9273	0.9218	0.9193	0.9136	0.8979	0.8971	0.9027	0.8936	0.9012	0.8947
15	1	0.8824	0.9293	0.9519	0.9557	0.9623	0.9595	0.9602	0.9564	0.9557	0.9526	0.9557	0.9531	0.9535	0.9524	0.9549	0.9505	0.9444	0.9377	0.9557	0.9519	0.9548	0.9502	0.9564	0.9527	0.9567	0.9537	0.9574	0.9539	0.9546	0.952	0.9562	0.9527	0.9558	0.9527	0.9431	0.9463	0.9397	0.9407	0.9021	0.9143	0.9449	0.9399	0.9294	0.9305
15	2	0.9302	0.9402	0.9577	0.9565	0.9613	0.9571	0.9581	0.9535	0.9549	0.9504	0.954	0.9501	0.954	0.9509	0.9523	0.9469	0.9392	0.9318	0.9532	0.9481	0.9521	0.9467	0.9543	0.9495	0.9552	0.9509	0.9555	0.9506	0.9536	0.9494	0.9538	0.9489	0.9543	0.9498	0.9481	0.9469	0.9422	0.9405	0.9108	0.917	0.9407	0.9346	0.9323	0.9303
15	3	0.9417	0.9443	0.9579	0.9549	0.9588	0.9539	0.9544	0.9488	0.9517	0.9464	0.952	0.9472	0.9529	0.949	0.9492	0.9432	0.9349	0.9271	0.9496	0.9439	0.9481	0.9419	0.9512	0.9456	0.9528	0.9477	0.9522	0.9466	0.9511	0.946	0.9515	0.9459	0.9507	0.9454	0.9477	0.9449	0.9413	0.9382	0.913	0.9165	0.9337	0.9266	0.9312	0.9274
15	4	0.9442	0.9441	0.9563	0.9526	0.9557	0.9502	0.9507	0.9446	0.9479	0.942	0.9486	0.9431	0.9499	0.9452	0.944	0.9372	0.9304	0.9222	0.9455	0.9391	0.9434	0.9365	0.947	0.9408	0.9488	0.943	0.9481	0.9419	0.9476	0.9419	0.9467	0.9404	0.9471	0.9412	0.9461	0.9425	0.9392	0.9354	0.9134	0.9153	0.9288	0.9212	0.9269	0.9222
15	5	0.9445	0.9427	0.9533	0.9489	0.9521	0.9461	0.9461	0.9394	0.9432	0.9367	0.9447	0.9387	0.9461	0.9408	0.938	0.9306	0.9266	0.9181	0.9387	0.9316	0.9381	0.9307	0.942	0.9352	0.9439	0.9376	0.9418	0.9348	0.9439	0.9377	0.9419	0.9349	0.9403	0.9336	0.9441	0.94	0.9363	0.9318	0.9133	0.9139	0.9226	0.9144	0.9219	0.9164
15	6	0.9415	0.9388	0.9485	0.9435	0.9471	0.9405	0.9414	0.9342	0.9372	0.9302	0.9392	0.9326	0.9416	0.9358	0.9337	0.9259	0.9205	0.9117	0.9347	0.9272	0.9326	0.9246	0.9374	0.9301	0.9388	0.9319	0.9369	0.9295	0.9378	0.931	0.937	0.9295	0.9359	0.9288	0.9406	0.9359	0.9316	0.9263	0.9118	0.9114	0.9158	0.9071	0.917	0.9111
15	7	0.9389	0.9356	0.9447	0.9392	0.9424	0.9354	0.938	0.9305	0.9344	0.9271	0.9356	0.9287	0.9365	0.9301	0.9302	0.9221	0.9163	0.9073	0.9294	0.9214	0.9296	0.9213	0.9319	0.9241	0.9354	0.9282	0.9333	0.9256	0.9336	0.9264	0.932	0.9243	0.9326	0.9251	0.9362	0.9309	0.9276	0.922	0.9088	0.9077	0.9101	0.9012	0.9121	0.9058
15	8	0.9349	0.9311	0.9401	0.9341	0.9384	0.931	0.9331	0.9253	0.9299	0.9223	0.9315	0.9243	0.9338	0.9272	0.9232	0.9147	0.9117	0.9025	0.9232	0.9149	0.9233	0.9148	0.9272	0.9192	0.9312	0.9237	0.9272	0.9191	0.9294	0.9219	0.9276	0.9195	0.9256	0.9176	0.9319	0.9261	0.9241	0.9182	0.9053	0.9035	0.9034	0.8942	0.9074	0.9006
16	1	0.8949	0.936	0.9551	0.9577	0.9628	0.9598	0.96	0.956	0.9562	0.9529	0.9559	0.9532	0.9554	0.9537	0.9547	0.9502	0.9431	0.9363	0.9553	0.9512	0.9543	0.9496	0.9561	0.9521	0.9574	0.9542	0.9573	0.9536	0.9551	0.9523	0.9559	0.9521	0.9564	0.9531	0.9464	0.9487	0.9432	0.9432	0.9095	0.9196	0.9441	0.9389	0.9332	0.9334
16	2	0.9381	0.9455	0.96	0.9583	0.9615	0.9573	0.9574	0.9526	0.9546	0.95	0.955	0.9508	0.9554	0.9521	0.9515	0.9459	0.9386	0.9312	0.953	0.9479	0.9511	0.9455	0.9543	0.9494	0.9554	0.9509	0.9552	0.9502	0.9541	0.9497	0.9538	0.9489	0.9535	0.9489	0.9505	0.9488	0.9449	0.9426	0.917	0.9219	0.9398	0.9336	0.9351	0.9325
16	3	0.9474	0.9488	0.9591	0.9558	0.9592	0.9543	0.9537	0.9481	0.9521	0.9467	0.9523	0.9473	0.9542	0.9501	0.9487	0.9426	0.9338	0.9258	0.9496	0.9437	0.9477	0.9413	0.9504	0.9446	0.9532	0.9481	0.9523	0.9466	0.9514	0.9462	0.9511	0.9455	0.9504	0.945	0.95	0.9468	0.9438	0.9402	0.9191	0.9215	0.9336	0.9265	0.9334	0.9293
16	4	0.949	0.9478	0.958	0.9541	0.9559	0.9504	0.9513	0.9452	0.9484	0.9424	0.9491	0.9435	0.9518	0.9469	0.9436	0.9368	0.93	0.9217	0.9452	0.9388	0.9432	0.9363	0.9466	0.9403	0.9493	0.9435	0.9482	0.942	0.9479	0.9421	0.9458	0.9393	0.9473	0.9413	0.9485	0.9447	0.9419	0.9377	0.9193	0.9201	0.9282	0.9206	0.9292	0.9243
16	5	0.9481	0.9457	0.9547	0.9501	0.9528	0.9467	0.9458	0.939	0.9438	0.9373	0.9463	0.9403	0.9477	0.9422	0.938	0.9305	0.9262	0.9177	0.9386	0.9314	0.9375	0.9299	0.9417	0.9348	0.9458	0.9396	0.9418	0.9348	0.9443	0.938	0.9414	0.9344	0.9408	0.934	0.9461	0.9416	0.9384	0.9336	0.9194	0.9189	0.9221	0.9138	0.9253	0.9196
16	6	0.9467	0.9434	0.9513	0.9462	0.9477	0.9411	0.9414	0.9341	0.9385	0.9314	0.9398	0.9331	0.9433	0.9374	0.9335	0.9256	0.9202	0.9114	0.9353	0.9277	0.933	0.925	0.9374	0.93	0.9396	0.9327	0.9374	0.9299	0.9389	0.932	0.9368	0.9293	0.9366	0.9294	0.9433	0.9384	0.934	0.9284	0.9173	0.916	0.9154	0.9067	0.9209	0.9147
16	7	0.9433	0.9396	0.9463	0.9407	0.9432	0.9361	0.9379	0.9303	0.9347	0.9272	0.9367	0.9297	0.9382	0.9318	0.9298	0.9216	0.9162	0.9071	0.9303	0.9222	0.9298	0.9216	0.9321	0.9243	0.9361	0.9288	0.9334	0.9256	0.9348	0.9275	0.933	0.9251	0.9325	0.9249	0.9384	0.9329	0.9309	0.925	0.915	0.913	0.909	0.9	0.9157	0.9091
16	8	0.9397	0.9355	0.9425	0.9364	0.9398	0.9323	0.9341	0.9262	0.9309	0.9232	0.9328	0.9254	0.9353	0.9286	0.9233	0.9148	0.9125	0.9032	0.9243	0.916	0.9243	0.9157	0.9292	0.9211	0.9324	0.9248	0.9281	0.9199	0.9308	0.9233	0.9279	0.9197	0.9275	0.9195	0.9343	0.9284	0.9267	0.9206	0.9119	0.9093	0.9035	0.8942	0.9101	0.9031
17	1	0.904	0.9404	0.9568	0.9587	0.9629	0.9598	0.9593	0.9551	0.9561	0.9526	0.9563	0.9533	0.9563	0.9542	0.9539	0.9492	0.9423	0.9354	0.9551	0.9509	0.9529	0.9479	0.9559	0.9518	0.9571	0.9538	0.9568	0.953	0.9555	0.9524	0.9557	0.9518	0.9562	0.9527	0.949	0.9504	0.9461	0.9455	0.9168	0.9248	0.9426	0.9373	0.9365	0.936
17	2	0.9439	0.9494	0.9609	0.9589	0.9614	0.9571	0.9569	0.9519	0.9545	0.9498	0.9549	0.9505	0.9563	0.9529	0.9508	0.9452	0.9373	0.9297	0.9523	0.947	0.9499	0.9442	0.954	0.9489	0.9558	0.9511	0.9543	0.9492	0.9537	0.9491	0.9531	0.9479	0.9536	0.9488	0.953	0.9509	0.9468	0.9441	0.9217	0.9255	0.939	0.9327	0.9375	0.9345
17	3	0.9512	0.9515	0.9603	0.9569	0.9592	0.9543	0.9532	0.9474	0.9516	0.9462	0.9525	0.9473	0.9549	0.9505	0.9475	0.9413	0.9334	0.9253	0.9491	0.9431	0.9464	0.9399	0.9507	0.9449	0.9532	0.9479	0.9518	0.9461	0.9517	0.9464	0.9505	0.9447	0.95	0.9444	0.9513	0.9481	0.9456	0.9418	0.9237	0.9252	0.9328	0.9255	0.936	0.9316
17	4	0.9518	0.9501	0.9586	0.9546	0.9559	0.9502	0.9505	0.9442	0.9488	0.9428	0.9494	0.9437	0.9523	0.9473	0.943	0.9361	0.9293	0.9209	0.9452	0.9386	0.9426	0.9356	0.9466	0.9403	0.9494	0.9434	0.9474	0.941	0.9486	0.9428	0.9455	0.939	0.9469	0.9407	0.9502	0.9462	0.944	0.9395	0.9244	0.9244	0.928	0.9203	0.9319	0.9267
17	5	0.9511	0.9482	0.9559	0.9512	0.9527	0.9465	0.9459	0.939	0.9443	0.9376	0.9467	0.9406	0.949	0.9435	0.9376	0.93	0.9258	0.9172	0.9387	0.9314	0.9367	0.9291	0.9414	0.9343	0.9462	0.9398	0.9422	0.9352	0.944	0.9376	0.9413	0.9342	0.9411	0.9341	0.9481	0.9435	0.9411	0.936	0.9239	0.9228	0.9219	0.9136	0.9271	0.9212
17	6	0.9488	0.9452	0.9526	0.9474	0.9482	0.9414	0.9416	0.9343	0.9385	0.9313	0.9403	0.9335	0.9451	0.9391	0.9332	0.9252	0.9198	0.9109	0.9346	0.9269	0.9327	0.9247	0.9379	0.9304	0.9404	0.9334	0.9374	0.9298	0.9396	0.9326	0.9356	0.9279	0.9375	0.9302	0.9449	0.9399	0.9368	0.931	0.9224	0.9204	0.9154	0.9066	0.9232	0.9167
17	7	0.9467	0.9427	0.9484	0.9427	0.9434	0.9362	0.9382	0.9305	0.9357	0.9281	0.9376	0.9305	0.9392	0.9326	0.9294	0.9212	0.9159	0.9068	0.9304	0.9223	0.9294	0.921	0.933	0.9251	0.9366	0.9292	0.933	0.9251	0.9357	0.9283	0.9322	0.9242	0.9331	0.9254	0.9401	0.9345	0.9332	0.9272	0.9198	0.9172	0.9086	0.8995	0.9188	0.9121
17	8	0.9429	0.9385	0.9439	0.9378	0.9404	0.9329	0.9346	0.9266	0.9312	0.9234	0.9338	0.9263	0.9366	0.9299	0.923	0.9144	0.9131	0.9038	0.9256	0.9172	0.9242	0.9155	0.9298	0.9217	0.9335	0.9259	0.9282	0.9201	0.9324	0.9248	0.929	0.9208	0.9272	0.9192	0.9363	0.9302	0.9292	0.9228	0.9171	0.9139	0.9028	0.8935	0.9136	0.9064
18	1	0.9117	0.9441	0.9589	0.96	0.9626	0.9592	0.9588	0.9546	0.9561	0.9524	0.956	0.9528	0.9569	0.9546	0.9527	0.9479	0.9414	0.9345	0.9541	0.9498	0.9518	0.9467	0.9553	0.951	0.9574	0.9539	0.9565	0.9526	0.9553	0.952	0.9551	0.951	0.9557	0.952	0.9517	0.9522	0.9483	0.9472	0.9209	0.9275	0.9419	0.9364	0.939	0.938
18	2	0.9474	0.9516	0.962	0.9598	0.9613	0.9569	0.9567	0.9516	0.9543	0.9494	0.955	0.9505	0.9566	0.953	0.9498	0.944	0.9368	0.9292	0.9511	0.9457	0.9493	0.9434	0.9532	0.948	0.9554	0.9506	0.9536	0.9483	0.9535	0.9487	0.9523	0.947	0.9532	0.9483	0.9539	0.9514	0.9485	0.9455	0.9259	0.9287	0.9375	0.931	0.9393	0.9359
18	3	0.9536	0.9532	0.961	0.9574	0.9591	0.954	0.953	0.9471	0.9513	0.9458	0.9524	0.9472	0.9552	0.9507	0.9465	0.9401	0.9321	0.924	0.9477	0.9416	0.9454	0.9388	0.9504	0.9445	0.9536	0.9482	0.9511	0.9453	0.9518	0.9464	0.9497	0.9437	0.9501	0.9445	0.9526	0.9491	0.9474	0.9435	0.9283	0.9289	0.9322	0.9248	0.9377	0.933
18	4	0.9546	0.9523	0.9594	0.9552	0.9555	0.9497	0.9495	0.9431	0.9484	0.9422	0.9496	0.9438	0.9529	0.9478	0.942	0.935	0.9282	0.9198	0.9441	0.9374	0.9415	0.9345	0.9458	0.9394	0.9499	0.944	0.947	0.9405	0.9488	0.943	0.9452	0.9387	0.9465	0.9403	0.9514	0.9474	0.9454	0.9407	0.9281	0.9274	0.9263	0.9184	0.9337	0.9283
18	5	0.9536	0.9504	0.9569	0.9521	0.9525	0.9463	0.9451	0.9381	0.944	0.9372	0.9473	0.9411	0.9497	0.9441	0.9373	0.9296	0.9245	0.9158	0.939	0.9316	0.9368	0.9291	0.9421	0.935	0.946	0.9396	0.9423	0.9352	0.9445	0.938	0.9405	0.9333	0.9406	0.9337	0.9492	0.9445	0.943	0.9378	0.9272	0.9254	0.9213	0.9129	0.9292	0.9232
18	6	0.9514	0.9475	0.9547	0.9495	0.9482	0.9413	0.9418	0.9344	0.9392	0.9319	0.9416	0.9347	0.9464	0.9403	0.9327	0.9246	0.9194	0.9104	0.934	0.9261	0.9323	0.9241	0.938	0.9305	0.9405	0.9334	0.9368	0.9291	0.9395	0.9324	0.9351	0.9274	0.9374	0.93	0.9464	0.9412	0.9389	0.9332	0.9262	0.9238	0.9151	0.9062	0.9248	0.9183
18	7	0.9495	0.9453	0.9504	0.9447	0.944	0.9368	0.9388	0.9311	0.9355	0.9278	0.9381	0.9309	0.9403	0.9337	0.9287	0.9203	0.9159	0.9067	0.9306	0.9225	0.9285	0.92	0.9334	0.9255	0.9373	0.9299	0.9332	0.9252	0.9356	0.9281	0.9315	0.9235	0.9336	0.9259	0.9421	0.9364	0.9346	0.9284	0.9237	0.9206	0.9081	0.8989	0.9207	0.9138
18	8	0.9464	0.9418	0.9462	0.94	0.9403	0.9326	0.9347	0.9266	0.9316	0.9237	0.934	0.9265	0.9374	0.9305	0.923	0.9143	0.9116	0.9022	0.9251	0.9166	0.923	0.9142	0.9297	0.9216	0.9341	0.9264	0.9284	0.9201	0.9331	0.9254	0.9282	0.9199	0.9279	0.9198	0.9378	0.9317	0.931	0.9245	0.9209	0.9172	0.9031	0.8937	0.916	0.9086
19	1	0.919	0.9477	0.9596	0.9602	0.9626	0.959	0.9583	0.954	0.9554	0.9516	0.956	0.9527	0.9575	0.9549	0.9513	0.9462	0.9404	0.9334	0.9527	0.9482	0.9511	0.9459	0.9547	0.9502	0.9568	0.9531	0.9551	0.951	0.955	0.9515	0.9534	0.9492	0.9549	0.951	0.9527	0.9527	0.9494	0.9479	0.9257	0.9309	0.9406	0.9351	0.941	0.9393
19	2	0.952	0.9547	0.9626	0.96	0.9611	0.9566	0.9562	0.951	0.9539	0.949	0.9547	0.9501	0.9568	0.953	0.9497	0.9439	0.9354	0.9276	0.9503	0.9448	0.9479	0.942	0.9525	0.9472	0.9551	0.9502	0.9522	0.9468	0.9531	0.9483	0.9514	0.946	0.9526	0.9477	0.9546	0.952	0.9489	0.9457	0.9299	0.9316	0.9363	0.9297	0.9414	0.9378
19	3	0.9561	0.9552	0.9616	0.958	0.959	0.9538	0.9525	0.9465	0.9507	0.9451	0.9523	0.947	0.9554	0.9507	0.9457	0.9392	0.9298	0.9215	0.9468	0.9406	0.944	0.9373	0.9494	0.9434	0.953	0.9475	0.9499	0.944	0.9512	0.9457	0.9479	0.9418	0.9496	0.9438	0.9533	0.9497	0.9485	0.9443	0.9318	0.9317	0.9307	0.9233	0.9386	0.9338
19	4	0.9567	0.954	0.9597	0.9554	0.9552	0.9494	0.9496	0.9431	0.9476	0.9414	0.9494	0.9436	0.9533	0.9482	0.9417	0.9347	0.9261	0.9175	0.9435	0.9367	0.9405	0.9333	0.9454	0.9389	0.95	0.944	0.946	0.9394	0.9488	0.9428	0.9439	0.9372	0.9464	0.9401	0.9524	0.9482	0.9465	0.9417	0.9318	0.9305	0.926	0.918	0.9346	0.9291
19	5	0.9555	0.9521	0.9576	0.9528	0.9521	0.9458	0.9447	0.9377	0.9436	0.9368	0.9475	0.9413	0.95	0.9443	0.9363	0.9286	0.923	0.9142	0.9383	0.9308	0.9353	0.9275	0.9418	0.9347	0.946	0.9395	0.9409	0.9337	0.9442	0.9376	0.9397	0.9324	0.9401	0.9332	0.9498	0.945	0.944	0.9387	0.9298	0.9276	0.9204	0.9118	0.9313	0.9252
19	6	0.9532	0.9492	0.9555	0.9502	0.948	0.9411	0.9409	0.9334	0.9388	0.9314	0.9421	0.9353	0.947	0.9409	0.9318	0.9237	0.9177	0.9086	0.9332	0.9252	0.9317	0.9235	0.9372	0.9296	0.9409	0.9338	0.9363	0.9285	0.9395	0.9323	0.9339	0.926	0.9366	0.9292	0.9475	0.9422	0.9399	0.9341	0.9285	0.9257	0.9141	0.9051	0.9257	0.919
19	7	0.9518	0.9474	0.9515	0.9457	0.9436	0.9363	0.9385	0.9307	0.9348	0.9271	0.9382	0.9309	0.9413	0.9346	0.9289	0.9204	0.9158	0.9065	0.9297	0.9214	0.9275	0.9189	0.9333	0.9253	0.9372	0.9297	0.9327	0.9246	0.9356	0.928	0.9302	0.922	0.9333	0.9255	0.9441	0.9384	0.9357	0.9294	0.9272	0.9237	0.9064	0.8972	0.9219	0.9149
19	8	0.9484	0.9436	0.9473	0.941	0.9404	0.9327	0.9347	0.9266	0.9309	0.923	0.9346	0.927	0.9382	0.9313	0.9221	0.9133	0.912	0.9026	0.9249	0.9163	0.9224	0.9135	0.9297	0.9214	0.9342	0.9264	0.9289	0.9206	0.933	0.9253	0.9274	0.919	0.9287	0.9205	0.9388	0.9325	0.9324	0.9258	0.9243	0.9203	0.9025	0.893	0.9174	0.9099
20	1	0.9255	0.9507	0.9602	0.9605	0.9621	0.9584	0.9574	0.953	0.9552	0.9512	0.9558	0.9523	0.9577	0.9549	0.9509	0.9459	0.9389	0.9317	0.9518	0.9473	0.9497	0.9444	0.9538	0.9493	0.9565	0.9528	0.9538	0.9496	0.9546	0.951	0.9529	0.9486	0.954	0.95	0.9547	0.954	0.9505	0.9486	0.9296	0.9338	0.9389	0.9332	0.9421	0.9401
20	2	0.9547	0.9566	0.9629	0.9601	0.9608	0.9562	0.9552	0.95	0.9534	0.9484	0.9545	0.9498	0.9571	0.9531	0.9483	0.9425	0.9341	0.9263	0.9496	0.944	0.9467	0.9407	0.9513	0.9459	0.9549	0.95	0.9511	0.9456	0.9526	0.9476	0.9502	0.9447	0.9519	0.9469	0.9553	0.9523	0.9499	0.9464	0.933	0.9341	0.935	0.9283	0.9429	0.9391
20	3	0.9582	0.9569	0.9618	0.9581	0.9585	0.9533	0.9516	0.9455	0.95	0.9443	0.9518	0.9463	0.9552	0.9504	0.9441	0.9375	0.9288	0.9205	0.9461	0.9398	0.9425	0.9358	0.9489	0.9429	0.9525	0.9469	0.9486	0.9426	0.9507	0.9452	0.9474	0.9413	0.9489	0.9431	0.9538	0.95	0.9491	0.9448	0.9349	0.9342	0.9297	0.9221	0.9398	0.9349
20	4	0.958	0.9552	0.9603	0.9559	0.9549	0.9489	0.9486	0.942	0.9473	0.9409	0.9496	0.9437	0.9531	0.9478	0.9408	0.9337	0.925	0.9163	0.9423	0.9355	0.9394	0.9322	0.9448	0.9382	0.9496	0.9435	0.9452	0.9385	0.9481	0.9421	0.9432	0.9364	0.9455	0.9391	0.9527	0.9482	0.9474	0.9425	0.9345	0.9327	0.9234	0.9152	0.9355	0.9298
20	5	0.9565	0.9529	0.958	0.953	0.9516	0.9453	0.9448	0.9377	0.943	0.9361	0.9471	0.9408	0.9503	0.9445	0.9355	0.9276	0.9226	0.9138	0.9378	0.9303	0.934	0.9261	0.9412	0.9339	0.9457	0.9392	0.9401	0.9328	0.9441	0.9375	0.9388	0.9314	0.9402	0.9332	0.9507	0.9458	0.9446	0.9391	0.9333	0.9307	0.9193	0.9107	0.9321	0.9259
20	6	0.9547	0.9506	0.9562	0.9508	0.9471	0.9401	0.9404	0.9328	0.9386	0.9312	0.9421	0.9352	0.9478	0.9417	0.9306	0.9223	0.9178	0.9086	0.9323	0.9242	0.9304	0.9221	0.9368	0.9292	0.9409	0.9337	0.9357	0.9278	0.9396	0.9323	0.9335	0.9256	0.9359	0.9283	0.9478	0.9423	0.9417	0.9358	0.9319	0.9288	0.913	0.904	0.9276	0.921
20	7	0.9532	0.9487	0.9527	0.947	0.9432	0.9358	0.9378	0.93	0.9353	0.9276	0.9384	0.9311	0.9427	0.936	0.927	0.9185	0.9151	0.9057	0.9298	0.9214	0.9265	0.9179	0.9326	0.9245	0.9374	0.9298	0.932	0.9239	0.936	0.9283	0.9295	0.9212	0.9319	0.9239	0.9454	0.9396	0.9369	0.9306	0.9294	0.9257	0.906	0.8967	0.923	0.9159
20	8	0.95	0.945	0.9483	0.9421	0.9399	0.9322	0.9343	0.926	0.9307	0.9226	0.9345	0.9268	0.9392	0.9321	0.9218	0.9129	0.9123	0.9029	0.9247	0.9161	0.9211	0.9121	0.9294	0.9211	0.934	0.9261	0.9288	0.9204	0.9323	0.9244	0.9263	0.9178	0.9286	0.9203	0.9405	0.9342	0.9336	0.9269	0.9272	0.9228	0.9014	0.8918	0.9178	0.9102
21	1	0.9308	0.9537	0.961	0.9607					0.9543	0.9502	0.9556	0.952	0.9579	0.9549	0.9492	0.9441	0.9373	0.93	0.9512	0.9466	0.9485	0.9432	0.9525	0.9478	0.9561	0.9521	0.953	0.9486	0.954	0.9502	0.9516	0.9471	0.9536	0.9494	0.9554	0.9543	0.9515	0.9494	0.9331	0.9364	0.9371	0.9313	0.9424	0.9401
21	2	0.9566	0.9578	0.9629	0.9601					0.9526	0.9475	0.9543	0.9495	0.9568	0.9527	0.9475	0.9416	0.9322	0.9242	0.9488	0.9431	0.9451	0.9389	0.9506	0.9452	0.9543	0.9493	0.9501	0.9445	0.9524	0.9474	0.9488	0.9431	0.9512	0.946	0.9559	0.9526	0.9512	0.9475	0.936	0.9364	0.933	0.9262	0.943	0.9389
21	3	0.9594	0.9578	0.9615	0.9577					0.9492	0.9433	0.9517	0.9462	0.9553	0.9504	0.9429	0.9362	0.9274	0.9189	0.945	0.9386	0.9417	0.9349	0.9475	0.9413	0.952	0.9463	0.9468	0.9406	0.9498	0.9441	0.9458	0.9395	0.9477	0.9418	0.954	0.9501	0.9499	0.9454	0.937	0.9358	0.9274	0.9197	0.9401	0.9351
21	4	0.9588	0.9559	0.9602	0.9556					0.9462	0.9398	0.949	0.943	0.9529	0.9475	0.9397	0.9325	0.9239	0.9151	0.9417	0.9348	0.9384	0.9311	0.9444	0.9377	0.9489	0.9427	0.9436	0.9368	0.9468	0.9406	0.9422	0.9353	0.9444	0.9379	0.9531	0.9485	0.9478	0.9428	0.9366	0.9344	0.9211	0.9127	0.9364	0.9307
21	5	0.9573	0.9536	0.9585	0.9534					0.9423	0.9354	0.9466	0.9403	0.9504	0.9446	0.9347	0.9267	0.9211	0.9122	0.9367	0.9292	0.9332	0.9251	0.9401	0.9328	0.9448	0.9381	0.9398	0.9324	0.9434	0.9367	0.9377	0.9302	0.9397	0.9326	0.9511	0.9461	0.9455	0.9399	0.9359	0.9329	0.9174	0.9087	0.9329	0.9266
21	6	0.9561	0.9519	0.9559	0.9504					0.938	0.9305	0.9421	0.9351	0.9481	0.9419	0.929	0.9207	0.9166	0.9074	0.9317	0.9235	0.9286	0.9201	0.9362	0.9284	0.9407	0.9334	0.9347	0.9268	0.939	0.9317	0.9324	0.9244	0.9359	0.9283	0.9486	0.9431	0.9424	0.9365	0.9343	0.9309	0.9106	0.9015	0.9281	0.9214
21	7	0.9545	0.9498	0.9532	0.9474					0.9345	0.9267	0.938	0.9306	0.9432	0.9365	0.9257	0.9171	0.914	0.9046	0.9284	0.92	0.924	0.9152	0.9321	0.9239	0.9363	0.9286	0.9313	0.9231	0.936	0.9282	0.9282	0.9198	0.9309	0.9229	0.946	0.9402	0.938	0.9317	0.9314	0.9274	0.9038	0.8944	0.9242	0.917
21	8	0.9518	0.9467	0.9484	0.942					0.9303	0.9221	0.9345	0.9268	0.9398	0.9327	0.9208	0.9119	0.9115	0.902	0.9243	0.9156	0.9208	0.9117	0.9296	0.9213	0.9334	0.9254	0.9275	0.919	0.9316	0.9236	0.9258	0.9172	0.9279	0.9196	0.9422	0.9358	0.9346	0.9278	0.9286	0.924	0.9006	0.891	0.9189	0.9112
22	1	0.9354	0.9557	0.9613	0.9607					0.9537	0.9495	0.9551	0.9513	0.9577	0.9545	0.9483	0.9431	0.9358	0.9284	0.95	0.9453	0.9477	0.9423	0.9514	0.9466	0.9552	0.9511	0.9516	0.9471	0.9536	0.9496	0.9507	0.946	0.9533	0.9491	0.9559	0.9545	0.9525	0.9501	0.9359	0.9385	0.9356	0.9297	0.9432	0.9408
22	2	0.9581	0.9588	0.9627	0.9596					0.9519	0.9467	0.9535	0.9486	0.9567	0.9525	0.9457	0.9397	0.9305	0.9224	0.9474	0.9416	0.9436	0.9372	0.9498	0.9443	0.954	0.949	0.9492	0.9436	0.9516	0.9465	0.9481	0.9424	0.9505	0.9453	0.9564	0.953	0.9516	0.9478	0.9385	0.9384	0.9313	0.9244	0.9425	0.9383
22	3	0.9603	0.9585	0.962	0.9582					0.9482	0.9423	0.9509	0.9453	0.955	0.9501	0.9423	0.9356	0.9258	0.9173	0.9438	0.9373	0.9407	0.9338	0.9465	0.9402	0.9508	0.9451	0.9457	0.9394	0.9492	0.9435	0.9447	0.9383	0.9469	0.9408	0.9547	0.9506	0.9503	0.9457	0.9388	0.9373	0.9256	0.9178	0.9399	0.9347
22	4	0.9596	0.9564	0.9601	0.9555					0.9459	0.9394	0.9484	0.9424	0.953	0.9475	0.9385	0.9312	0.9226	0.9138	0.9406	0.9336	0.9376	0.9302	0.9425	0.9357	0.9482	0.9419	0.9425	0.9357	0.9464	0.9401	0.9408	0.9337	0.9434	0.9368	0.9534	0.9488	0.9482	0.943	0.9394	0.9369	0.9191	0.9107	0.9371	0.9313
22	5	0.9581	0.9543	0.9585	0.9534					0.942	0.935	0.9458	0.9394	0.9502	0.9443	0.9332	0.9252	0.9189	0.9099	0.9355	0.9278	0.9318	0.9236	0.9392	0.9318	0.9442	0.9374	0.9387	0.9313	0.9423	0.9355	0.937	0.9295	0.9394	0.9322	0.9515	0.9464	0.9458	0.9402	0.9373	0.9342	0.9157	0.9069	0.9335	0.9271
22	6	0.9569	0.9525	0.9564	0.9509					0.9375	0.9299	0.9417	0.9346	0.948	0.9418	0.9282	0.9197	0.9154	0.9062	0.9307	0.9225	0.9271	0.9186	0.935	0.9272	0.9399	0.9325	0.9331	0.9251	0.9394	0.9321	0.9306	0.9223	0.9351	0.9274	0.9489	0.9433	0.943	0.937	0.9367	0.9331	0.908	0.8988	0.9288	0.9219
22	7	0.9554	0.9507	0.953	0.947					0.9328	0.9248	0.9377	0.9302	0.9436	0.9368	0.9245	0.9158	0.9136	0.9042	0.9273	0.9189	0.9231	0.9143	0.9314	0.9232	0.9355	0.9277	0.9298	0.9215	0.9349	0.9271	0.9274	0.9189	0.9309	0.9228	0.9465	0.9405	0.9386	0.9321	0.9334	0.9292	0.9031	0.8937	0.9253	0.918
22	8	0.9533	0.9482	0.9491	0.9427					0.9302	0.922	0.9337	0.9258	0.9401	0.9329	0.9193	0.9103	0.9099	0.9004	0.923	0.9143	0.9188	0.9096	0.9292	0.9208	0.9327	0.9246	0.9271	0.9186	0.9319	0.9238	0.9243	0.9156	0.9274	0.9191	0.9425	0.9361	0.9354	0.9285	0.9307	0.926	0.8996	0.8899	0.92	0.9123
23	1	0.9396	0.9575	0.9616	0.9607					0.9526	0.9482	0.9545	0.9505	0.9577	0.9545	0.947	0.9417	0.934	0.9266	0.949	0.9443	0.9464	0.9409	0.951	0.9462	0.9548	0.9505	0.9509	0.9463	0.9528	0.9487	0.9497	0.945	0.9519	0.9475	0.9564	0.9547	0.9529	0.9501	0.9378	0.9397	0.9332	0.9271	0.9435	0.9407
23	2	0.9591	0.9594	0.9627	0.9595					0.951	0.9457	0.9528	0.9478	0.9566	0.9523	0.9438	0.9375	0.9289	0.9208	0.9464	0.9406	0.9423	0.9359	0.9491	0.9435	0.953	0.9478	0.9481	0.9424	0.9509	0.9458	0.9471	0.9413	0.9498	0.9445	0.9563	0.9528	0.9521	0.948	0.9408	0.9401	0.929	0.9219	0.9423	0.9379
23	3	0.961	0.9589	0.9621	0.9581					0.9476	0.9415	0.9501	0.9444	0.9549	0.9499	0.9409	0.9342	0.9243	0.9158	0.9424	0.9358	0.9389	0.9319	0.9451	0.9388	0.9503	0.9445	0.9447	0.9382	0.9489	0.9432	0.9435	0.937	0.9461	0.94	0.9548	0.9506	0.9505	0.9457	0.9412	0.9393	0.923	0.915	0.9393	0.9339
23	4	0.9603	0.957	0.9603	0.9556					0.945	0.9384	0.9481	0.942	0.9526	0.9471	0.9373	0.9299	0.9215	0.9127	0.9391	0.9319	0.9359	0.9284	0.9418	0.935	0.9475	0.9411	0.9415	0.9345	0.9452	0.9388	0.9399	0.9328	0.9422	0.9354	0.9538	0.949	0.9483	0.943	0.9406	0.9379	0.9175	0.9089	0.9369	0.931
23	5	0.9592	0.9552	0.9583	0.9532					0.9409	0.9338	0.9453	0.9388	0.9503	0.9443	0.9316	0.9235	0.9178	0.9087	0.9344	0.9266	0.93	0.9218	0.9387	0.9313	0.9435	0.9366	0.9376	0.93	0.9419	0.935	0.9356	0.9279	0.9384	0.9312	0.9515	0.9463	0.9461	0.9404	0.9387	0.9354	0.9137	0.9048	0.9339	0.9275
23	6	0.9574	0.953	0.9562	0.9506					0.9365	0.9288	0.9407	0.9336	0.9476	0.9413	0.9266	0.9181	0.9148	0.9055	0.9294	0.9211	0.9257	0.9171	0.9343	0.9264	0.9392	0.9318	0.9321	0.924	0.9385	0.9313	0.9298	0.9216	0.9344	0.9267	0.9492	0.9436	0.9435	0.9375	0.9376	0.9339	0.9073	0.8982	0.9296	0.9227
23	7	0.9563	0.9515	0.9539	0.9479					0.9328	0.9248	0.937	0.9295	0.9438	0.937	0.9239	0.9151	0.9123	0.9028	0.9263	0.9177	0.9214	0.9125	0.9311	0.9228	0.9353	0.9275	0.9289	0.9205	0.9344	0.9265	0.9274	0.9189	0.9303	0.9221	0.9471	0.9411	0.94	0.9335	0.9345	0.9302	0.9017	0.8922	0.9261	0.9188
23	8	0.9537	0.9484	0.9499	0.9434					0.9289	0.9206	0.9331	0.9252	0.9403	0.933	0.9189	0.9099	0.9083	0.8988	0.9222	0.9134	0.9184	0.9093	0.9281	0.9197	0.9325	0.9244	0.9264	0.9178	0.9311	0.9229	0.9243	0.9156	0.9276	0.9193	0.9428	0.9363	0.9359	0.929	0.9323	0.9274	0.8984	0.8887	0.9201	0.9124
24	1	0.9419	0.9587	0.9619	0.9605					0.9518	0.9473	0.9538	0.9497	0.9573	0.9539	0.9459	0.9405	0.9332	0.9256	0.9478	0.9428	0.9454	0.9399	0.95	0.9451	0.954	0.9497	0.9494	0.9447	0.9521	0.9479	0.9486	0.9437	0.9507	0.9461	0.9566	0.9547	0.9532	0.9503	0.9398	0.9409	0.9313	0.9251	0.9435	0.9405
24	2	0.9601	0.9599	0.9628	0.9595					0.9497	0.9443	0.952	0.9469	0.9566	0.9522	0.9426	0.9363	0.928	0.9198	0.9451	0.9391	0.9414	0.9349	0.9477	0.942	0.9525	0.9473	0.9466	0.9407	0.9504	0.9452	0.9459	0.94	0.9486	0.9432	0.9565	0.9529	0.9519	0.9477	0.9423	0.9412	0.9268	0.9196	0.9425	0.9379
24	3	0.9617	0.9594	0.9618	0.9577					0.9465	0.9404	0.9494	0.9436	0.9548	0.9498	0.9388	0.9318	0.9229	0.9142	0.9411	0.9343	0.9376	0.9305	0.9441	0.9377	0.9495	0.9437	0.9431	0.9364	0.9479	0.942	0.9426	0.9359	0.945	0.9388	0.9549	0.9506	0.9509	0.9461	0.9426	0.9404	0.9211	0.913	0.9395	0.9341
24	4	0.961	0.9575	0.9599	0.955					0.9443	0.9377	0.9473	0.9411	0.9525	0.9469	0.9355	0.928	0.9202	0.9113	0.9376	0.9303	0.9343	0.9267	0.9412	0.9343	0.9462	0.9398	0.9405	0.9335	0.9442	0.9376	0.9388	0.9315	0.9411	0.9343	0.9539	0.9491	0.9486	0.9433	0.9422	0.9393	0.9159	0.9073	0.9367	0.9307
24	5	0.96	0.956	0.9582	0.9529					0.9399	0.9327	0.9445	0.9378	0.9499	0.9439	0.9298	0.9216	0.9171	0.908	0.9335	0.9257	0.9286	0.9203	0.938	0.9306	0.9427	0.9357	0.9359	0.9283	0.9411	0.9341	0.9346	0.9268	0.9376	0.9303	0.9518	0.9466	0.9465	0.9408	0.9398	0.9363	0.9117	0.9028	0.9346	0.9281
24	6	0.9579	0.9533	0.9562	0.9506					0.9358	0.9281	0.94	0.9328	0.9479	0.9415	0.9251	0.9166	0.9136	0.9043	0.9286	0.9202	0.9249	0.9162	0.9335	0.9255	0.939	0.9315	0.9305	0.9222	0.9379	0.9304	0.9286	0.9202	0.9332	0.9254	0.9494	0.9437	0.9437	0.9375	0.9389	0.935	0.9052	0.8959	0.9299	0.9228
24	7	0.9566	0.9517	0.9539	0.9478					0.9318	0.9237	0.9365	0.9289	0.9434	0.9365	0.9226	0.9138	0.9115	0.9021	0.9252	0.9166	0.9205	0.9116	0.9295	0.9211	0.9348	0.927	0.928	0.9196	0.9332	0.9252	0.9266	0.9181	0.9293	0.921	0.947	0.941	0.9401	0.9335	0.9364	0.9319	0.9	0.8905	0.9265	0.9191
24	8	0.9544	0.9491	0.9506	0.9442					0.9281	0.9197	0.9325	0.9245	0.9403	0.933	0.9178	0.9087	0.9065	0.8968	0.9205	0.9117	0.9176	0.9084	0.9272	0.9186	0.9316	0.9235	0.9242	0.9155	0.9302	0.922	0.9229	0.9141	0.9263	0.9179	0.9433	0.9368	0.9361	0.9291	0.9334	0.9284	0.8962	0.8864	0.9202	0.9123
25	1	0.9429	0.9593	0.9619	0.9603					0.9509	0.9463	0.9531	0.949	0.9569	0.9534	0.9449	0.9395	0.9316	0.9239	0.9462	0.9411	0.944	0.9383	0.9487	0.9437	0.9531	0.9486	0.9485	0.9436	0.9516	0.9472	0.9472	0.9423	0.9494	0.9447	0.9569	0.9547	0.9533	0.9502	0.9417	0.9424	0.929	0.9227	0.9434	0.9401
25	2	0.9604	0.96	0.9627	0.9593					0.949	0.9436	0.9513	0.9461	0.9563	0.9518	0.9414	0.935	0.9266	0.9183	0.9433	0.9371	0.94	0.9334	0.9466	0.9408	0.9516	0.9463	0.9457	0.9396	0.9494	0.9441	0.9452	0.9393	0.9476	0.9422	0.9566	0.9528	0.9521	0.9479	0.9432	0.9419	0.9252	0.9179	0.9426	0.938
25	3	0.962	0.9595	0.9619	0.9578					0.9456	0.9394	0.9485	0.9427	0.9544	0.9491	0.9368	0.9297	0.9218	0.9131	0.9402	0.9334	0.9359	0.9287	0.9436	0.9371	0.9484	0.9424	0.9423	0.9356	0.9466	0.9406	0.9413	0.9346	0.9438	0.9375	0.9549	0.9504	0.9507	0.9458	0.9435	0.9411	0.9186	0.9105	0.9393	0.9338
25	4	0.9614	0.9578	0.9596	0.9546					0.9423	0.9354	0.9467	0.9404	0.9522	0.9466	0.9329	0.9252	0.919	0.9101	0.9363	0.9289	0.9324	0.9246	0.9398	0.9328	0.9453	0.9388	0.9388	0.9316	0.9433	0.9367	0.9372	0.9298	0.9408	0.9339	0.9537	0.9488	0.9489	0.9435	0.9432	0.9401	0.9142	0.9055	0.937	0.9309
25	5	0.9604	0.9563	0.9579	0.9526					0.9392	0.9319	0.9435	0.9368	0.9499	0.9439	0.9278	0.9196	0.9152	0.906	0.9318	0.9239	0.9268	0.9184	0.9368	0.9293	0.9421	0.9351	0.9353	0.9276	0.9408	0.9338	0.9336	0.9258	0.9371	0.9297	0.952	0.9466	0.9468	0.9409	0.9414	0.9377	0.9092	0.9002	0.9343	0.9278
25	6	0.9584	0.9538	0.956	0.9503					0.9349	0.9271	0.94	0.9327	0.9471	0.9406	0.9243	0.9157	0.9124	0.9031	0.9268	0.9184	0.9238	0.9151	0.9319	0.9238	0.9383	0.9308	0.929	0.9206	0.9368	0.9293	0.9276	0.9192	0.9324	0.9245	0.9498	0.9441	0.944	0.9378	0.9403	0.9362	0.9037	0.8943	0.9299	0.9228
25	7	0.9571	0.9521	0.9538	0.9477					0.9309	0.9228	0.9359	0.9281	0.9432	0.9362	0.921	0.9121	0.9103	0.9007	0.9232	0.9145	0.9192	0.9101	0.9283	0.9198	0.9337	0.9257	0.9269	0.9184	0.9323	0.9242	0.9256	0.9171	0.9286	0.9203	0.9471	0.941	0.9405	0.9339	0.9388	0.9341	0.8984	0.8888	0.9274	0.92
25	8	0.9554	0.9501	0.9506	0.9441					0.9275	0.9191	0.9316	0.9235	0.9394	0.932	0.9173	0.9082	0.9054	0.8957	0.9189	0.91	0.9162	0.907	0.9267	0.9181	0.9309	0.9227	0.9232	0.9145	0.9289	0.9207	0.9215	0.9126	0.9254	0.9169	0.9435	0.9369	0.9364	0.9293	0.9346	0.9294	0.8938	0.8839	0.9216	0.9137
26	1																																							0.943	0.9434
26	2																																							0.9441	0.9426
26	3																																							0.9446	0.9419
26	4																																							0.9439	0.9406
26	5																																							0.9425	0.9386
26	6																																							0.9416	0.9373
26	7																																							0.9398	0.935
26	8																																							0.936	0.9307
27	1																																							0.9444	0.9445
27	2																																							0.9452	0.9435
27	3																																							0.9458	0.943
27	4																																							0.9451	0.9416
27	5																																							0.9433	0.9393
27	6																																							0.9426	0.938
27	7																																							0.9412	0.9363
27	8																																							0.9372	0.9318
28	1																																							0.9452	0.9449
28	2																																							0.946	0.944
28	3																																							0.9466	0.9436
28	4																																							0.9458	0.9422
28	5																																							0.9438	0.9396
28	6																																							0.9432	0.9385
28	7																																							0.9419	0.9369
28	8																																							0.9386	0.9331
29	1																																							0.9459	0.9452
29	2																																							0.9467	0.9445
29	3																																							0.9469	0.9438
29	4																																							0.9462	0.9424
29	5																																							0.9445	0.9402
29	6																																							0.9438	0.9391
29	7																																							0.9423	0.9373
29	8																																							0.9404	0.935
30	1																																							0.9468	0.9458
30	2																																							0.9471	0.9446
30	3																																							0.9471	0.9437
30	4																																							0.9467	0.9428
30	5																																							0.945	0.9406
30	6																																							0.9443	0.9394
30	7																																							0.9427	0.9376
30	8																																							0.941	0.9355

## Sheet: 120 PAM
Table S2. Global alignment, Test set: 120 PAM
Gap	Gap	PAM30		PAM60		PAM120		PAM250		Blosum45		Blosum50		Blosum62		Gonnet250		Gonnet_p		Optima		VTML250		MIQS		PFASUM50		PFASUM100		Crooks		CCF53		MOLLI60		Johnson		Prlic		Blake		Benner		Miyazawa
open	extension	Accur.	Confid.	Accur.	Confid.	Accur.	Confid.	Accur.	Confid.	Accur.	Confid.	Accur.	Confid.	Accur.	Confid.	Accur.	Confid.	Accur.	Confid.	Accur.	Confid.	Accur.	Confid.	Accur.	Confid.	Accur.	Confid.	Accur.	Confid.	Accur.	Confid.	Accur.	Confid.	Accur.	Confid.	Accur.	Confid.	Accur.	Confid.	Accur.	Confid.	Accur.	Confid.	Accur.	Confid.
3	1	0.1701	0.2857	0.2486	0.3502	0.3879	0.4606	0.4985	0.5491	0.3819	0.4479	0.3497	0.4225	0.3079	0.39	0.5029	0.547	0.6768	0.6745	0.4096	0.4678	0.5151	0.5551	0.448	0.5011	0.3887	0.4543	0.4017	0.4635	0.3356	0.4123	0.4022	0.4644	0.3603	0.4289	0.2668	0.3599	0.3036	0.379	0.2837	0.3647	0.4123	0.4482	0.3297	0.3898
3	2	0.2172	0.317	0.3076	0.3881	0.4534	0.502	0.5423	0.5731	0.4417	0.485	0.4092	0.46	0.3611	0.4221	0.5433	0.5689	0.664	0.6599	0.4655	0.502	0.5529	0.5754	0.4957	0.5296	0.448	0.4922	0.462	0.5004	0.405	0.4561	0.4648	0.5028	0.4267	0.4711	0.315	0.3892	0.3437	0.4044	0.3147	0.3848	0.4479	0.47	0.359	0.4088
3	3	0.2539	0.342	0.3462	0.413	0.4788	0.5165	0.5556	0.5782	0.4696	0.5017	0.4409	0.4795	0.393	0.4419	0.5516	0.5696	0.647	0.6419	0.4839	0.5106	0.5603	0.576	0.5112	0.5362	0.4707	0.5044	0.4865	0.5146	0.4356	0.4735	0.4906	0.5176	0.4526	0.4857	0.3473	0.409	0.3653	0.4164	0.335	0.3971	0.4557	0.4718	0.3738	0.4177
4	1	0.1811	0.2987	0.2764	0.3769	0.4513	0.5155	0.5643	0.6036	0.4413	0.4981	0.4043	0.4705	0.348	0.426	0.5701	0.6027	0.706	0.7001	0.475	0.5234	0.5795	0.6086	0.5074	0.5515	0.4469	0.5044	0.4668	0.5191	0.3903	0.4601	0.4674	0.5191	0.4192	0.4803	0.295	0.3854	0.3381	0.4094	0.3056	0.3842	0.4772	0.5037	0.3552	0.411
4	2	0.2365	0.334	0.3476	0.4233	0.5191	0.5564	0.6059	0.6261	0.5043	0.5375	0.4704	0.5121	0.4114	0.466	0.6065	0.622	0.6916	0.6842	0.5303	0.5561	0.6169	0.6296	0.5563	0.5806	0.5064	0.5412	0.5292	0.5567	0.4632	0.5052	0.5307	0.5576	0.4908	0.5253	0.3544	0.4236	0.3841	0.4385	0.34	0.4067	0.5094	0.5224	0.3891	0.4321
4	3	0.2832	0.366	0.3935	0.4532	0.5442	0.5701	0.6158	0.6283	0.5333	0.5551	0.498	0.5276	0.4471	0.4886	0.6122	0.6214	0.6757	0.6675	0.5453	0.5619	0.6162	0.6231	0.5703	0.5861	0.5301	0.5544	0.5501	0.5677	0.5	0.5284	0.5545	0.5711	0.5179	0.541	0.3914	0.4466	0.4098	0.4533	0.3628	0.4208	0.515	0.5228	0.4083	0.4442
4	4	0.3141	0.3856	0.4181	0.468	0.551	0.5711	0.6142	0.6228	0.5393	0.5554	0.5115	0.5342	0.4667	0.5	0.6057	0.6117	0.6597	0.6512	0.5482	0.5605	0.6106	0.6148	0.5723	0.5838	0.5392	0.5579	0.5512	0.5639	0.5134	0.535	0.5565	0.5684	0.5253	0.5424	0.4115	0.4578	0.4252	0.4624	0.3776	0.4286	0.5075	0.5125	0.4163	0.4475
5	1	0.1936	0.3136	0.306	0.4056	0.5091	0.5649	0.6241	0.653	0.5029	0.5503	0.4559	0.5143	0.3901	0.4631	0.6246	0.6477	0.7307	0.7224	0.5353	0.5732	0.638	0.6575	0.5652	0.5998	0.5033	0.5522	0.5288	0.571	0.4455	0.5076	0.5329	0.5742	0.4751	0.5277	0.3269	0.4148	0.3751	0.4425	0.3278	0.4044	0.5336	0.5515	0.3854	0.4377
5	2	0.261	0.3584	0.3884	0.4584	0.5766	0.6043	0.6573	0.6696	0.5625	0.5863	0.5217	0.5547	0.4595	0.5065	0.6554	0.6635	0.7138	0.7041	0.5863	0.6033	0.6651	0.6707	0.6062	0.6223	0.5588	0.5852	0.5876	0.6059	0.5216	0.554	0.5907	0.608	0.5479	0.5734	0.3956	0.459	0.4234	0.4717	0.3634	0.4264	0.563	0.5685	0.4245	0.4618
5	3	0.3123	0.3913	0.4381	0.49	0.5998	0.6166	0.6648	0.6701	0.5835	0.5972	0.553	0.5739	0.4962	0.5297	0.6573	0.6597	0.6971	0.6869	0.6	0.6088	0.6667	0.6672	0.6176	0.6263	0.5782	0.5946	0.6032	0.6124	0.5516	0.5716	0.6065	0.6147	0.5711	0.5862	0.4352	0.483	0.4529	0.4901	0.3895	0.4429	0.564	0.5649	0.446	0.4752
5	4	0.3502	0.4166	0.4671	0.5087	0.6042	0.6155	0.6624	0.6645	0.5887	0.5973	0.5626	0.5772	0.5171	0.5424	0.6504	0.6501	0.6806	0.6702	0.5977	0.6027	0.6566	0.6547	0.6164	0.6217	0.5856	0.597	0.6029	0.6083	0.563	0.5767	0.6079	0.612	0.5751	0.5849	0.4585	0.4968	0.4687	0.4995	0.4073	0.4536	0.5537	0.5525	0.4536	0.4779
5	5	0.3752	0.4326	0.4813	0.5162	0.6018	0.6102	0.6516	0.6519	0.5852	0.5913	0.5628	0.574	0.5223	0.5429	0.6358	0.6339	0.661	0.6503	0.5923	0.5952	0.6411	0.6376	0.6083	0.6114	0.581	0.5892	0.5963	0.5993	0.5639	0.5741	0.6004	0.6023	0.5731	0.5798	0.469	0.5016	0.4743	0.5004	0.4159	0.4573	0.5382	0.5359	0.4539	0.4752
6	1	0.2058	0.3292	0.3407	0.4403	0.5666	0.6133	0.67	0.691	0.5577	0.5956	0.51	0.5598	0.4359	0.5028	0.6734	0.6883	0.7488	0.739	0.5913	0.6194	0.6861	0.6976	0.6168	0.6431	0.5536	0.5938	0.5885	0.6203	0.5004	0.5536	0.59	0.621	0.5296	0.5732	0.3614	0.446	0.4116	0.474	0.3486	0.4228	0.5846	0.596	0.4161	0.4649
6	2	0.2843	0.3815	0.433	0.4973	0.6306	0.6498	0.7042	0.7101	0.6108	0.6262	0.5717	0.5964	0.5071	0.5468	0.6963	0.6985	0.7313	0.7201	0.6361	0.6455	0.7046	0.7049	0.6519	0.6612	0.6072	0.6257	0.6391	0.649	0.5722	0.5959	0.6398	0.649	0.5951	0.6132	0.4364	0.4931	0.4607	0.5033	0.3878	0.4475	0.6078	0.608	0.4584	0.4903
6	3	0.3442	0.4203	0.4851	0.5297	0.6471	0.6565	0.706	0.7063	0.6296	0.6362	0.5972	0.611	0.5418	0.5678	0.6946	0.6921	0.7166	0.7049	0.6446	0.6471	0.701	0.6973	0.6569	0.6599	0.6218	0.6313	0.6494	0.6524	0.5993	0.6116	0.6504	0.6522	0.6148	0.6231	0.4775	0.5182	0.4915	0.5231	0.4166	0.4659	0.6024	0.5988	0.4802	0.5035
6	4	0.3865	0.4478	0.5156	0.5488	0.651	0.6557	0.6992	0.6966	0.631	0.6336	0.6039	0.6122	0.5579	0.5763	0.6821	0.6774	0.6996	0.6876	0.6405	0.6398	0.6903	0.6846	0.6522	0.6521	0.6278	0.633	0.6449	0.6443	0.6067	0.6137	0.6487	0.6473	0.6165	0.6204	0.5005	0.5318	0.5088	0.5336	0.4321	0.4744	0.5883	0.583	0.4906	0.5088
6	5	0.4119	0.4637	0.5294	0.5561	0.6463	0.6484	0.6863	0.6822	0.6258	0.6258	0.6046	0.6098	0.5635	0.5774	0.6667	0.6607	0.6789	0.6668	0.6281	0.6256	0.6715	0.6644	0.6442	0.6423	0.6232	0.6257	0.6377	0.6351	0.6051	0.609	0.6379	0.6346	0.6133	0.6144	0.5141	0.5394	0.5155	0.5356	0.4459	0.4831	0.5718	0.5657	0.4911	0.5061
6	6	0.4284	0.4735	0.5326	0.5551	0.637	0.6376	0.6741	0.6692	0.6144	0.6132	0.599	0.6024	0.564	0.5752	0.6538	0.6471	0.6609	0.6488	0.6178	0.6144	0.6533	0.6459	0.6315	0.6285	0.6139	0.6149	0.6245	0.6208	0.5977	0.5996	0.6262	0.6219	0.6051	0.6047	0.5185	0.54	0.515	0.5324	0.4522	0.4859	0.5584	0.5519	0.4891	0.5021
7	1	0.2229	0.3515	0.374	0.473	0.6126	0.6506	0.7112	0.7256	0.6072	0.6361	0.5574	0.5987	0.479	0.5397	0.7117	0.7203	0.7618	0.7507	0.6373	0.6575	0.72	0.7259	0.6556	0.6749	0.6013	0.6335	0.6361	0.6589	0.5508	0.595	0.6385	0.6603	0.5776	0.6132	0.3976	0.4782	0.4441	0.502	0.3711	0.4426	0.6269	0.6329	0.4444	0.49
7	2	0.3081	0.4036	0.4742	0.5319	0.674	0.6863	0.7363	0.7377	0.654	0.6626	0.6153	0.6325	0.5507	0.5829	0.7306	0.7287	0.7433	0.731	0.6743	0.678	0.7337	0.7301	0.6872	0.6914	0.6475	0.6595	0.6782	0.6828	0.6178	0.6339	0.6805	0.6843	0.6362	0.6475	0.476	0.5263	0.498	0.5351	0.4125	0.4688	0.645	0.6415	0.4913	0.5187
7	3	0.3759	0.4477	0.53	0.5669	0.6854	0.6891	0.7368	0.7334	0.6657	0.6671	0.6362	0.6439	0.5829	0.6019	0.7232	0.7176	0.7316	0.719	0.6816	0.6795	0.7267	0.7202	0.689	0.6881	0.6598	0.6637	0.6826	0.6808	0.6397	0.6459	0.6866	0.6837	0.6529	0.6558	0.5204	0.5542	0.5257	0.5516	0.4415	0.4868	0.6361	0.6294	0.5144	0.5329
7	4	0.4215	0.4775	0.5568	0.5828	0.6854	0.6853	0.727	0.7213	0.6647	0.6626	0.641	0.6438	0.598	0.6101	0.711	0.7034	0.7129	0.7	0.6733	0.6687	0.7136	0.7052	0.6834	0.6795	0.6623	0.6623	0.6796	0.675	0.6456	0.6471	0.682	0.6767	0.6508	0.65	0.5415	0.5659	0.5419	0.5612	0.46	0.4983	0.6167	0.6087	0.5233	0.5365
7	5	0.4488	0.4944	0.5712	0.5908	0.6806	0.6781	0.7127	0.7058	0.657	0.6531	0.6395	0.6398	0.6004	0.6086	0.6956	0.6869	0.6963	0.6832	0.6592	0.6531	0.698	0.6884	0.6724	0.667	0.657	0.6547	0.6663	0.6604	0.6409	0.6398	0.67	0.6634	0.6463	0.6432	0.5537	0.5726	0.5489	0.5641	0.4728	0.5058	0.5983	0.5897	0.5218	0.5321
7	6	0.4685	0.5074	0.5752	0.591	0.6692	0.6656	0.6996	0.6919	0.6439	0.6389	0.6345	0.6332	0.6001	0.6056	0.6781	0.6689	0.6766	0.6634	0.6455	0.6385	0.6798	0.6699	0.6585	0.6522	0.6465	0.6431	0.6519	0.6449	0.6331	0.6304	0.6535	0.646	0.6343	0.6299	0.5577	0.5729	0.548	0.5604	0.4802	0.5096	0.5831	0.5743	0.5208	0.5289
7	7	0.4786	0.5122	0.5751	0.5882	0.6557	0.6511	0.6852	0.677	0.633	0.6273	0.6236	0.6212	0.5962	0.6003	0.6619	0.6523	0.6572	0.6442	0.6316	0.6241	0.6604	0.6504	0.6443	0.6374	0.635	0.6306	0.6377	0.6301	0.6225	0.6188	0.6372	0.6291	0.6218	0.6166	0.5576	0.5704	0.5464	0.5568	0.4835	0.5102	0.5672	0.5583	0.516	0.5229
8	1	0.2367	0.37	0.4062	0.5038	0.6547	0.685	0.7428	0.7518	0.6501	0.6713	0.6	0.6336	0.5203	0.5736	0.7399	0.7439	0.7708	0.7587	0.6759	0.6895	0.7483	0.75	0.6912	0.7041	0.642	0.6666	0.6769	0.6927	0.5932	0.6289	0.6759	0.6904	0.6204	0.6479	0.4375	0.5133	0.4775	0.53	0.3941	0.4629	0.6625	0.664	0.4717	0.5134
8	2	0.3378	0.432	0.5162	0.5671	0.7099	0.7173	0.7633	0.7614	0.6884	0.6922	0.6549	0.6654	0.5922	0.6172	0.7512	0.7465	0.7529	0.7399	0.7026	0.7024	0.7562	0.7501	0.7126	0.7131	0.6825	0.6892	0.7094	0.7099	0.6571	0.667	0.7151	0.7144	0.6673	0.6734	0.5178	0.5615	0.5341	0.5656	0.436	0.4887	0.6682	0.662	0.5219	0.5453
8	3	0.4103	0.4779	0.5729	0.6024	0.7197	0.7192	0.7589	0.7529	0.6938	0.6916	0.6711	0.6737	0.619	0.632	0.7475	0.7395	0.7402	0.7268	0.7086	0.7034	0.7485	0.7398	0.7162	0.7123	0.69	0.6899	0.7104	0.7056	0.6708	0.6726	0.7139	0.7082	0.68	0.6791	0.5591	0.5864	0.5603	0.581	0.4664	0.5078	0.6585	0.6498	0.5443	0.5589
8	4	0.457	0.5072	0.5985	0.6175	0.715	0.7112	0.7496	0.7419	0.6899	0.6849	0.6713	0.67	0.629	0.636	0.7306	0.7209	0.7245	0.7107	0.6992	0.6918	0.7336	0.7233	0.7086	0.702	0.6894	0.686	0.7018	0.6947	0.6758	0.6732	0.7045	0.6968	0.6779	0.6737	0.5813	0.5995	0.5733	0.5875	0.4854	0.5195	0.6389	0.629	0.5533	0.5626
8	5	0.4854	0.5245	0.6091	0.6224	0.7079	0.7025	0.7342	0.7252	0.6815	0.675	0.6687	0.6654	0.6324	0.6358	0.7134	0.7028	0.7071	0.6933	0.6843	0.6757	0.7171	0.7059	0.6968	0.6888	0.6815	0.6763	0.6898	0.6813	0.6697	0.6651	0.6915	0.6825	0.6724	0.6662	0.5923	0.6055	0.5789	0.5893	0.4975	0.5263	0.6201	0.6098	0.5519	0.5582
8	6	0.506	0.5377	0.6121	0.6217	0.6952	0.6886	0.7202	0.7104	0.6691	0.6615	0.6598	0.6551	0.6301	0.6311	0.6992	0.6882	0.69	0.6762	0.6692	0.6599	0.7011	0.6897	0.6823	0.6736	0.6699	0.6636	0.672	0.6628	0.6569	0.6511	0.6749	0.6652	0.6579	0.6507	0.5938	0.6037	0.5777	0.5855	0.5043	0.5297	0.6029	0.5925	0.5483	0.5528
8	7	0.5153	0.5423	0.612	0.6192	0.6806	0.6734	0.7058	0.6957	0.6554	0.6471	0.6483	0.6426	0.626	0.6257	0.6793	0.668	0.6679	0.6542	0.6544	0.6447	0.6793	0.6677	0.667	0.658	0.6597	0.6527	0.6581	0.6484	0.6484	0.6417	0.6602	0.65	0.6412	0.6333	0.5917	0.5994	0.5749	0.5808	0.5086	0.531	0.5851	0.5746	0.5433	0.5466
8	8	0.5212	0.5446	0.6052	0.611	0.6658	0.6581	0.6888	0.6784	0.6415	0.6328	0.6381	0.6319	0.6191	0.6178	0.6603	0.6489	0.6507	0.6373	0.6366	0.6267	0.6612	0.6495	0.649	0.6397	0.6487	0.6412	0.6422	0.6323	0.636	0.6287	0.6417	0.6314	0.6286	0.6204	0.5855	0.5914	0.5711	0.5759	0.5097	0.5299	0.5694	0.5588	0.5365	0.5391
9	1	0.2519	0.3916	0.4398	0.5353	0.6909	0.7143	0.7668	0.7717	0.6817	0.6961	0.6378	0.6644	0.5586	0.6053	0.7614	0.7618	0.7763	0.7637	0.7059	0.7141	0.7684	0.7671	0.7168	0.7248	0.6758	0.6937	0.7084	0.7183	0.6339	0.6616	0.7089	0.7178	0.6541	0.675	0.4746	0.5449	0.5096	0.5573	0.4174	0.4834	0.6846	0.6832	0.4996	0.5384
9	2	0.3642	0.4571	0.5595	0.6037	0.7403	0.743	0.7817	0.7772	0.7123	0.7128	0.6864	0.6924	0.626	0.6447	0.7691	0.7624	0.7619	0.7484	0.7295	0.7261	0.7738	0.7661	0.7372	0.735	0.7099	0.7126	0.7355	0.7329	0.6871	0.6924	0.7353	0.7319	0.6998	0.7017	0.5546	0.5917	0.5646	0.5908	0.461	0.5101	0.6876	0.6799	0.5509	0.5705
9	3	0.445	0.5075	0.6109	0.6336	0.7464	0.7429	0.7754	0.7677	0.7159	0.7112	0.698	0.6972	0.6508	0.6589	0.7621	0.7524	0.7455	0.7316	0.7265	0.7192	0.7631	0.7528	0.7371	0.7307	0.7136	0.7107	0.731	0.7239	0.6993	0.6974	0.7347	0.727	0.7033	0.6994	0.5967	0.6174	0.5918	0.6076	0.4904	0.5277	0.6774	0.6674	0.5725	0.5834
9	4	0.4916	0.5361	0.6323	0.6458	0.7382	0.7321	0.7653	0.756	0.709	0.7019	0.6957	0.6915	0.6577	0.6604	0.7456	0.7347	0.7325	0.7183	0.7184	0.7091	0.7489	0.7374	0.7288	0.7202	0.7104	0.7046	0.721	0.712	0.6984	0.6931	0.721	0.7115	0.6994	0.6927	0.6153	0.6282	0.6055	0.6152	0.5081	0.5382	0.6575	0.6464	0.5773	0.5834
9	5	0.5218	0.5543	0.6417	0.65	0.7284	0.7206	0.7513	0.7408	0.6989	0.6903	0.6892	0.6833	0.659	0.6585	0.732	0.7201	0.7172	0.7028	0.7036	0.6931	0.7326	0.7202	0.7136	0.704	0.7019	0.6946	0.707	0.6967	0.6925	0.6855	0.7068	0.6962	0.6901	0.6817	0.6232	0.6316	0.6056	0.612	0.518	0.5429	0.6384	0.6268	0.5779	0.5813
9	6	0.54	0.5657	0.6447	0.6497	0.7167	0.708	0.7353	0.7242	0.6882	0.6787	0.6794	0.6723	0.6571	0.6548	0.7145	0.7023	0.7001	0.6859	0.6859	0.6749	0.7147	0.7021	0.6985	0.6882	0.6899	0.6816	0.6925	0.6816	0.6769	0.6687	0.6903	0.679	0.6766	0.6674	0.625	0.6303	0.6037	0.6076	0.5263	0.5477	0.6194	0.6078	0.5725	0.5741
9	7	0.5503	0.5714	0.6414	0.6444	0.7015	0.6922	0.7224	0.7108	0.6713	0.6613	0.6684	0.6605	0.6502	0.6467	0.6979	0.6855	0.6802	0.666	0.6707	0.6594	0.6987	0.686	0.6857	0.675	0.6784	0.6694	0.6736	0.6625	0.6679	0.659	0.6749	0.6633	0.6594	0.6497	0.6193	0.6225	0.5997	0.602	0.5302	0.5488	0.5999	0.5882	0.567	0.5673
9	8	0.5545	0.5723	0.6362	0.6376	0.6865	0.6768	0.7062	0.6945	0.6565	0.6462	0.6573	0.6489	0.6423	0.6379	0.6771	0.6646	0.6585	0.6444	0.6547	0.6433	0.6777	0.6649	0.6678	0.657	0.668	0.6586	0.6588	0.6474	0.6556	0.6462	0.6602	0.6485	0.6448	0.6347	0.6175	0.6192	0.5967	0.5978	0.5295	0.546	0.5829	0.5712	0.5588	0.5583
10	1	0.2662	0.4123	0.473	0.5653	0.7197	0.7375	0.786	0.7875	0.7087	0.7186	0.6707	0.6907	0.597	0.6365	0.7785	0.7761	0.7792	0.766	0.7287	0.7332	0.7829	0.7791	0.7405	0.745	0.7067	0.7193	0.7329	0.7387	0.6672	0.6886	0.7334	0.7381	0.685	0.7	0.506	0.5712	0.5431	0.5856	0.439	0.5018	0.7039	0.7002	0.5261	0.5618
10	2	0.3941	0.4847	0.5979	0.6355	0.7622	0.7617	0.7948	0.7885	0.7331	0.7307	0.7118	0.7144	0.6597	0.6729	0.7831	0.7748	0.7658	0.7519	0.7497	0.7438	0.785	0.776	0.7563	0.7517	0.7308	0.7303	0.7538	0.7488	0.7116	0.7133	0.7559	0.7503	0.7213	0.7202	0.5907	0.6211	0.5981	0.6194	0.4875	0.5324	0.7016	0.6924	0.5774	0.5935
10	3	0.4796	0.5372	0.6454	0.6625	0.7643	0.7588	0.7866	0.7776	0.7346	0.7277	0.7187	0.7152	0.6755	0.6796	0.774	0.7631	0.7508	0.7365	0.7426	0.7337	0.7739	0.7625	0.7533	0.7449	0.7356	0.7303	0.7476	0.7389	0.7188	0.7144	0.7485	0.7392	0.7253	0.719	0.6285	0.6443	0.6202	0.6316	0.512	0.5455	0.69	0.6789	0.5962	0.604
10	4	0.5281	0.5665	0.6603	0.669	0.7582	0.7501	0.7788	0.7682	0.7275	0.7185	0.7169	0.7105	0.6831	0.6825	0.7566	0.7445	0.7365	0.7219	0.7318	0.7212	0.7586	0.7462	0.7432	0.7332	0.7277	0.72	0.7355	0.725	0.7154	0.7082	0.7392	0.7284	0.7153	0.7067	0.6438	0.6525	0.628	0.6341	0.5313	0.5572	0.6702	0.6582	0.6019	0.6055
10	5	0.5567	0.5836	0.6676	0.6718	0.7467	0.7373	0.7617	0.7501	0.7176	0.7074	0.7087	0.7008	0.683	0.6798	0.7423	0.7296	0.7242	0.7095	0.7195	0.7078	0.7438	0.7307	0.7281	0.7171	0.719	0.71	0.7205	0.7091	0.706	0.6972	0.7205	0.7087	0.7023	0.6924	0.6477	0.6522	0.6294	0.6324	0.5426	0.5637	0.6526	0.6401	0.5997	0.6006
10	6	0.5727	0.593	0.6692	0.6705	0.7339	0.7237	0.75	0.7379	0.7026	0.6916	0.6971	0.6882	0.6766	0.6719	0.7275	0.7143	0.7084	0.6937	0.7019	0.6897	0.7271	0.7137	0.7133	0.7016	0.7074	0.6975	0.7055	0.6935	0.6965	0.6866	0.7034	0.691	0.6898	0.6792	0.6504	0.6522	0.6278	0.6288	0.5478	0.5656	0.6352	0.6225	0.5928	0.592
10	7	0.5817	0.5977	0.666	0.6655	0.7187	0.7077	0.7352	0.7227	0.688	0.6766	0.6848	0.6752	0.6705	0.6646	0.7101	0.6967	0.6885	0.6739	0.6853	0.6729	0.7085	0.6949	0.702	0.69	0.6942	0.6838	0.6902	0.6779	0.6812	0.6708	0.6881	0.6754	0.6742	0.6632	0.6444	0.6442	0.622	0.6215	0.5515	0.5666	0.6128	0.6002	0.5869	0.5848
10	8	0.5849	0.5977	0.6624	0.6604	0.7033	0.6921	0.7195	0.7067	0.6715	0.6598	0.6721	0.6619	0.6609	0.6543	0.6946	0.6811	0.6701	0.6556	0.6691	0.6567	0.6912	0.6776	0.6851	0.6729	0.6808	0.6701	0.6733	0.6609	0.6687	0.6581	0.674	0.6612	0.6581	0.647	0.6383	0.6369	0.6156	0.6142	0.553	0.5661	0.5948	0.5823	0.5766	0.5738
11	1	0.2797	0.4344	0.5036	0.5926	0.7462	0.7592	0.7993	0.7982	0.7277	0.7335	0.6953	0.7102	0.6281	0.6617	0.789	0.7848	0.7839	0.7704	0.7484	0.7495	0.792	0.7865	0.758	0.7594	0.7275	0.7359	0.7498	0.7523	0.6934	0.7094	0.7521	0.7533	0.7088	0.7193	0.5368	0.596	0.5744	0.6116	0.4625	0.5226	0.7176	0.712	0.5503	0.5826
11	2	0.424	0.5122	0.6298	0.6611	0.781	0.7781	0.807	0.7993	0.7503	0.7458	0.731	0.7307	0.6861	0.695	0.7915	0.7822	0.7695	0.7554	0.7622	0.7548	0.7919	0.782	0.7709	0.7645	0.7495	0.7468	0.7662	0.7593	0.731	0.73	0.7683	0.7609	0.7381	0.7348	0.6237	0.6481	0.624	0.641	0.5097	0.5511	0.7137	0.7034	0.6006	0.6139
11	3	0.5116	0.5638	0.6749	0.6876	0.7793	0.772	0.7981	0.7879	0.7499	0.7416	0.7363	0.731	0.701	0.7021	0.7816	0.7699	0.755	0.7403	0.755	0.7447	0.7795	0.7675	0.7647	0.7552	0.7503	0.7434	0.761	0.7509	0.7362	0.7298	0.7616	0.7511	0.7393	0.7316	0.6545	0.6659	0.6434	0.6514	0.536	0.5659	0.6997	0.6878	0.6188	0.624
11	4	0.5628	0.5951	0.6898	0.6945	0.7713	0.762	0.7872	0.7758	0.7418	0.7315	0.7324	0.7243	0.7062	0.703	0.7645	0.7517	0.7425	0.7276	0.7429	0.7314	0.7675	0.7545	0.7573	0.7463	0.7425	0.7335	0.7491	0.7377	0.7291	0.7203	0.7484	0.7366	0.7305	0.7207	0.6671	0.672	0.6497	0.6528	0.5556	0.5783	0.6824	0.6695	0.6257	0.6268
11	5	0.5888	0.6102	0.6923	0.693	0.761	0.7505	0.7715	0.7591	0.7278	0.7166	0.7229	0.7135	0.6995	0.6942	0.7523	0.7389	0.7289	0.7138	0.7288	0.716	0.7504	0.7367	0.7415	0.7296	0.7322	0.7219	0.7322	0.7196	0.7213	0.7112	0.7324	0.7196	0.7165	0.7054	0.6717	0.673	0.6524	0.6527	0.5643	0.5824	0.6671	0.6538	0.6209	0.6195
11	6	0.6037	0.619	0.6899	0.6883	0.7474	0.7359	0.7579	0.7451	0.7121	0.7002	0.7105	0.7003	0.6945	0.6879	0.7373	0.7235	0.7155	0.7004	0.714	0.7008	0.735	0.721	0.7261	0.7136	0.721	0.7097	0.7168	0.7039	0.7087	0.6977	0.715	0.7018	0.7026	0.6909	0.6701	0.6689	0.651	0.6493	0.57	0.5847	0.6451	0.6317	0.6132	0.6103
11	7	0.6093	0.6207	0.6887	0.6852	0.7328	0.7208	0.7465	0.7334	0.699	0.6865	0.6976	0.6867	0.6848	0.6771	0.7199	0.706	0.6983	0.6832	0.699	0.6858	0.7186	0.7044	0.711	0.698	0.7078	0.6963	0.7022	0.689	0.6959	0.6844	0.6986	0.6852	0.6878	0.6757	0.6662	0.6633	0.6435	0.6405	0.573	0.5852	0.6272	0.6138	0.606	0.6019
11	8	0.6149	0.6233	0.6824	0.6779	0.718	0.7058	0.7293	0.7159	0.6865	0.6739	0.686	0.6746	0.6772	0.669	0.705	0.691	0.679	0.6642	0.6801	0.6668	0.7	0.6859	0.6976	0.6845	0.6949	0.683	0.6884	0.6751	0.6826	0.6709	0.683	0.6695	0.6733	0.6611	0.6592	0.6553	0.6364	0.6325	0.5729	0.5832	0.605	0.5917	0.5967	0.5918
12	1	0.2935	0.4562	0.5334	0.6189	0.7656	0.7743	0.8113	0.8085	0.7452	0.7478	0.719	0.7293	0.6584	0.686	0.7983	0.7925	0.7862	0.7724	0.7626	0.7613	0.7998	0.793	0.7698	0.7688	0.7435	0.7487	0.7648	0.7647	0.7159	0.7274	0.766	0.7649	0.729	0.7359	0.5684	0.6229	0.6025	0.6348	0.4842	0.5413	0.724	0.7174	0.5718	0.6013
12	2	0.4523	0.5373	0.6584	0.6847	0.7949	0.7902	0.816	0.8075	0.7634	0.7572	0.7474	0.7449	0.7084	0.7141	0.7989	0.7886	0.7721	0.7576	0.7709	0.7624	0.796	0.7853	0.7801	0.7724	0.7643	0.7597	0.7765	0.7683	0.7498	0.7465	0.7761	0.7674	0.7514	0.746	0.6501	0.67	0.6485	0.6619	0.532	0.5698	0.7207	0.7096	0.6232	0.6337
12	3	0.5438	0.5905	0.7011	0.7098	0.7914	0.7829	0.8066	0.7958	0.7608	0.751	0.7496	0.7427	0.7222	0.7205	0.7846	0.7723	0.7586	0.7437	0.7617	0.7507	0.783	0.7704	0.774	0.7635	0.7634	0.755	0.7686	0.7577	0.7494	0.7415	0.7663	0.7551	0.7498	0.7409	0.6785	0.6863	0.6646	0.6695	0.5597	0.5858	0.7064	0.6938	0.6379	0.6409
12	4	0.5948	0.6215	0.7145	0.7161	0.7818	0.7714	0.7951	0.783	0.7505	0.7393	0.7436	0.7342	0.7239	0.7187	0.7715	0.7581	0.7466	0.7314	0.7502	0.7377	0.7722	0.7587	0.765	0.7531	0.7548	0.7446	0.7565	0.7443	0.7419	0.7319	0.754	0.7417	0.7398	0.729	0.6889	0.6909	0.6724	0.6727	0.5758	0.5955	0.6911	0.6776	0.6423	0.6414
12	5	0.6172	0.6337	0.7135	0.7116	0.7718	0.7602	0.7799	0.767	0.7376	0.7254	0.7341	0.7236	0.7181	0.711	0.7585	0.7447	0.7326	0.7172	0.7364	0.723	0.7562	0.7421	0.7502	0.7375	0.7464	0.735	0.7408	0.7277	0.7323	0.7211	0.7385	0.7251	0.7281	0.7162	0.6924	0.6909	0.6704	0.6683	0.5839	0.5991	0.6751	0.6614	0.6392	0.6361
12	6	0.6303	0.6414	0.7093	0.705	0.7585	0.7463	0.7671	0.7537	0.7195	0.7067	0.7222	0.7108	0.7104	0.7022	0.7421	0.7278	0.72	0.7046	0.7215	0.7078	0.7411	0.7266	0.7349	0.7216	0.7316	0.7195	0.7265	0.7128	0.7184	0.7065	0.7229	0.7091	0.7125	0.7	0.6892	0.6859	0.668	0.6643	0.59	0.6016	0.6563	0.6424	0.6323	0.6276
12	7	0.6349	0.6423	0.7042	0.6985	0.7428	0.73	0.7545	0.7408	0.7094	0.6962	0.7101	0.6981	0.7009	0.6917	0.7286	0.7141	0.7061	0.6907	0.7067	0.6929	0.7264	0.7118	0.7212	0.7076	0.7204	0.7079	0.7122	0.6983	0.7061	0.6937	0.7068	0.6929	0.6981	0.6852	0.6835	0.6786	0.6626	0.6575	0.593	0.6023	0.6343	0.6204	0.6222	0.6166
12	8	0.6389	0.6438	0.7001	0.6934	0.7285	0.7156	0.7387	0.7247	0.6961	0.6827	0.6962	0.6839	0.6903	0.6806	0.7139	0.6993	0.6879	0.6727	0.6898	0.676	0.7107	0.696	0.7082	0.6945	0.7062	0.6934	0.6987	0.6848	0.6929	0.6803	0.6903	0.6763	0.6849	0.6718	0.6758	0.6699	0.6543	0.6483	0.593	0.6005	0.616	0.6021	0.6122	0.6058
13	1	0.3051	0.4751	0.563	0.6455	0.7813	0.787	0.8188	0.8144	0.7579	0.7582	0.7371	0.7439	0.6796	0.7023	0.8053	0.7982	0.787	0.7729	0.7722	0.7694	0.8054	0.7974	0.781	0.7779	0.7575	0.7601	0.7743	0.7723	0.7322	0.7402	0.7755	0.7726	0.742	0.7459	0.5964	0.6457	0.6261	0.6535	0.5061	0.5602	0.7293	0.7215	0.5924	0.6191
13	2	0.4821	0.5639	0.6859	0.7069	0.803	0.797	0.821	0.8116	0.773	0.7653	0.7604	0.7561	0.7279	0.7305	0.8022	0.7912	0.7724	0.7576	0.7791	0.7696	0.7999	0.7885	0.7876	0.7789	0.7764	0.7702	0.7846	0.7756	0.7631	0.7582	0.7832	0.7736	0.7627	0.756	0.6746	0.6908	0.6689	0.6788	0.5537	0.5881	0.7217	0.71	0.6431	0.6508
13	3	0.5746	0.6156	0.7247	0.7299	0.8002	0.7907	0.8121	0.8008	0.7667	0.7563	0.76	0.7517	0.7401	0.7366	0.7891	0.7763	0.7602	0.7451	0.7675	0.7558	0.7866	0.7737	0.7793	0.768	0.7728	0.7634	0.7752	0.7635	0.7613	0.7523	0.7699	0.7581	0.7561	0.7461	0.6981	0.703	0.6828	0.685	0.5805	0.6037	0.709	0.696	0.6576	0.6585
13	4	0.6215	0.6433	0.7315	0.7307	0.7897	0.7786	0.8012	0.7887	0.7583	0.7465	0.7549	0.7445	0.7377	0.7311	0.7752	0.7616	0.7484	0.733	0.755	0.742	0.7738	0.76	0.772	0.7595	0.7642	0.7532	0.7609	0.7482	0.7514	0.7405	0.7585	0.7455	0.7475	0.736	0.709	0.7085	0.6884	0.6867	0.5964	0.6132	0.6942	0.6804	0.6597	0.6569
13	5	0.6434	0.6561	0.7324	0.7283	0.7797	0.7676	0.7865	0.7731	0.7429	0.73	0.7443	0.7329	0.7321	0.7236	0.7626	0.7484	0.7345	0.7189	0.7425	0.7288	0.7593	0.7449	0.7572	0.7439	0.7524	0.7404	0.7467	0.7331	0.7409	0.729	0.7439	0.7301	0.7341	0.7215	0.7087	0.7053	0.6875	0.6837	0.603	0.6152	0.6809	0.6667	0.6543	0.6496
13	6	0.6531	0.6609	0.7256	0.7193	0.7664	0.7535	0.7734	0.7596	0.7288	0.7155	0.7312	0.719	0.7235	0.714	0.7477	0.733	0.7224	0.7068	0.7279	0.7139	0.7472	0.7325	0.7419	0.7282	0.7405	0.7277	0.7323	0.7183	0.7271	0.7143	0.7294	0.7152	0.7218	0.7085	0.703	0.6978	0.6833	0.678	0.6096	0.6189	0.6643	0.65	0.6487	0.6423
13	7	0.6574	0.6617	0.7211	0.7137	0.7511	0.7377	0.7606	0.7464	0.7148	0.7011	0.7187	0.706	0.7138	0.7035	0.7332	0.7183	0.7094	0.6937	0.7139	0.6996	0.7334	0.7184	0.7281	0.7141	0.7277	0.7145	0.7196	0.7052	0.7145	0.7014	0.7147	0.7003	0.7082	0.6946	0.6967	0.6903	0.677	0.6704	0.6113	0.6183	0.6458	0.6314	0.6381	0.631
13	8	0.6585	0.6602	0.713	0.7049	0.7373	0.7237	0.7446	0.7302	0.7044	0.6906	0.7052	0.6921	0.7029	0.692	0.7209	0.7061	0.6954	0.6799	0.6971	0.6827	0.7159	0.7009	0.7166	0.7024	0.7149	0.7014	0.7048	0.6904	0.7019	0.6886	0.6995	0.685	0.6927	0.6791	0.6898	0.6823	0.67	0.6626	0.6102	0.6154	0.6238	0.6095	0.6272	0.6194
14	1	0.3192	0.4967	0.5884	0.6671	0.7931	0.7966	0.8238	0.8181	0.7697	0.7677	0.7508	0.7548	0.7	0.7187	0.8096	0.8018	0.787	0.7726	0.7794	0.775	0.8098	0.801	0.7883	0.7838	0.7707	0.771	0.7831	0.7795	0.7453	0.7508	0.7821	0.7775	0.7537	0.7552	0.6267	0.6704	0.6456	0.6695	0.5246	0.5758	0.7329	0.7241	0.6134	0.6378
14	2	0.5088	0.5876	0.7105	0.7271	0.8119	0.8046	0.8247	0.8147	0.781	0.7724	0.7717	0.7659	0.7428	0.7432	0.8052	0.7936	0.7717	0.7568	0.7828	0.7725	0.8037	0.7917	0.7939	0.7843	0.7853	0.7777	0.7875	0.7776	0.7741	0.7678	0.7866	0.7761	0.771	0.763	0.6947	0.7071	0.6874	0.6943	0.576	0.6069	0.7236	0.7113	0.6597	0.6651
14	3	0.6038	0.6395	0.7423	0.7449	0.8074	0.7972	0.8148	0.8031	0.7713	0.7602	0.7706	0.7611	0.7524	0.7473	0.7908	0.7776	0.7612	0.7459	0.7705	0.7582	0.7866	0.7732	0.7844	0.7727	0.7804	0.7701	0.7773	0.7652	0.7694	0.7594	0.773	0.7606	0.7634	0.7523	0.7158	0.7182	0.6982	0.6984	0.5988	0.6193	0.7103	0.6969	0.6754	0.6745
14	4	0.649	0.6667	0.7485	0.7455	0.7972	0.7854	0.8041	0.7912	0.7623	0.7499	0.7643	0.7531	0.7486	0.7408	0.7789	0.765	0.7471	0.7316	0.7569	0.7435	0.7753	0.7613	0.7732	0.7604	0.7696	0.7579	0.7638	0.7507	0.7575	0.7458	0.7618	0.7484	0.7543	0.7421	0.7242	0.722	0.7014	0.698	0.6143	0.6285	0.6957	0.6814	0.6731	0.6688
14	5	0.6678	0.677	0.7472	0.7413	0.786	0.7734	0.7923	0.7787	0.7471	0.7338	0.7511	0.7391	0.741	0.7316	0.7655	0.751	0.7376	0.7219	0.7441	0.7301	0.7616	0.7469	0.7617	0.7481	0.7585	0.7461	0.7496	0.7356	0.7472	0.7347	0.7476	0.7334	0.7405	0.7273	0.7219	0.717	0.7013	0.696	0.6199	0.6296	0.6837	0.6693	0.6687	0.6627
14	6	0.6742	0.6787	0.7413	0.7337	0.7736	0.7602	0.7787	0.7645	0.735	0.7213	0.739	0.7262	0.733	0.7225	0.7522	0.7372	0.7251	0.7093	0.7318	0.7174	0.7496	0.7346	0.7459	0.7318	0.7463	0.7331	0.7378	0.7233	0.7346	0.7212	0.734	0.7195	0.7277	0.714	0.7167	0.7101	0.6984	0.6915	0.6246	0.6316	0.6675	0.6529	0.661	0.6535
14	7	0.6745	0.676	0.7332	0.7245	0.7589	0.7452	0.766	0.7516	0.7224	0.7083	0.7257	0.7123	0.7238	0.7125	0.7394	0.7242	0.7124	0.6965	0.7186	0.704	0.7378	0.7225	0.7342	0.7199	0.7337	0.72	0.7252	0.7106	0.7225	0.7088	0.7198	0.7052	0.7159	0.7019	0.7091	0.7014	0.6899	0.6821	0.6274	0.6322	0.6505	0.6358	0.6518	0.6435
14	8	0.6776	0.6768	0.7257	0.7162	0.744	0.7299	0.7507	0.736	0.7073	0.693	0.7136	0.7	0.7109	0.6991	0.7251	0.7098	0.7	0.6842	0.7038	0.6891	0.7226	0.7073	0.722	0.7076	0.7222	0.7082	0.7096	0.6949	0.7093	0.6954	0.707	0.6922	0.7011	0.687	0.7024	0.6938	0.6819	0.6733	0.6258	0.6289	0.6332	0.6186	0.6429	0.6339
15	1	0.3311	0.5171	0.6111	0.6851	0.801	0.8025	0.8279	0.8213	0.7772	0.7739	0.7606	0.7624	0.7177	0.7323	0.8108	0.8021	0.7856	0.771	0.7845	0.7789	0.811	0.8017	0.7956	0.7898	0.779	0.7775	0.7891	0.7839	0.7575	0.7603	0.7865	0.7807	0.7638	0.7635	0.6489	0.6875	0.6659	0.6863	0.5445	0.5919	0.7368	0.7273	0.6328	0.6539
15	2	0.5324	0.6077	0.7286	0.7417	0.8177	0.8094	0.8264	0.8158	0.7859	0.7765	0.78	0.773	0.7557	0.754	0.8075	0.7954	0.7729	0.7578	0.7841	0.7732	0.8041	0.7917	0.7964	0.7862	0.7929	0.7844	0.79	0.7795	0.7787	0.7713	0.7885	0.7775	0.7757	0.7667	0.7122	0.7215	0.7036	0.708	0.593	0.6207	0.7262	0.7136	0.6752	0.6788
15	3	0.6306	0.6618	0.7576	0.758	0.8132	0.8025	0.8168	0.8046	0.7767	0.765	0.7768	0.7666	0.7627	0.7563	0.7926	0.7791	0.7597	0.7443	0.7733	0.7605	0.7881	0.7745	0.788	0.7757	0.7831	0.7721	0.779	0.7664	0.7751	0.7643	0.7748	0.7619	0.7676	0.7559	0.7331	0.7332	0.7132	0.7115	0.6163	0.6343	0.7107	0.697	0.688	0.6854
15	4	0.672	0.6859	0.761	0.7563	0.8012	0.7889	0.8062	0.793	0.766	0.7532	0.7699	0.7582	0.7579	0.7487	0.7807	0.7665	0.7487	0.733	0.7582	0.7444	0.776	0.7617	0.7768	0.7635	0.7741	0.7619	0.7657	0.7522	0.7633	0.7511	0.7637	0.7499	0.7579	0.7453	0.7378	0.7339	0.7125	0.7078	0.6301	0.6419	0.6957	0.6813	0.6863	0.6807
15	5	0.6888	0.6951	0.7592	0.7522	0.7915	0.7783	0.7959	0.7819	0.7517	0.738	0.7551	0.7426	0.7519	0.7415	0.7662	0.7515	0.7382	0.7224	0.7457	0.7314	0.7626	0.7476	0.7649	0.751	0.762	0.749	0.7526	0.7383	0.752	0.739	0.7496	0.7352	0.7438	0.7302	0.7359	0.7296	0.7103	0.7038	0.6367	0.6442	0.6842	0.6695	0.6817	0.6745
15	6	0.6933	0.6953	0.7509	0.7423	0.7777	0.7639	0.7835	0.769	0.7407	0.7265	0.7426	0.7292	0.7422	0.7308	0.7543	0.7392	0.7265	0.7105	0.7347	0.72	0.7512	0.736	0.7498	0.7353	0.7521	0.7384	0.7388	0.7242	0.7382	0.7245	0.7375	0.7227	0.7301	0.7162	0.7316	0.7238	0.7098	0.7017	0.6389	0.6436	0.6708	0.656	0.6747	0.6661
15	7	0.6956	0.6945	0.7469	0.7371	0.7639	0.7498	0.7686	0.7538	0.7283	0.7138	0.7302	0.7165	0.7323	0.7202	0.7426	0.7272	0.7147	0.6987	0.7229	0.708	0.7388	0.7233	0.7382	0.7235	0.7396	0.7256	0.7281	0.7132	0.7268	0.7127	0.7244	0.7094	0.7199	0.7056	0.7221	0.7132	0.7021	0.6931	0.6421	0.6448	0.655	0.6401	0.664	0.6546
15	8	0.6936	0.6904	0.736	0.7257	0.7505	0.7361	0.7556	0.7405	0.7146	0.6999	0.7201	0.7061	0.7198	0.7073	0.7282	0.7127	0.7036	0.6876	0.7093	0.6943	0.7251	0.7096	0.7265	0.7118	0.7286	0.7143	0.7152	0.7003	0.7162	0.7019	0.7109	0.6958	0.7073	0.6929	0.7155	0.7058	0.6922	0.6826	0.642	0.643	0.6389	0.624	0.6558	0.6458
16	1	0.3419	0.5352	0.6324	0.7018	0.8091	0.8088	0.8312	0.8235	0.7852	0.7806	0.7695	0.7694	0.7318	0.7434	0.8129	0.8037	0.7854	0.7706	0.7881	0.7813	0.8097	0.7998	0.7998	0.7929	0.7866	0.7836	0.7925	0.7863	0.7658	0.7668	0.7898	0.7829	0.7689	0.7673	0.6711	0.7053	0.6833	0.7002	0.566	0.6104	0.7385	0.7282	0.649	0.6675
16	2	0.5551	0.6273	0.7449	0.7551	0.8208	0.8118	0.8274	0.8164	0.7895	0.7794	0.786	0.7781	0.7662	0.7629	0.8064	0.7939	0.7714	0.7562	0.7848	0.7734	0.8018	0.7892	0.8002	0.7894	0.7957	0.7866	0.7926	0.7817	0.7848	0.7764	0.7885	0.777	0.7808	0.771	0.7267	0.7334	0.7179	0.7202	0.6108	0.636	0.7275	0.7144	0.6891	0.6909
16	3	0.6511	0.6784	0.7692	0.7676	0.8159	0.8046	0.818	0.8055	0.78	0.7678	0.7809	0.7701	0.7712	0.7637	0.7944	0.7806	0.7593	0.7438	0.775	0.7618	0.7884	0.7744	0.7885	0.7758	0.7866	0.7752	0.7802	0.7673	0.7773	0.766	0.7761	0.763	0.7701	0.7579	0.7444	0.7429	0.724	0.721	0.6314	0.6468	0.711	0.6971	0.6976	0.6938
16	4	0.6918	0.7029	0.7728	0.767	0.8047	0.792	0.8079	0.7944	0.77	0.7569	0.7723	0.7601	0.7652	0.7553	0.7807	0.7663	0.7487	0.7329	0.7612	0.7471	0.7773	0.7627	0.7789	0.7652	0.7779	0.7653	0.768	0.7541	0.7672	0.7546	0.7637	0.7497	0.7597	0.7466	0.7511	0.7457	0.7232	0.7171	0.6448	0.6544	0.6955	0.681	0.6984	0.6916
16	5	0.7064	0.7102	0.7686	0.7605	0.7946	0.781	0.7966	0.7823	0.7563	0.7423	0.7594	0.7463	0.7589	0.7477	0.7672	0.7523	0.7385	0.7226	0.7468	0.7322	0.7634	0.7482	0.7672	0.753	0.7643	0.7509	0.7544	0.7399	0.7555	0.7421	0.7503	0.7357	0.7461	0.7323	0.7461	0.7388	0.7213	0.7136	0.6497	0.6554	0.6838	0.6689	0.6946	0.6861
16	6	0.7122	0.7119	0.7629	0.7533	0.7811	0.767	0.7871	0.7723	0.7427	0.7282	0.7474	0.7336	0.7493	0.7373	0.755	0.7397	0.7279	0.7119	0.7365	0.7217	0.7517	0.7362	0.7531	0.7384	0.7543	0.7403	0.7418	0.7269	0.7439	0.7299	0.7379	0.7229	0.7339	0.7196	0.7408	0.7319	0.7174	0.7084	0.6542	0.6571	0.6717	0.6566	0.6868	0.6771
16	7	0.7115	0.7085	0.7547	0.7442	0.7679	0.7534	0.7707	0.7555	0.7324	0.7178	0.7348	0.7207	0.74	0.7273	0.7425	0.7269	0.7149	0.6988	0.7252	0.7102	0.7394	0.7238	0.7428	0.7279	0.7441	0.7298	0.7289	0.7138	0.7323	0.7179	0.7265	0.7113	0.724	0.7095	0.7332	0.7232	0.7139	0.704	0.6552	0.6562	0.6564	0.6413	0.6743	0.664
16	8	0.7074	0.7026	0.7458	0.7346	0.7538	0.7392	0.7592	0.7438	0.7205	0.7057	0.7244	0.7102	0.7269	0.7139	0.7321	0.7164	0.7061	0.69	0.7119	0.6967	0.7283	0.7126	0.7315	0.7165	0.7338	0.7192	0.7183	0.703	0.7212	0.7066	0.7147	0.6994	0.7116	0.6969	0.726	0.7154	0.7033	0.6927	0.6565	0.6558	0.6426	0.6275	0.6651	0.6544
17	1	0.3509	0.552	0.6484	0.7149	0.8134	0.8119	0.8325	0.8241	0.7891	0.7834	0.7776	0.7758	0.7434	0.7522	0.8124	0.8025	0.783	0.7682	0.7907	0.783	0.8098	0.7994	0.8026	0.7951	0.7943	0.7897	0.7956	0.7883	0.7747	0.774	0.7916	0.784	0.7751	0.7718	0.6867	0.7172	0.6984	0.7125	0.5853	0.6266	0.7378	0.7271	0.664	0.6801
17	2	0.5797	0.6482	0.7578	0.7653	0.8216	0.8122	0.8275	0.8162	0.7923	0.7816	0.7919	0.7832	0.7744	0.77	0.8054	0.7927	0.7717	0.7563	0.7865	0.7746	0.8015	0.7886	0.8012	0.7899	0.7973	0.7875	0.7928	0.7812	0.7882	0.7791	0.7886	0.7766	0.7843	0.7739	0.7383	0.7428	0.7283	0.7288	0.6275	0.6502	0.7253	0.712	0.6998	0.7
17	3	0.6747	0.6978	0.7789	0.7761	0.8177	0.806	0.8195	0.8067	0.7824	0.7699	0.7846	0.7733	0.7774	0.7691	0.7921	0.7782	0.7569	0.7413	0.7756	0.7622	0.7868	0.7726	0.7896	0.7765	0.786	0.774	0.7823	0.769	0.78	0.7682	0.7768	0.7633	0.7731	0.7605	0.7549	0.7517	0.7349	0.7306	0.6479	0.661	0.712	0.6978	0.7072	0.7023
17	4	0.709	0.7172	0.783	0.7763	0.8076	0.7945	0.8076	0.7939	0.7703	0.7569	0.774	0.7613	0.7716	0.761	0.7816	0.7669	0.7486	0.7328	0.7617	0.7474	0.7771	0.7622	0.7791	0.7652	0.7796	0.7667	0.7694	0.7552	0.7688	0.7558	0.7649	0.7506	0.7629	0.7494	0.7601	0.7536	0.7328	0.7256	0.6582	0.666	0.6946	0.6798	0.7081	0.7004
17	5	0.722	0.7236	0.7767	0.7676	0.7973	0.7835	0.7971	0.7826	0.7596	0.7453	0.7636	0.7502	0.7619	0.7502	0.7664	0.7512	0.7392	0.7232	0.7481	0.7333	0.7633	0.7479	0.7685	0.7539	0.767	0.7533	0.7566	0.7419	0.7574	0.7437	0.7502	0.7353	0.7479	0.7336	0.7551	0.7467	0.7299	0.7213	0.6632	0.6674	0.6837	0.6686	0.7039	0.6946
17	6	0.7283	0.7259	0.7702	0.76	0.7846	0.7702	0.7877	0.7727	0.7452	0.7306	0.7514	0.7374	0.7545	0.742	0.7555	0.74	0.7293	0.7132	0.7384	0.7232	0.7518	0.7362	0.7556	0.7407	0.7572	0.743	0.7445	0.7294	0.7478	0.7336	0.7375	0.7223	0.737	0.7224	0.7499	0.7402	0.7257	0.7159	0.668	0.6692	0.6691	0.654	0.6944	0.684
17	7	0.7258	0.7213	0.7628	0.7516	0.77	0.7553	0.7729	0.7575	0.7331	0.7182	0.7401	0.7258	0.7464	0.7333	0.7437	0.7281	0.7167	0.7004	0.7292	0.7139	0.7404	0.7246	0.7441	0.729	0.7473	0.7327	0.7321	0.7168	0.735	0.7204	0.7286	0.7133	0.7261	0.7113	0.7416	0.731	0.7194	0.7088	0.6693	0.6687	0.6591	0.6437	0.6845	0.6736
17	8	0.7219	0.7157	0.7542	0.7424	0.757	0.742	0.7619	0.7464	0.7242	0.7091	0.7304	0.7158	0.7336	0.72	0.7321	0.7163	0.7066	0.6904	0.7137	0.6984	0.7286	0.7127	0.735	0.7197	0.7368	0.7221	0.7212	0.7059	0.7247	0.7099	0.7174	0.702	0.7143	0.6994	0.7345	0.7232	0.7104	0.6991	0.6679	0.666	0.6446	0.6293	0.6739	0.6626
18	1	0.3605	0.5723	0.6646	0.7274	0.8177	0.8149	0.8318	0.8228	0.7906	0.784	0.7834	0.7802	0.7548	0.7614	0.8121	0.8018	0.7804	0.7654	0.7903	0.7819	0.8096	0.7986	0.8046	0.7964	0.7974	0.7921	0.7973	0.7891	0.7804	0.7783	0.7923	0.7841	0.7802	0.7754	0.7004	0.7272	0.7111	0.7222	0.5994	0.6383	0.7373	0.7261	0.6714	0.6858
18	2	0.6005	0.665	0.7686	0.7737	0.8232	0.8132	0.8266	0.815	0.7933	0.7821	0.7933	0.7839	0.7811	0.7754	0.8028	0.7898	0.7688	0.7532	0.7862	0.7739	0.8001	0.7869	0.8031	0.7914	0.7995	0.7892	0.7933	0.7813	0.7921	0.7823	0.7881	0.7757	0.7858	0.7749	0.7505	0.7531	0.7385	0.7375	0.64	0.6601	0.7244	0.7109	0.7086	0.7075
18	3	0.6946	0.7142	0.7881	0.7841	0.8172	0.8052	0.8196	0.8066	0.7835	0.7706	0.786	0.7742	0.7841	0.7748	0.7915	0.7773	0.7556	0.7399	0.7753	0.7617	0.7856	0.7712	0.7896	0.7763	0.7874	0.7751	0.7827	0.7692	0.7808	0.7686	0.7769	0.7633	0.7747	0.7619	0.7632	0.7587	0.7459	0.7404	0.6609	0.6722	0.7098	0.6955	0.7144	0.7084
18	4	0.7252	0.7308	0.7914	0.7837	0.807	0.7937	0.8084	0.7945	0.7723	0.7587	0.776	0.7631	0.7752	0.7641	0.7806	0.7657	0.7472	0.7313	0.7606	0.7461	0.7758	0.7608	0.7811	0.7671	0.7802	0.767	0.7701	0.7556	0.7704	0.7572	0.7649	0.7504	0.7638	0.75	0.7657	0.7583	0.7398	0.7319	0.6705	0.6765	0.6958	0.6808	0.7174	0.709
18	5	0.7378	0.7371	0.7854	0.7755	0.7983	0.7842	0.7985	0.7838	0.7597	0.7453	0.7666	0.7529	0.7664	0.7543	0.7669	0.7515	0.7383	0.7223	0.7482	0.7333	0.7629	0.7474	0.7678	0.7531	0.7691	0.7552	0.7572	0.7422	0.7592	0.7452	0.7485	0.7334	0.749	0.7344	0.7632	0.7541	0.7375	0.728	0.6774	0.6798	0.6827	0.6675	0.7105	0.7006
18	6	0.7401	0.7362	0.7773	0.7664	0.7854	0.7709	0.7871	0.772	0.747	0.7322	0.7536	0.7394	0.7598	0.7469	0.7536	0.738	0.7288	0.7126	0.7392	0.7239	0.7532	0.7376	0.7576	0.7425	0.758	0.7435	0.7449	0.7296	0.748	0.7335	0.7379	0.7226	0.7389	0.7241	0.7569	0.7464	0.732	0.7214	0.6793	0.6791	0.6692	0.6539	0.7013	0.6904
18	7	0.7374	0.7316	0.77	0.7583	0.7718	0.7569	0.7723	0.7568	0.7338	0.7188	0.7437	0.7292	0.7489	0.7354	0.7449	0.7291	0.7166	0.7002	0.7294	0.714	0.7404	0.7246	0.7451	0.7299	0.7491	0.7344	0.7339	0.7186	0.7388	0.724	0.73	0.7145	0.7282	0.7131	0.7479	0.7366	0.7259	0.7147	0.6808	0.6788	0.658	0.6426	0.693	0.6815
18	8	0.7331	0.7257	0.7617	0.7494	0.7589	0.7437	0.7646	0.749	0.7247	0.7095	0.7333	0.7185	0.7385	0.7246	0.7339	0.7179	0.7077	0.6913	0.7161	0.7005	0.7293	0.7133	0.7357	0.7203	0.7389	0.7238	0.7229	0.7074	0.7266	0.7116	0.7179	0.7023	0.7167	0.7015	0.7418	0.73	0.7157	0.7038	0.6782	0.6749	0.6465	0.6311	0.6807	0.6688
19	1	0.3668	0.5905	0.6791	0.7393	0.8189	0.8152	0.8317	0.8224	0.7921	0.7847	0.7878	0.7837	0.7629	0.7674	0.8103	0.7995	0.7785	0.7634	0.7902	0.781	0.8083	0.7969	0.8043	0.7956	0.7999	0.7935	0.7962	0.7875	0.7833	0.7801	0.7915	0.7827	0.7819	0.7762	0.7136	0.7375	0.7225	0.7314	0.6147	0.6505	0.7352	0.7237	0.6807	0.6935
19	2	0.6198	0.68	0.7772	0.7806	0.8232	0.8128	0.8266	0.8147	0.7933	0.7817	0.7935	0.7835	0.7869	0.7802	0.8013	0.7882	0.7656	0.75	0.7863	0.7738	0.7992	0.7858	0.8029	0.7909	0.801	0.7903	0.794	0.7817	0.7915	0.7814	0.7867	0.7742	0.7859	0.7746	0.7601	0.7608	0.7475	0.7453	0.6522	0.6702	0.7202	0.7066	0.7186	0.7161
19	3	0.7127	0.729	0.7975	0.7923	0.8166	0.8044	0.8182	0.805	0.7849	0.7717	0.7881	0.776	0.786	0.7763	0.7902	0.7758	0.7545	0.7387	0.7742	0.7603	0.7858	0.7713	0.7904	0.7769	0.7892	0.7765	0.782	0.7683	0.7826	0.7702	0.7763	0.7624	0.7746	0.7615	0.7729	0.7674	0.7533	0.747	0.6742	0.6836	0.7061	0.6918	0.7219	0.7151
19	4	0.74	0.7433	0.7982	0.7897	0.8078	0.7943	0.8073	0.7931	0.7724	0.7583	0.7786	0.7653	0.7774	0.7659	0.7798	0.7647	0.7461	0.7301	0.7606	0.7459	0.7747	0.7596	0.7804	0.7661	0.7818	0.7684	0.7698	0.755	0.7701	0.7567	0.7638	0.7492	0.7633	0.7493	0.7713	0.7632	0.7487	0.7398	0.6833	0.6875	0.6928	0.6777	0.722	0.713
19	5	0.7502	0.748	0.7922	0.7817	0.797	0.7827	0.7982	0.7834	0.7609	0.7464	0.7686	0.7547	0.7695	0.757	0.7661	0.7506	0.7374	0.7212	0.7484	0.7334	0.7623	0.7467	0.7683	0.7533	0.7693	0.7551	0.7569	0.7417	0.7622	0.748	0.7492	0.7341	0.7516	0.7369	0.7684	0.7586	0.7448	0.7345	0.6893	0.6902	0.6815	0.6662	0.7176	0.7072
19	6	0.75	0.7449	0.7828	0.7715	0.7871	0.7723	0.7871	0.7719	0.7461	0.7311	0.7567	0.7423	0.7622	0.7492	0.7534	0.7377	0.7278	0.7114	0.7378	0.7224	0.7519	0.7361	0.757	0.7418	0.7587	0.7441	0.7429	0.7275	0.7487	0.7341	0.738	0.7226	0.7397	0.7248	0.7621	0.7512	0.7388	0.7276	0.6896	0.6881	0.6679	0.6524	0.7085	0.6971
19	7	0.7473	0.7405	0.7769	0.7647	0.7732	0.7581	0.7729	0.7573	0.7374	0.7222	0.7473	0.7325	0.7521	0.7384	0.7442	0.7283	0.7158	0.6994	0.7292	0.7137	0.7402	0.7242	0.7447	0.7292	0.7489	0.734	0.733	0.7175	0.7404	0.7253	0.7286	0.7131	0.7292	0.714	0.7535	0.7419	0.7318	0.7199	0.6912	0.688	0.6576	0.642	0.7003	0.6883
19	8	0.7428	0.7345	0.7675	0.7547	0.7605	0.7452	0.7628	0.747	0.7259	0.7107	0.7349	0.7199	0.7401	0.726	0.7359	0.7199	0.7061	0.6897	0.7159	0.7002	0.729	0.7129	0.7365	0.7209	0.7386	0.7235	0.723	0.7073	0.7294	0.7142	0.7186	0.7029	0.7185	0.7032	0.7471	0.7349	0.7222	0.7098	0.689	0.6847	0.6481	0.6325	0.6907	0.6783
20	1	0.3715	0.606	0.6908	0.7489	0.8191	0.8147	0.8313	0.8218	0.7924	0.7843	0.7901	0.7849	0.7716	0.7741	0.8074	0.7961	0.7757	0.7605	0.7891	0.7795	0.8061	0.7945	0.8049	0.7957	0.8001	0.7929	0.7958	0.7868	0.7863	0.7819	0.7903	0.7809	0.7824	0.7761	0.7249	0.746	0.7312	0.7382	0.6271	0.6604	0.7336	0.7217	0.6914	0.7028
20	2	0.6381	0.6945	0.7858	0.7874	0.8226	0.8118	0.8252	0.8131	0.7927	0.7809	0.7957	0.7853	0.7895	0.7822	0.7997	0.7865	0.7631	0.7474	0.7847	0.7719	0.7974	0.7838	0.801	0.7888	0.8011	0.7901	0.7924	0.7798	0.7929	0.7822	0.7851	0.7722	0.7859	0.7743	0.7695	0.7687	0.7561	0.7527	0.6665	0.6823	0.7199	0.7061	0.7257	0.722
20	3	0.7269	0.7402	0.8038	0.7977	0.8155	0.803	0.8174	0.804	0.7835	0.7701	0.7888	0.7763	0.7886	0.7783	0.7888	0.7743	0.7526	0.7368	0.7723	0.7581	0.7846	0.77	0.7895	0.7758	0.7903	0.7774	0.7817	0.7677	0.7845	0.7718	0.7742	0.7601	0.7755	0.7623	0.7791	0.7729	0.7595	0.7523	0.6853	0.693	0.7038	0.6894	0.7275	0.72
20	4	0.75	0.7518	0.803	0.7939	0.807	0.7933	0.8063	0.792	0.7726	0.7585	0.7801	0.7666	0.7808	0.7688	0.7774	0.7622	0.7427	0.7266	0.7591	0.7443	0.7741	0.7589	0.7805	0.7659	0.7825	0.7687	0.7677	0.7529	0.7722	0.7586	0.7622	0.7474	0.7635	0.7493	0.7785	0.7698	0.7548	0.7453	0.6939	0.6967	0.6903	0.6752	0.7273	0.7177
20	5	0.7591	0.7555	0.7953	0.7844	0.7964	0.7819	0.7971	0.7821	0.7617	0.747	0.7701	0.756	0.7736	0.7608	0.7644	0.7488	0.7358	0.7195	0.7463	0.7311	0.761	0.7454	0.7674	0.7523	0.77	0.7557	0.7545	0.7392	0.762	0.7476	0.7482	0.733	0.7522	0.7374	0.773	0.7626	0.7496	0.7388	0.7003	0.7	0.6795	0.6642	0.7231	0.7122
20	6	0.7589	0.7528	0.7883	0.7764	0.7864	0.7714	0.7868	0.7714	0.7473	0.7322	0.7579	0.7433	0.7646	0.7511	0.7525	0.7367	0.7254	0.709	0.7376	0.7221	0.7496	0.7337	0.7582	0.7429	0.7588	0.7441	0.7421	0.7266	0.7497	0.7348	0.738	0.7225	0.7391	0.724	0.766	0.7546	0.7444	0.7328	0.7019	0.6992	0.6674	0.6518	0.7125	0.7007
20	7	0.7562	0.7483	0.7812	0.7687	0.7741	0.7589	0.7724	0.7568	0.7369	0.7216	0.7478	0.7329	0.7538	0.7398	0.7453	0.7294	0.7157	0.6992	0.7267	0.7111	0.7386	0.7226	0.7454	0.7298	0.7491	0.734	0.7334	0.7178	0.7391	0.7239	0.7267	0.7111	0.7301	0.7148	0.758	0.7459	0.737	0.7248	0.6991	0.6949	0.6585	0.6428	0.7044	0.6921
20	8	0.7517	0.7426	0.7721	0.759	0.7619	0.7464	0.7628	0.747	0.7276	0.7122	0.7369	0.7217	0.7434	0.7291	0.7344	0.7183	0.7049	0.6884	0.7175	0.7016	0.7273	0.7111	0.7375	0.7218	0.7392	0.724	0.7239	0.7081	0.73	0.7146	0.7195	0.7036	0.72	0.7046	0.7504	0.7377	0.727	0.7142	0.6964	0.6911	0.6482	0.6326	0.6948	0.682
21	1	0.377	0.6205	0.7012	0.7572					0.7933	0.7847	0.7925	0.7866	0.7763	0.7774	0.8049	0.7934	0.772	0.7567	0.7888	0.779	0.8038	0.7919	0.8047	0.795	0.8015	0.7939	0.7947	0.7853	0.7871	0.782	0.7903	0.7804	0.7826	0.7753	0.7335	0.7522	0.7397	0.745	0.6403	0.6707	0.7315	0.7193	0.7019	0.7115
21	2	0.6527	0.7049	0.7925	0.7929					0.7912	0.7791	0.7972	0.7864	0.7931	0.7849	0.7966	0.7831	0.761	0.7452	0.7833	0.7702	0.7948	0.7811	0.7985	0.786	0.8013	0.7899	0.7913	0.7784	0.7919	0.7808	0.782	0.7689	0.7839	0.7721	0.7774	0.7753	0.7643	0.7596	0.6779	0.6917	0.718	0.7041	0.7305	0.726
21	3	0.7363	0.7472	0.8068	0.8					0.7817	0.7682	0.7891	0.7763	0.7905	0.7799	0.786	0.7714	0.7516	0.7357	0.7709	0.7567	0.7817	0.767	0.7889	0.7751	0.791	0.7779	0.7798	0.7656	0.7858	0.7729	0.7714	0.7572	0.7745	0.761	0.7844	0.7774	0.7646	0.7565	0.6962	0.7024	0.7005	0.6859	0.7341	0.7259
21	4	0.7609	0.7608	0.8061	0.7966					0.7732	0.7589	0.7802	0.7665	0.784	0.7717	0.7762	0.761	0.7406	0.7244	0.7575	0.7426	0.7724	0.7571	0.7803	0.7657	0.7827	0.7687	0.7674	0.7524	0.7738	0.7599	0.7608	0.7459	0.7652	0.7509	0.7828	0.7734	0.7593	0.7493	0.7027	0.7042	0.6865	0.6713	0.7312	0.721
21	5	0.7689	0.7643	0.7977	0.7865					0.7603	0.7455	0.7706	0.7563	0.7751	0.762	0.761	0.7454	0.7327	0.7164	0.7457	0.7305	0.7603	0.7445	0.7666	0.7515	0.7717	0.7572	0.7541	0.7388	0.7637	0.7491	0.7478	0.7325	0.7513	0.7364	0.7767	0.7658	0.7538	0.7426	0.7091	0.7078	0.6776	0.6622	0.7267	0.7153
21	6	0.7658	0.7589	0.791	0.7787					0.7474	0.7321	0.7595	0.7447	0.7657	0.752	0.7505	0.7347	0.7238	0.7073	0.7348	0.7193	0.7473	0.7314	0.7553	0.7398	0.7596	0.7447	0.7419	0.7263	0.7502	0.7352	0.7378	0.7222	0.74	0.7247	0.7696	0.7578	0.7489	0.7371	0.7112	0.7075	0.6663	0.6507	0.7173	0.7052
21	7	0.764	0.7553	0.7845	0.7716					0.7372	0.7218	0.7479	0.7328	0.7576	0.7434	0.743	0.727	0.7132	0.6967	0.7253	0.7096	0.7381	0.722	0.745	0.7294	0.7503	0.7351	0.7319	0.7162	0.7402	0.7249	0.725	0.7093	0.7305	0.7151	0.7608	0.7484	0.7405	0.7279	0.7086	0.7035	0.6597	0.6439	0.7079	0.6952
21	8	0.7576	0.7479	0.7755	0.7622					0.7288	0.7133	0.7382	0.7229	0.7452	0.7307	0.7346	0.7184	0.7048	0.6882	0.7165	0.7006	0.7271	0.7108	0.7364	0.7206	0.7405	0.7252	0.724	0.7081	0.7308	0.7153	0.7168	0.7008	0.7211	0.7056	0.7545	0.7415	0.7296	0.7165	0.705	0.6989	0.648	0.6323	0.6995	0.6864
22	1	0.3832	0.6382	0.7104	0.7642					0.7949	0.7855	0.7927	0.786	0.7801	0.7799	0.8016	0.79	0.7692	0.754	0.7875	0.7772	0.8005	0.7884	0.8036	0.7935	0.8017	0.7936	0.792	0.7822	0.7871	0.7812	0.7868	0.7764	0.7814	0.7734	0.7433	0.7601	0.7487	0.752	0.6534	0.6813	0.7281	0.7157	0.7085	0.7169
22	2	0.6663	0.7154	0.7991	0.798					0.7897	0.7773	0.796	0.7849	0.7942	0.7854	0.7941	0.7804	0.7569	0.7411	0.7815	0.7683	0.7912	0.7774	0.7972	0.7844	0.8017	0.79	0.7889	0.7757	0.7909	0.7795	0.7803	0.767	0.7825	0.7704	0.7836	0.7803	0.7681	0.7627	0.6881	0.7002	0.7148	0.7007	0.7368	0.7315
22	3	0.7469	0.7557	0.8124	0.8049					0.7801	0.7664	0.7876	0.7746	0.7918	0.7809	0.783	0.7683	0.7476	0.7317	0.7691	0.7546	0.7786	0.7637	0.7878	0.7739	0.7909	0.7776	0.7782	0.7638	0.7855	0.7723	0.769	0.7546	0.7724	0.7587	0.7895	0.7821	0.7677	0.7591	0.7046	0.7094	0.6986	0.6838	0.739	0.7303
22	4	0.7687	0.7674	0.8099	0.8					0.7721	0.7576	0.7806	0.7666	0.7839	0.7713	0.7742	0.7589	0.7382	0.7221	0.756	0.741	0.7706	0.7552	0.778	0.7632	0.7826	0.7685	0.765	0.7499	0.7732	0.759	0.757	0.742	0.7644	0.7499	0.7884	0.7784	0.7622	0.7517	0.7134	0.7137	0.6843	0.6691	0.7364	0.7258
22	5	0.7764	0.7711	0.801	0.7896					0.7593	0.7443	0.7691	0.7546	0.776	0.7626	0.7598	0.7441	0.7296	0.7132	0.7436	0.7284	0.7575	0.7416	0.7666	0.7513	0.773	0.7583	0.7532	0.7378	0.7649	0.7502	0.7453	0.73	0.7507	0.7356	0.7791	0.7678	0.7569	0.7452	0.7187	0.7162	0.6742	0.6587	0.7304	0.7188
22	6	0.773	0.7652	0.7941	0.7816					0.7468	0.7315	0.7586	0.7436	0.7669	0.753	0.7498	0.7339	0.7209	0.7045	0.7328	0.7173	0.7455	0.7295	0.7536	0.738	0.7612	0.7461	0.7402	0.7247	0.7493	0.7341	0.7345	0.7189	0.7396	0.7242	0.774	0.7618	0.7509	0.7387	0.7203	0.7156	0.6643	0.6487	0.7223	0.7099
22	7	0.769	0.7598	0.7878	0.7747					0.7375	0.7219	0.7475	0.7322	0.7595	0.7452	0.7411	0.7249	0.7122	0.6956	0.7246	0.7089	0.7366	0.7205	0.7429	0.7271	0.7505	0.7352	0.7303	0.7145	0.7391	0.7237	0.7245	0.7086	0.7306	0.715	0.7653	0.7524	0.7432	0.7302	0.7181	0.7122	0.6583	0.6425	0.7122	0.6992
22	8	0.7632	0.753	0.7794	0.7657					0.7295	0.714	0.7385	0.7231	0.7478	0.7331	0.7322	0.7159	0.7046	0.688	0.715	0.6991	0.7248	0.7084	0.7375	0.7217	0.7395	0.7241	0.7234	0.7073	0.7302	0.7146	0.7161	0.7	0.7223	0.7066	0.7568	0.7435	0.734	0.7205	0.7145	0.7074	0.6479	0.6321	0.7017	0.6885
23	1	0.3839	0.6512	0.7188	0.7711					0.793	0.7833	0.7931	0.7859	0.7806	0.7798	0.799	0.787	0.7646	0.7492	0.7851	0.7744	0.7965	0.7842	0.8024	0.792	0.8012	0.7924	0.7892	0.779	0.7873	0.7808	0.7846	0.774	0.781	0.7727	0.7518	0.7655	0.7536	0.7558	0.6649	0.6906	0.7235	0.7108	0.7145	0.7217
23	2	0.6786	0.7248	0.804	0.8018					0.7896	0.777	0.7952	0.7838	0.7959	0.7868	0.7913	0.7775	0.7531	0.7373	0.7793	0.7659	0.7863	0.7723	0.7956	0.7826	0.7998	0.7878	0.7854	0.7722	0.7895	0.7779	0.7766	0.7631	0.7818	0.7694	0.7882	0.7843	0.7739	0.7677	0.6979	0.7081	0.7104	0.6961	0.7417	0.7357
23	3	0.7549	0.7618	0.8146	0.8065					0.7789	0.7652	0.7882	0.775	0.7928	0.7815	0.7794	0.7646	0.7438	0.7279	0.767	0.7524	0.7739	0.759	0.7859	0.7717	0.7924	0.779	0.7751	0.7606	0.7843	0.7709	0.7658	0.7513	0.7703	0.7565	0.7933	0.7853	0.7719	0.7627	0.7134	0.7169	0.6959	0.681	0.7436	0.7344
23	4	0.7769	0.7745	0.8125	0.8021					0.77	0.7554	0.7784	0.7643	0.7848	0.7721	0.7717	0.7563	0.735	0.7187	0.7534	0.7383	0.7667	0.7511	0.777	0.7621	0.784	0.7698	0.7637	0.7486	0.7736	0.7593	0.753	0.738	0.7602	0.7456	0.7912	0.7809	0.7669	0.7561	0.7226	0.7218	0.6816	0.6663	0.741	0.73
23	5	0.7832	0.7771	0.8024	0.7905					0.756	0.7409	0.7692	0.7545	0.7753	0.7618	0.7588	0.7431	0.7274	0.711	0.7414	0.726	0.7533	0.7374	0.7646	0.7493	0.7714	0.7565	0.752	0.7365	0.7632	0.7482	0.7415	0.7261	0.7494	0.7342	0.7821	0.7704	0.7589	0.747	0.7257	0.7222	0.6739	0.6583	0.735	0.7231
23	6	0.7779	0.7694	0.7953	0.7826					0.746	0.7305	0.7577	0.7427	0.7679	0.7538	0.7477	0.7318	0.7184	0.702	0.7295	0.7139	0.7425	0.7264	0.7517	0.736	0.7605	0.7452	0.74	0.7243	0.7504	0.7351	0.7307	0.7151	0.7393	0.7238	0.7757	0.7631	0.7542	0.7415	0.7264	0.7211	0.6604	0.6448	0.7255	0.7127
23	7	0.7742	0.7644	0.7896	0.7762					0.7371	0.7215	0.747	0.7316	0.7609	0.7465	0.7387	0.7224	0.7091	0.6925	0.7221	0.7063	0.7315	0.7152	0.7425	0.7268	0.75	0.7345	0.7286	0.7126	0.739	0.7235	0.7224	0.7065	0.7287	0.713	0.7693	0.7562	0.7457	0.7323	0.724	0.7174	0.6565	0.6407	0.716	0.7028
23	8	0.7689	0.7581	0.7809	0.767					0.7299	0.7143	0.7387	0.7231	0.749	0.7341	0.7305	0.7142	0.7026	0.686	0.7145	0.6985	0.7237	0.7073	0.7366	0.7207	0.7401	0.7246	0.7225	0.7064	0.7301	0.7144	0.7147	0.6986	0.7207	0.705	0.7601	0.7465	0.738	0.7244	0.7208	0.713	0.6463	0.6305	0.7056	0.6921
24	1	0.3862	0.6642	0.7259	0.7767					0.792	0.7817	0.7919	0.784	0.783	0.7811	0.7972	0.785	0.7603	0.7449	0.7829	0.7719	0.792	0.7794	0.8003	0.7896	0.7994	0.7901	0.7872	0.7765	0.7871	0.7799	0.7818	0.7706	0.7812	0.7722	0.7571	0.7689	0.7586	0.7595	0.6742	0.698	0.7195	0.7066	0.7198	0.7255
24	2	0.6899	0.7337	0.8059	0.8032					0.7878	0.7751	0.7934	0.7817	0.7972	0.7877	0.7866	0.7726	0.7491	0.7333	0.7751	0.7616	0.7829	0.7688	0.7934	0.7803	0.7977	0.7855	0.7824	0.7689	0.7895	0.7776	0.7729	0.7592	0.7809	0.7684	0.7909	0.7862	0.7771	0.7703	0.7065	0.7153	0.7061	0.6916	0.7464	0.7398
24	3	0.7631	0.7684	0.8162	0.8076					0.7777	0.7637	0.7862	0.7729	0.7928	0.7811	0.7759	0.761	0.739	0.7231	0.7637	0.749	0.7706	0.7556	0.785	0.7707	0.7909	0.7773	0.771	0.7564	0.782	0.7684	0.762	0.7474	0.7683	0.7543	0.7963	0.7879	0.7757	0.7662	0.7225	0.7247	0.6931	0.6782	0.7454	0.7358
24	4	0.7819	0.7786	0.8135	0.8029					0.7674	0.7528	0.7772	0.763	0.7848	0.7718	0.7666	0.7511	0.7305	0.7143	0.752	0.7368	0.761	0.7454	0.7753	0.7603	0.7821	0.7677	0.7599	0.7447	0.7726	0.7581	0.7499	0.7348	0.7568	0.742	0.7928	0.7821	0.7692	0.7581	0.7296	0.7278	0.6792	0.664	0.7452	0.7339
24	5	0.7878	0.781	0.8044	0.7922					0.7536	0.7384	0.7669	0.7522	0.7755	0.7617	0.7551	0.7393	0.7242	0.7078	0.7387	0.7233	0.75	0.7342	0.7641	0.7486	0.7707	0.7558	0.7503	0.7347	0.7618	0.7467	0.7382	0.7228	0.7465	0.7312	0.7837	0.7717	0.762	0.7498	0.7323	0.7278	0.6705	0.6549	0.7391	0.7268
24	6	0.7831	0.774	0.7985	0.7855					0.745	0.7296	0.7562	0.741	0.7695	0.7553	0.7454	0.7293	0.7157	0.6992	0.7272	0.7115	0.7395	0.7235	0.7502	0.7346	0.7599	0.7445	0.7377	0.7219	0.7499	0.7345	0.7275	0.7118	0.7384	0.7229	0.7774	0.7646	0.756	0.7431	0.7317	0.7255	0.6595	0.6438	0.728	0.715
24	7	0.779	0.7688	0.79	0.7764					0.7364	0.7208	0.745	0.7296	0.7611	0.7465	0.7361	0.7199	0.7065	0.6898	0.7209	0.7051	0.7299	0.7136	0.7422	0.7263	0.7506	0.735	0.7284	0.7124	0.7388	0.7233	0.7212	0.7053	0.7286	0.713	0.7712	0.7578	0.7478	0.7342	0.7298	0.7223	0.6538	0.638	0.7174	0.704
24	8	0.773	0.7619	0.7833	0.7692					0.7283	0.7126	0.7381	0.7225	0.7497	0.7346	0.7284	0.712	0.7001	0.6834	0.7124	0.6964	0.7206	0.7041	0.736	0.72	0.74	0.7244	0.721	0.7049	0.7286	0.7129	0.7138	0.6977	0.7173	0.7014	0.7618	0.7481	0.7399	0.7261	0.7274	0.719	0.6445	0.6287	0.7085	0.6948
25	1	0.387	0.6764	0.7331	0.7818					0.7896	0.7791	0.7916	0.7833	0.7857	0.7828	0.7955	0.783	0.7568	0.7413	0.7814	0.7701	0.7886	0.7759	0.7964	0.7854	0.7988	0.7892	0.7839	0.7728	0.787	0.7791	0.779	0.7674	0.7789	0.7695	0.7644	0.7742	0.7635	0.7634	0.6836	0.7056	0.7152	0.7021	0.7235	0.7283
25	2	0.7007	0.7422	0.8088	0.8051					0.7846	0.7715	0.7911	0.7792	0.7976	0.7876	0.7851	0.771	0.7449	0.7291	0.7718	0.7581	0.7796	0.7655	0.7916	0.7783	0.7965	0.784	0.7796	0.766	0.7888	0.7766	0.7698	0.7561	0.7796	0.7667	0.7938	0.7882	0.7791	0.7718	0.7146	0.7219	0.7016	0.6869	0.7478	0.7408
25	3	0.7712	0.7747	0.8167	0.8077					0.7749	0.7608	0.7845	0.771	0.7928	0.7808	0.7738	0.7588	0.7359	0.72	0.7596	0.7448	0.7675	0.7524	0.7815	0.7671	0.7884	0.7746	0.7686	0.754	0.781	0.7672	0.7593	0.7445	0.7669	0.7528	0.7982	0.7893	0.7773	0.7673	0.729	0.7299	0.6892	0.6743	0.7489	0.739
25	4	0.7874	0.7832	0.8147	0.8039					0.7665	0.7517	0.7751	0.7608	0.7848	0.7716	0.7622	0.7467	0.7267	0.7105	0.7494	0.7342	0.7569	0.7412	0.7723	0.7572	0.7801	0.7655	0.7571	0.7418	0.769	0.7542	0.7461	0.7309	0.7542	0.7393	0.794	0.7829	0.7714	0.7599	0.7367	0.734	0.676	0.6607	0.7454	0.7338
25	5	0.7914	0.7838	0.8055	0.7931					0.7516	0.7363	0.7658	0.7509	0.7764	0.7625	0.751	0.7352	0.7186	0.7022	0.7365	0.721	0.7448	0.729	0.7627	0.7472	0.7696	0.7545	0.7463	0.7307	0.7592	0.744	0.7357	0.7202	0.7435	0.7282	0.7865	0.7742	0.765	0.7525	0.7365	0.7313	0.6674	0.6517	0.7419	0.7294
25	6	0.7876	0.7781	0.8003	0.7871					0.7435	0.728	0.7543	0.7391	0.7704	0.756	0.7434	0.7273	0.7129	0.6964	0.7251	0.7093	0.7358	0.7196	0.7482	0.7325	0.7589	0.7435	0.7357	0.7199	0.7475	0.7321	0.7245	0.7086	0.7361	0.7206	0.7793	0.7662	0.7592	0.746	0.7368	0.73	0.6579	0.6421	0.7316	0.7184
25	7	0.7818	0.7711	0.7909	0.777					0.7345	0.7188	0.7445	0.729	0.7607	0.746	0.7342	0.7179	0.7048	0.6882	0.7186	0.7027	0.7279	0.7115	0.7397	0.7238	0.7491	0.7335	0.7268	0.7108	0.7386	0.723	0.7191	0.7032	0.7261	0.7104	0.7722	0.7586	0.7498	0.736	0.7357	0.7277	0.6538	0.6379	0.7202	0.7067
25	8	0.7762	0.7647	0.7838	0.7695					0.7266	0.7107	0.7367	0.721	0.7513	0.7361	0.7255	0.7092	0.6975	0.6808	0.711	0.6949	0.7198	0.7033	0.7349	0.7188	0.7399	0.7242	0.7207	0.7046	0.7294	0.7136	0.7125	0.6964	0.7158	0.7	0.7634	0.7495	0.7424	0.7284	0.7314	0.7226	0.643	0.6271	0.7113	0.6975
26	1	0.3862	0.6868	0.7372	0.785																															0.7692	0.7777			0.6925	0.7124			0.7261	0.7299
26	2	0.7116	0.7496	0.8097	0.8056																															0.7961	0.7898			0.723	0.729			0.7495	0.7419
26	3	0.7782	0.7804	0.8174	0.808																															0.8004	0.7909			0.7349	0.735			0.7501	0.7398
26	4	0.7925	0.7876	0.8137	0.8026																															0.7924	0.7808			0.7415	0.738			0.7454	0.7336
26	5	0.7947	0.7867	0.8071	0.7944																															0.7869	0.7744			0.7418	0.736			0.7422	0.7295
26	6	0.791	0.781	0.8013	0.7878																															0.7796	0.7664			0.7414	0.734			0.735	0.7217
26	7	0.7875	0.7764	0.7927	0.7787																															0.7729	0.7591			0.7393	0.7309			0.7231	0.7094
26	8	0.7808	0.769	0.7837	0.7693																															0.7636	0.7495			0.7366	0.7275			0.7128	0.6988
27	1	0.3847	0.6965	0.7426	0.7882																															0.7735	0.7806			0.6998	0.7179			0.729	0.732
27	2	0.7224	0.7582	0.8113	0.8065																															0.7986	0.7918			0.7298	0.7347			0.751	0.743
27	3	0.7839	0.785	0.8171	0.8075																															0.8009	0.7911			0.7417	0.7407			0.7509	0.7404
27	4	0.7973	0.7917	0.8138	0.8024																															0.795	0.7832			0.7464	0.7422			0.7463	0.7343
27	5	0.7977	0.7891	0.8076	0.7947																															0.7873	0.7746			0.7476	0.741			0.7417	0.7287
27	6	0.7925	0.7823	0.8014	0.7877																															0.7811	0.7677			0.7453	0.7374			0.7353	0.7218
27	7	0.7894	0.7781	0.7943	0.7801																															0.7732	0.7593			0.7432	0.7343			0.7261	0.7121
27	8	0.7841	0.772	0.7859	0.7713																															0.7642	0.75			0.742	0.7323			0.7151	0.7009
28	1	0.3839	0.7064	0.7452	0.7909																															0.7772	0.783			0.7067	0.7234			0.7322	0.7345
28	2	0.731	0.7645	0.8124	0.8069																															0.8	0.7928			0.7364	0.7401			0.7523	0.744
28	3	0.7872	0.7874	0.8173	0.8075																															0.8023	0.7921			0.7467	0.745			0.7512	0.7405
28	4	0.8017	0.7954	0.8141	0.8024																															0.7954	0.7834			0.753	0.748			0.7469	0.7346
28	5	0.8016	0.7927	0.8077	0.7946																															0.7885	0.7755			0.7519	0.7449			0.7431	0.7298
28	6	0.7957	0.7851	0.8011	0.7873																															0.7804	0.7668			0.7492	0.7408			0.7355	0.7218
28	7	0.7912	0.7796	0.7947	0.7803																															0.7743	0.7603			0.7481	0.7387			0.7265	0.7124
28	8	0.7867	0.7743	0.7868	0.7721																															0.7656	0.7512			0.7455	0.7355			0.7164	0.7021
29	1	0.3849	0.7186	0.7483	0.7935																															0.7789	0.7835			0.7155	0.7304			0.7347	0.7361
29	2	0.7362	0.7684	0.8129	0.8067																															0.8011	0.7935			0.741	0.7437			0.7526	0.744
29	3	0.7908	0.7902	0.8173	0.8072																															0.8032	0.7927			0.7527	0.7501			0.7517	0.7406
29	4	0.8041	0.7972	0.814	0.802																															0.7967	0.7845			0.757	0.7514			0.7472	0.7348
29	5	0.8058	0.7965	0.8077	0.7944																															0.7887	0.7755			0.7576	0.7501			0.7436	0.7302
29	6	0.8002	0.7894	0.8004	0.7864																															0.7814	0.7677			0.7538	0.745			0.735	0.7211
29	7	0.7933	0.7814	0.795	0.7806																															0.7738	0.7595			0.7513	0.7416			0.7266	0.7124
29	8	0.789	0.7765	0.7873	0.7725																															0.7674	0.7528			0.7488	0.7384			0.7163	0.7019
30	1	0.3835	0.7294	0.7506	0.7945																															0.7808	0.7843			0.7238	0.737			0.7347	0.7356
30	2	0.7407	0.7719	0.8137	0.8069																															0.8014	0.7935			0.7472	0.7489			0.7539	0.7449
30	3	0.7941	0.7926	0.8169	0.8064																															0.8038	0.793			0.7565	0.7533			0.752	0.7407
30	4	0.8065	0.7991	0.8125	0.8003																															0.7969	0.7846			0.7608	0.7547			0.7475	0.7348
30	5	0.8069	0.7973	0.8073	0.7938																															0.7889	0.7756			0.7605	0.7524			0.7427	0.7291
30	6	0.8024	0.7913	0.7999	0.7858																															0.7829	0.769			0.7571	0.7479			0.734	0.72
30	7	0.7955	0.7834	0.7958	0.7812																															0.7747	0.7603			0.7538	0.7438			0.7254	0.7111
30	8	0.7892	0.7764	0.7864	0.7715																															0.7668	0.7521			0.7529	0.7421			0.7154	0.7009

## Sheet: Bali Base
Table S2. Global alignment, Test set: Bali Base
Gap	Gap	PAM30		PAM60		PAM120		PAM250		Blosum45		Blosum50		Blosum62		Gonnet250		Gonnet_p		Optima		VTML250		MIQS		PFASUM50		PFASUM100		Crooks		CCF53		MOLLI60		Johnson		Prlic		Blake		Benner		Miyazawa
open	extension	Accur.	Confid.	Accur.	Confid.	Accur.	Confid.	Accur.	Confid.	Accur.	Confid.	Accur.	Confid.	Accur.	Confid.	Accur.	Confid.	Accur.	Confid.	Accur.	Confid.	Accur.	Confid.	Accur.	Confid.	Accur.	Confid.	Accur.	Confid.	Accur.	Confid.	Accur.	Confid.	Accur.	Confid.	Accur.	Confid.	Accur.	Confid.	Accur.	Confid.	Accur.	Confid.	Accur.	Confid.
3	1	0.3052	0.4317	0.3674	0.458	0.4488	0.5005	0.5002	0.5337	0.4874	0.5317	0.47	0.5217	0.4352	0.4985	0.545	0.5717	0.6216	0.6154	0.5095	0.5487	0.5487	0.5731	0.5203	0.5539	0.4953	0.5393	0.5024	0.5434	0.464	0.5179	0.4985	0.54	0.4812	0.5265	0.4041	0.4827	0.4382	0.4996	0.4203	0.4877	0.4851	0.5081	0.4235	0.4752
3	2	0.3451	0.4456	0.4048	0.4733	0.4802	0.5135	0.5276	0.5467	0.5204	0.5472	0.4979	0.5323	0.4675	0.5132	0.5646	0.5785	0.612	0.6047	0.5354	0.5571	0.5661	0.578	0.5422	0.5624	0.5191	0.547	0.5312	0.5549	0.501	0.5353	0.5304	0.5538	0.5128	0.5403	0.4386	0.4977	0.4584	0.5045	0.4367	0.4935	0.5075	0.5196	0.4372	0.4782
3	3	0.366	0.4509	0.4273	0.4817	0.494	0.5183	0.5328	0.5463	0.5278	0.5463	0.5095	0.5342	0.4849	0.5202	0.5651	0.5731	0.6056	0.5978	0.5428	0.5574	0.5659	0.5723	0.5486	0.5616	0.5285	0.5484	0.5387	0.5543	0.5123	0.5363	0.5387	0.5539	0.5222	0.5411	0.4548	0.5031	0.4672	0.5052	0.4469	0.4965	0.5051	0.5124	0.4421	0.4777
4	1	0.3209	0.4407	0.3878	0.4715	0.4816	0.5234	0.5342	0.5596	0.5276	0.5612	0.5027	0.5453	0.4667	0.5223	0.5766	0.5946	0.6308	0.6229	0.5482	0.5767	0.5802	0.5967	0.5522	0.5782	0.5267	0.5613	0.5367	0.5674	0.5012	0.5454	0.539	0.5694	0.5144	0.5512	0.4297	0.4998	0.4655	0.5172	0.4384	0.5001	0.519	0.533	0.4407	0.4846
4	2	0.3634	0.4545	0.4305	0.4894	0.514	0.5372	0.558	0.5691	0.5567	0.5738	0.534	0.5586	0.4973	0.5356	0.596	0.6022	0.6233	0.6143	0.5736	0.5866	0.5985	0.603	0.5736	0.5858	0.5517	0.5713	0.5667	0.5805	0.5396	0.5641	0.5677	0.5809	0.5461	0.5646	0.4689	0.5186	0.4887	0.5264	0.4567	0.5074	0.5398	0.5443	0.4574	0.4897
4	3	0.3922	0.4661	0.4579	0.5025	0.5302	0.5449	0.5636	0.5696	0.5639	0.5738	0.5473	0.5633	0.5159	0.5425	0.5967	0.5977	0.6127	0.6033	0.5797	0.5859	0.5986	0.5984	0.5793	0.585	0.5616	0.574	0.5725	0.5792	0.5516	0.567	0.5771	0.5831	0.5589	0.569	0.4821	0.521	0.5012	0.5304	0.4689	0.5118	0.5376	0.538	0.4652	0.4913
4	4	0.4132	0.4755	0.468	0.5041	0.5356	0.5458	0.5611	0.5636	0.5648	0.5698	0.5485	0.5596	0.5206	0.5414	0.5902	0.589	0.6038	0.5939	0.5762	0.5793	0.5898	0.5874	0.5773	0.5798	0.5597	0.5677	0.5727	0.5759	0.5546	0.565	0.5735	0.5758	0.5599	0.5657	0.4905	0.5222	0.5074	0.5314	0.4749	0.5124	0.5284	0.527	0.4704	0.4926
5	1	0.3374	0.4525	0.4103	0.4873	0.5119	0.5461	0.5602	0.5786	0.5572	0.5824	0.5332	0.5671	0.4959	0.5432	0.6016	0.6132	0.6358	0.6263	0.5803	0.6001	0.6048	0.6148	0.5804	0.599	0.5561	0.5827	0.5691	0.5911	0.533	0.5679	0.5697	0.591	0.5433	0.572	0.4567	0.5183	0.491	0.5363	0.4552	0.5113	0.546	0.5525	0.4591	0.4971
5	2	0.3826	0.4674	0.457	0.5069	0.5444	0.5603	0.5773	0.5832	0.583	0.5938	0.5631	0.5799	0.5305	0.5598	0.6185	0.6198	0.629	0.6188	0.6023	0.6083	0.6183	0.6181	0.5977	0.604	0.5799	0.5923	0.5916	0.5991	0.5697	0.5861	0.5966	0.6028	0.5761	0.5875	0.4919	0.5332	0.517	0.5473	0.4752	0.5199	0.5613	0.5603	0.482	0.5079
5	3	0.4132	0.4782	0.4828	0.5186	0.5566	0.5646	0.5859	0.5868	0.5921	0.5955	0.5751	0.5844	0.5462	0.5656	0.617	0.6136	0.6186	0.6077	0.6026	0.6027	0.6152	0.611	0.6005	0.6009	0.5881	0.594	0.5981	0.5988	0.5804	0.589	0.6024	0.6024	0.5846	0.5885	0.5098	0.5402	0.5308	0.5532	0.4885	0.5256	0.56	0.5561	0.488	0.507
5	4	0.4367	0.4897	0.4937	0.5212	0.561	0.565	0.5836	0.5819	0.5883	0.588	0.5797	0.5843	0.5519	0.5649	0.6092	0.6043	0.6093	0.5982	0.6003	0.5975	0.6109	0.6049	0.6	0.5979	0.5872	0.5892	0.5942	0.5919	0.5829	0.5865	0.5976	0.5949	0.5855	0.5859	0.5185	0.5422	0.5348	0.5521	0.497	0.5285	0.5504	0.5451	0.4945	0.5093
5	5	0.4493	0.4938	0.4993	0.5216	0.5576	0.5594	0.5755	0.5723	0.5829	0.5811	0.5728	0.5746	0.5524	0.5619	0.6038	0.5979	0.6032	0.592	0.5942	0.5904	0.6012	0.5942	0.5939	0.5906	0.5808	0.5807	0.59	0.5866	0.578	0.579	0.5874	0.5832	0.5782	0.577	0.5201	0.5397	0.5352	0.5492	0.4993	0.5272	0.5382	0.5323	0.4919	0.5046
6	1	0.3521	0.4649	0.4332	0.5039	0.5325	0.5603	0.5772	0.591	0.5794	0.5982	0.5586	0.5859	0.5195	0.5602	0.624	0.6312	0.6415	0.6307	0.6019	0.6154	0.6213	0.6273	0.5995	0.6129	0.5796	0.6	0.5927	0.6078	0.5607	0.5882	0.5948	0.6097	0.5733	0.5951	0.4796	0.5341	0.5145	0.5537	0.4742	0.5256	0.5655	0.5678	0.4825	0.5149
6	2	0.4	0.4791	0.4804	0.5224	0.5686	0.5791	0.596	0.5986	0.6044	0.6091	0.5848	0.5961	0.5528	0.5757	0.6342	0.6318	0.6323	0.621	0.6199	0.6213	0.6305	0.627	0.6164	0.6183	0.6005	0.6082	0.614	0.6159	0.5926	0.6026	0.6171	0.6183	0.6002	0.6055	0.5146	0.5496	0.541	0.5654	0.4932	0.533	0.5759	0.5716	0.5037	0.524
6	3	0.4339	0.4916	0.5069	0.5354	0.5775	0.5805	0.5987	0.5964	0.6089	0.6078	0.5982	0.6022	0.5708	0.5838	0.6293	0.6234	0.6215	0.6097	0.617	0.6134	0.6293	0.6224	0.6178	0.6145	0.6075	0.6087	0.6139	0.6107	0.6033	0.6059	0.6159	0.6124	0.6042	0.6039	0.534	0.5579	0.5532	0.5701	0.5072	0.5393	0.5749	0.5682	0.5111	0.5248
6	4	0.4582	0.504	0.5205	0.541	0.5793	0.5787	0.593	0.5886	0.6021	0.5984	0.5957	0.5957	0.5748	0.5827	0.6213	0.6139	0.6144	0.6024	0.6124	0.6068	0.6228	0.6144	0.6124	0.6075	0.6054	0.6036	0.6113	0.6059	0.6036	0.6026	0.6113	0.6051	0.5992	0.5959	0.5441	0.5614	0.5591	0.5714	0.5162	0.5434	0.5668	0.559	0.515	0.5246
6	5	0.4713	0.5084	0.5254	0.5408	0.5773	0.5749	0.5895	0.584	0.5983	0.5932	0.5921	0.5899	0.5749	0.5789	0.6155	0.6073	0.6086	0.5965	0.6064	0.5995	0.6117	0.603	0.6081	0.6019	0.599	0.5952	0.6043	0.5976	0.597	0.5938	0.6046	0.5974	0.5944	0.5896	0.5477	0.561	0.5594	0.5682	0.5195	0.5428	0.5551	0.547	0.5129	0.5201
6	6	0.4784	0.51	0.5259	0.5379	0.5724	0.5689	0.5807	0.5745	0.5913	0.5853	0.5875	0.5842	0.574	0.5761	0.6055	0.5969	0.5992	0.5871	0.5987	0.5914	0.6021	0.5927	0.6026	0.5957	0.5923	0.5877	0.5951	0.5879	0.5923	0.5879	0.5948	0.5872	0.5902	0.5845	0.5474	0.5573	0.5595	0.5663	0.5218	0.5421	0.5422	0.534	0.5107	0.5164
7	1	0.3648	0.4742	0.4535	0.5185	0.5512	0.5738	0.5892	0.5993	0.6026	0.6166	0.5798	0.6014	0.5431	0.5778	0.6346	0.638	0.647	0.6353	0.6208	0.6292	0.6352	0.637	0.6151	0.6244	0.5982	0.614	0.612	0.6222	0.5825	0.6046	0.6129	0.622	0.5951	0.6117	0.5001	0.5485	0.5375	0.5714	0.4914	0.5387	0.5744	0.5734	0.4987	0.527
7	2	0.4174	0.4911	0.5003	0.5368	0.5872	0.5934	0.607	0.6071	0.6208	0.6217	0.6039	0.6103	0.5755	0.5917	0.6439	0.6389	0.6374	0.6251	0.6337	0.6315	0.6424	0.6365	0.6296	0.628	0.6169	0.6205	0.631	0.6291	0.6096	0.6149	0.6313	0.629	0.6141	0.6157	0.5358	0.5639	0.5593	0.578	0.5105	0.5459	0.5812	0.5748	0.5215	0.5377
7	3	0.4553	0.5063	0.5299	0.5524	0.5939	0.5935	0.6067	0.6022	0.6195	0.6152	0.6101	0.6104	0.5906	0.5988	0.6369	0.6291	0.6277	0.6151	0.628	0.6218	0.6366	0.6281	0.6308	0.6253	0.6194	0.6176	0.6246	0.6188	0.6181	0.6169	0.6261	0.62	0.6168	0.6137	0.5569	0.5748	0.5732	0.5852	0.5229	0.5507	0.5823	0.5738	0.5275	0.5376
7	4	0.4782	0.5165	0.5416	0.5562	0.5933	0.5897	0.6021	0.5959	0.6162	0.6099	0.6089	0.6058	0.5941	0.5975	0.629	0.62	0.6202	0.6076	0.6268	0.6188	0.628	0.6185	0.6227	0.6158	0.6166	0.6116	0.6197	0.6121	0.6128	0.6085	0.6229	0.6146	0.6125	0.6064	0.5655	0.5774	0.5755	0.5832	0.5313	0.5543	0.5764	0.5672	0.531	0.5372
7	5	0.4915	0.5215	0.546	0.5557	0.5916	0.5864	0.5981	0.5908	0.6119	0.6044	0.6041	0.5992	0.5923	0.5923	0.6222	0.6126	0.6119	0.5992	0.6194	0.6104	0.6202	0.61	0.6162	0.6082	0.6145	0.6082	0.6146	0.6057	0.6073	0.6012	0.6139	0.6047	0.6067	0.5992	0.5693	0.5773	0.5793	0.5837	0.5346	0.5542	0.5638	0.5541	0.5298	0.5335
7	6	0.4989	0.524	0.5481	0.5548	0.5855	0.5796	0.591	0.583	0.6034	0.5954	0.599	0.593	0.5917	0.5898	0.6112	0.6011	0.6026	0.5899	0.6105	0.601	0.6098	0.5992	0.6108	0.6022	0.6064	0.5993	0.6071	0.5977	0.6041	0.5972	0.6055	0.596	0.6024	0.5944	0.5675	0.5727	0.5783	0.5811	0.5374	0.554	0.554	0.544	0.527	0.5291
7	7	0.5024	0.5241	0.5481	0.5531	0.5791	0.5726	0.5816	0.5733	0.5951	0.5868	0.5925	0.5861	0.589	0.586	0.6016	0.5912	0.5951	0.5823	0.5989	0.5891	0.6002	0.5895	0.6028	0.5936	0.5983	0.5909	0.5988	0.5892	0.5971	0.5897	0.5966	0.5867	0.5954	0.5869	0.5674	0.5707	0.5724	0.5739	0.5377	0.5521	0.5395	0.5297	0.5215	0.5226
8	1	0.3787	0.4861	0.4695	0.5297	0.5675	0.5858	0.6017	0.6088	0.6174	0.6266	0.5974	0.6135	0.5638	0.5932	0.6434	0.6438	0.6475	0.6352	0.6329	0.6376	0.6425	0.6419	0.6282	0.634	0.613	0.6245	0.6277	0.6342	0.6011	0.6182	0.6244	0.6301	0.6109	0.6229	0.5193	0.5626	0.5563	0.5851	0.5039	0.5472	0.5834	0.58	0.5125	0.5374
8	2	0.4358	0.5039	0.5196	0.5507	0.5975	0.6007	0.616	0.6138	0.6311	0.6291	0.6165	0.6192	0.5931	0.6053	0.6509	0.644	0.6375	0.6247	0.6425	0.6376	0.6496	0.6421	0.6379	0.6341	0.6296	0.6296	0.6423	0.6381	0.6225	0.6243	0.6363	0.6318	0.6248	0.6235	0.5563	0.5787	0.5762	0.5905	0.525	0.5568	0.5883	0.5804	0.5341	0.5465
8	3	0.4734	0.5182	0.5519	0.5697	0.6044	0.6011	0.6164	0.61	0.6275	0.6214	0.6207	0.6178	0.6066	0.611	0.6434	0.6342	0.6312	0.618	0.64	0.6319	0.6396	0.6304	0.6367	0.6296	0.6304	0.6259	0.6356	0.6279	0.6268	0.6229	0.6345	0.6262	0.6247	0.6191	0.5746	0.5881	0.5854	0.5936	0.5367	0.5608	0.5847	0.5754	0.5439	0.5505
8	4	0.4969	0.5296	0.5594	0.5692	0.6048	0.599	0.6102	0.6023	0.6251	0.617	0.6194	0.6138	0.608	0.608	0.6358	0.6255	0.6228	0.6096	0.6343	0.6245	0.632	0.6215	0.6324	0.6237	0.6253	0.6184	0.6281	0.6187	0.6214	0.6147	0.6304	0.6207	0.6191	0.6113	0.5824	0.5904	0.5911	0.595	0.5454	0.5651	0.5808	0.5706	0.546	0.5489
8	5	0.5132	0.5375	0.5666	0.5722	0.5994	0.5923	0.6031	0.5944	0.6193	0.6104	0.6134	0.6063	0.6068	0.604	0.6266	0.6159	0.6129	0.5996	0.6253	0.6148	0.6254	0.6143	0.6253	0.6156	0.6232	0.6151	0.6212	0.611	0.6188	0.6111	0.6201	0.6096	0.6151	0.6062	0.5847	0.5889	0.5907	0.5921	0.5482	0.5639	0.5703	0.5597	0.5451	0.5458
8	6	0.5192	0.5385	0.5672	0.57	0.5923	0.5849	0.5951	0.586	0.6105	0.6009	0.6079	0.6	0.6029	0.5985	0.6169	0.6055	0.6057	0.5922	0.6144	0.6034	0.6154	0.6038	0.6192	0.6091	0.6162	0.6076	0.6148	0.6043	0.6143	0.6056	0.6093	0.5985	0.6121	0.6024	0.585	0.5866	0.5898	0.5894	0.55	0.5629	0.559	0.5481	0.5408	0.5401
8	7	0.5225	0.5384	0.5668	0.5678	0.5855	0.5772	0.5889	0.5793	0.6042	0.5941	0.6059	0.5973	0.599	0.5936	0.6097	0.5981	0.5982	0.5849	0.6095	0.5982	0.6061	0.5944	0.6114	0.6011	0.6083	0.5992	0.6065	0.5957	0.6055	0.5964	0.6042	0.593	0.6034	0.5935	0.5837	0.5836	0.5868	0.5854	0.5537	0.5643	0.5496	0.5387	0.536	0.5345
8	8	0.5247	0.5378	0.5642	0.5638	0.5786	0.5703	0.5783	0.5687	0.5942	0.5839	0.5961	0.5874	0.5938	0.5881	0.6017	0.5901	0.5888	0.5756	0.601	0.5898	0.597	0.5852	0.6038	0.5932	0.6005	0.5912	0.5984	0.5874	0.5998	0.5903	0.5948	0.5836	0.5939	0.5838	0.5796	0.5783	0.5812	0.5791	0.5537	0.5629	0.5365	0.5258	0.5285	0.5264
9	1	0.3911	0.4983	0.4835	0.5386	0.5796	0.5942	0.6095	0.6146	0.6264	0.6325	0.6102	0.6221	0.5793	0.604	0.6506	0.6488	0.6472	0.6345	0.6384	0.6406	0.6479	0.6453	0.6345	0.6373	0.6264	0.634	0.6391	0.6426	0.6118	0.6247	0.6369	0.6394	0.6211	0.6298	0.5368	0.5747	0.5756	0.5995	0.5175	0.558	0.5865	0.5811	0.5238	0.5456
9	2	0.4526	0.5154	0.537	0.5638	0.6073	0.6077	0.625	0.6209	0.6388	0.635	0.6287	0.6285	0.6045	0.6126	0.6567	0.6482	0.6384	0.6251	0.6501	0.6433	0.6519	0.6432	0.647	0.6417	0.637	0.6345	0.6453	0.6393	0.6335	0.6325	0.6435	0.637	0.6328	0.629	0.5742	0.5927	0.592	0.6027	0.5384	0.5661	0.5912	0.5822	0.5441	0.554
9	3	0.4927	0.5326	0.5667	0.5799	0.6144	0.6092	0.6215	0.6137	0.6336	0.626	0.6292	0.6241	0.62	0.6212	0.6481	0.638	0.6295	0.6161	0.6469	0.6374	0.6447	0.6343	0.6421	0.6337	0.6387	0.6321	0.6423	0.6332	0.6326	0.6265	0.6426	0.6331	0.6317	0.6244	0.5908	0.6004	0.5989	0.604	0.55	0.5704	0.5859	0.5759	0.5529	0.5569
9	4	0.5165	0.5439	0.5763	0.5822	0.6109	0.6035	0.6147	0.6056	0.6279	0.6188	0.6245	0.6174	0.6184	0.6156	0.6409	0.6296	0.621	0.6075	0.6383	0.6275	0.6336	0.6222	0.6365	0.6268	0.6325	0.6241	0.6343	0.624	0.6308	0.623	0.635	0.6242	0.627	0.6179	0.5986	0.6028	0.6031	0.6038	0.5598	0.5756	0.5782	0.5674	0.5576	0.558
9	5	0.5304	0.5496	0.5796	0.5815	0.6048	0.5967	0.6084	0.5987	0.6247	0.6147	0.6218	0.6133	0.6161	0.6113	0.631	0.6191	0.6148	0.601	0.6273	0.6158	0.6262	0.6141	0.6318	0.6214	0.6281	0.6189	0.6248	0.6138	0.6257	0.6166	0.6241	0.6127	0.6207	0.6108	0.601	0.602	0.6044	0.603	0.5607	0.573	0.5712	0.5599	0.5562	0.5547
9	6	0.535	0.5498	0.5807	0.58	0.5988	0.5899	0.5967	0.5866	0.6142	0.6035	0.6158	0.6066	0.6128	0.6064	0.6207	0.6085	0.6085	0.5947	0.6186	0.6067	0.618	0.6055	0.6223	0.6115	0.6222	0.6124	0.6167	0.6053	0.616	0.6062	0.616	0.6043	0.6146	0.6041	0.5982	0.597	0.6026	0.5998	0.5662	0.5755	0.5641	0.5524	0.5492	0.5466
9	7	0.539	0.5503	0.5782	0.576	0.5934	0.5839	0.5911	0.5808	0.609	0.5982	0.6092	0.5994	0.608	0.6009	0.615	0.6027	0.5983	0.5848	0.614	0.6018	0.6118	0.5992	0.6154	0.6041	0.6144	0.6041	0.6101	0.5985	0.6121	0.6017	0.6076	0.5957	0.6088	0.5979	0.5959	0.5928	0.5999	0.5961	0.5679	0.5749	0.5539	0.5423	0.5446	0.5412
9	8	0.5412	0.5501	0.5723	0.5691	0.5851	0.5754	0.5864	0.5758	0.6026	0.5916	0.6026	0.5926	0.6042	0.5965	0.6074	0.595	0.5894	0.576	0.6083	0.596	0.6027	0.59	0.6075	0.5962	0.6057	0.595	0.6037	0.5918	0.6051	0.5944	0.6024	0.5904	0.5992	0.5882	0.5916	0.5878	0.5979	0.5932	0.5668	0.5726	0.545	0.5335	0.5396	0.5357
10	1	0.4031	0.5076	0.4961	0.5483	0.5881	0.5994	0.6162	0.619	0.6345	0.6383	0.6187	0.6275	0.5932	0.6134	0.6577	0.654	0.6459	0.6329	0.6445	0.644	0.6514	0.6467	0.6415	0.6424	0.6365	0.6415	0.6432	0.6441	0.6218	0.6317	0.6402	0.6404	0.6278	0.6333	0.5498	0.5832	0.5895	0.6102	0.5331	0.5698	0.5917	0.5848	0.5312	0.5506
10	2	0.4679	0.5262	0.5523	0.5741	0.6141	0.6124	0.6284	0.6227	0.6412	0.6357	0.6352	0.6328	0.6165	0.6217	0.6597	0.6502	0.6347	0.6211	0.6531	0.6451	0.6528	0.6431	0.6502	0.6433	0.6446	0.6403	0.6518	0.6442	0.641	0.6378	0.6496	0.6418	0.6399	0.6345	0.5894	0.6035	0.6027	0.6107	0.5538	0.5774	0.594	0.5841	0.5559	0.5632
10	3	0.5075	0.5421	0.5786	0.5876	0.6181	0.6118	0.6256	0.617	0.6375	0.6288	0.6333	0.6268	0.6287	0.6271	0.6522	0.6408	0.6282	0.6146	0.6496	0.6391	0.6453	0.634	0.6459	0.6366	0.645	0.637	0.6452	0.635	0.6386	0.6312	0.647	0.6365	0.6394	0.6306	0.6027	0.6092	0.6108	0.6127	0.5638	0.5805	0.5867	0.5759	0.5612	0.5629
10	4	0.5345	0.5576	0.5896	0.5922	0.6161	0.6078	0.6158	0.606	0.6325	0.6223	0.6289	0.6205	0.6278	0.6229	0.6411	0.6289	0.6188	0.6051	0.6398	0.6281	0.6348	0.6228	0.6394	0.6288	0.6379	0.6286	0.6402	0.6289	0.6369	0.6276	0.639	0.6274	0.6329	0.6226	0.6117	0.6128	0.613	0.6117	0.5716	0.584	0.5802	0.5689	0.5659	0.5644
10	5	0.5441	0.5592	0.5949	0.5941	0.6089	0.5997	0.6107	0.6003	0.6248	0.614	0.6228	0.6131	0.622	0.6155	0.6342	0.6214	0.6134	0.5995	0.6327	0.6204	0.6271	0.6145	0.6342	0.623	0.6312	0.6211	0.6293	0.6175	0.6282	0.6182	0.6255	0.6134	0.6259	0.6148	0.6128	0.611	0.6122	0.609	0.5753	0.5841	0.5754	0.5634	0.5637	0.5607
10	6	0.5509	0.5615	0.5924	0.5893	0.6035	0.5936	0.6018	0.591	0.6164	0.605	0.62	0.6096	0.6195	0.6115	0.6267	0.6139	0.6068	0.593	0.6218	0.6093	0.6202	0.6074	0.6273	0.6155	0.6249	0.6141	0.6212	0.609	0.6197	0.6092	0.6174	0.6051	0.6187	0.6074	0.6103	0.6066	0.61	0.6055	0.5783	0.5842	0.5688	0.5567	0.5595	0.5553
10	7	0.5557	0.5631	0.5899	0.5854	0.5992	0.5888	0.5969	0.5857	0.6106	0.599	0.6116	0.6008	0.6161	0.6075	0.6181	0.6052	0.6018	0.5878	0.616	0.6034	0.6139	0.6008	0.6189	0.6068	0.6183	0.6071	0.6134	0.601	0.6155	0.6043	0.6126	0.6001	0.6112	0.5996	0.6069	0.6018	0.6077	0.6022	0.5798	0.5842	0.5609	0.5489	0.5548	0.5499
10	8	0.5558	0.5608	0.5847	0.5795	0.5916	0.581	0.5911	0.5798	0.6062	0.5944	0.6035	0.5926	0.6091	0.6	0.6092	0.5962	0.5939	0.5801	0.6094	0.5968	0.6045	0.5913	0.6117	0.5995	0.6101	0.5986	0.6078	0.5952	0.6081	0.5967	0.6047	0.5921	0.6056	0.5937	0.603	0.5971	0.6062	0.5998	0.5787	0.5816	0.5507	0.5387	0.5498	0.5441
11	1	0.4141	0.5199	0.5058	0.5549	0.5958	0.6045	0.6234	0.6245	0.6409	0.642	0.6249	0.6316	0.6053	0.6228	0.6592	0.6541	0.6393	0.6263	0.6455	0.6431	0.6544	0.6486	0.6467	0.646	0.6417	0.6449	0.648	0.647	0.6317	0.6388	0.6433	0.6415	0.6321	0.635	0.5673	0.597	0.5997	0.617	0.5427	0.5755	0.591	0.5832	0.5392	0.5564
11	2	0.4821	0.5353	0.5657	0.5836	0.6209	0.6176	0.631	0.624	0.6481	0.6412	0.6422	0.6381	0.6287	0.6313	0.6601	0.6499	0.6319	0.6184	0.6547	0.6456	0.655	0.6444	0.6532	0.6453	0.6509	0.6452	0.6548	0.646	0.6467	0.6422	0.6482	0.6394	0.6457	0.6389	0.6006	0.6118	0.6145	0.6198	0.5629	0.5838	0.5927	0.5823	0.5627	0.5678
11	3	0.5228	0.5532	0.588	0.5943	0.6232	0.6158	0.6236	0.614	0.642	0.6321	0.6396	0.6318	0.6368	0.6332	0.6541	0.6422	0.6266	0.6127	0.6479	0.6367	0.6432	0.6315	0.6455	0.6355	0.6484	0.6396	0.6475	0.6367	0.6435	0.6349	0.6469	0.6357	0.6412	0.6316	0.6141	0.6174	0.6218	0.6216	0.575	0.5889	0.5864	0.5751	0.5716	0.5712
11	4	0.5501	0.5688	0.6	0.6004	0.6186	0.6092	0.6185	0.6078	0.6358	0.6248	0.6351	0.6254	0.6326	0.6266	0.644	0.6311	0.6198	0.6059	0.6399	0.6276	0.636	0.6234	0.6449	0.6335	0.6416	0.6314	0.6405	0.6286	0.6406	0.6304	0.6366	0.6245	0.6368	0.6258	0.6214	0.6201	0.6198	0.6167	0.5837	0.5934	0.5813	0.5692	0.5736	0.5706
11	5	0.5601	0.5712	0.6036	0.6003	0.6125	0.6025	0.6127	0.6015	0.6294	0.6179	0.6304	0.6199	0.6284	0.6205	0.6344	0.6212	0.6125	0.5984	0.6323	0.6195	0.6291	0.616	0.6347	0.6228	0.6369	0.6258	0.6317	0.6194	0.6323	0.6216	0.6263	0.6137	0.6321	0.6203	0.6195	0.6156	0.6197	0.6148	0.5861	0.5925	0.5743	0.5619	0.5713	0.567
11	6	0.5662	0.5733	0.602	0.5971	0.6065	0.5958	0.6065	0.5947	0.6192	0.6073	0.6248	0.6136	0.625	0.616	0.6281	0.6147	0.6076	0.5936	0.6239	0.611	0.6203	0.6071	0.6295	0.6171	0.6269	0.6153	0.6237	0.6111	0.6252	0.6138	0.6195	0.6068	0.6213	0.6094	0.6174	0.6119	0.617	0.611	0.589	0.5929	0.5687	0.5561	0.5689	0.5633
11	7	0.5695	0.5735	0.5986	0.5927	0.6027	0.5916	0.6012	0.5893	0.6135	0.6014	0.6176	0.606	0.6194	0.6096	0.6173	0.6039	0.6023	0.5882	0.6181	0.6051	0.6128	0.5993	0.62	0.6074	0.6186	0.6066	0.6141	0.6012	0.6178	0.606	0.6116	0.5988	0.6136	0.6013	0.614	0.6076	0.6157	0.6086	0.5883	0.5906	0.5643	0.5519	0.5673	0.5607
11	8	0.5716	0.5732	0.5949	0.5884	0.5949	0.5836	0.5943	0.5825	0.6088	0.5964	0.6095	0.5978	0.6155	0.6054	0.6112	0.5976	0.596	0.5818	0.6102	0.5971	0.6065	0.5928	0.6128	0.6001	0.6147	0.6025	0.6073	0.5943	0.6105	0.5985	0.6051	0.5922	0.6072	0.5947	0.6077	0.6006	0.6137	0.6059	0.585	0.5858	0.5556	0.5431	0.5591	0.5519
12	1	0.4233	0.5284	0.5197	0.5659	0.6023	0.6091	0.6239	0.6231	0.647	0.6463	0.6304	0.6345	0.6158	0.6296	0.6561	0.65	0.6352	0.6218	0.648	0.6442	0.654	0.647	0.6495	0.6473	0.6484	0.649	0.6527	0.6499	0.6381	0.6424	0.6455	0.6421	0.6362	0.6372	0.5795	0.6055	0.6071	0.6216	0.5524	0.5818	0.5874	0.579	0.5446	0.5596
12	2	0.4927	0.543	0.575	0.5899	0.6239	0.6191	0.6306	0.6229	0.6494	0.6415	0.6454	0.6399	0.635	0.6355	0.657	0.646	0.628	0.6144	0.6515	0.6419	0.6497	0.6385	0.6534	0.6447	0.6546	0.6479	0.6565	0.6469	0.6519	0.6456	0.6519	0.6421	0.6484	0.6403	0.6093	0.6184	0.6233	0.6263	0.5717	0.5897	0.592	0.5812	0.5698	0.5728
12	3	0.5364	0.5635	0.5968	0.6006	0.6245	0.6161	0.624	0.6137	0.644	0.6335	0.6437	0.6345	0.6395	0.6345	0.6522	0.6399	0.6236	0.6096	0.647	0.6352	0.6433	0.631	0.649	0.6383	0.6499	0.6405	0.647	0.6356	0.6461	0.6365	0.6425	0.631	0.6441	0.6334	0.6235	0.6244	0.6292	0.6274	0.5858	0.5969	0.5856	0.5738	0.5768	0.575
12	4	0.5611	0.5764	0.6083	0.6065	0.6202	0.6103	0.6185	0.6074	0.6373	0.6258	0.6397	0.6292	0.6364	0.6291	0.642	0.6287	0.6176	0.6033	0.6386	0.6258	0.6364	0.6234	0.6418	0.6298	0.6443	0.6331	0.6391	0.6268	0.6424	0.6315	0.6366	0.6243	0.6371	0.6253	0.6282	0.6254	0.6265	0.622	0.5937	0.6008	0.5819	0.5695	0.5807	0.5763
12	5	0.5733	0.5814	0.609	0.6043	0.6154	0.6046	0.6158	0.6039	0.6286	0.6166	0.6337	0.6223	0.6345	0.6254	0.635	0.6216	0.6114	0.5972	0.6304	0.6173	0.6272	0.6138	0.6385	0.626	0.6393	0.6274	0.6313	0.6186	0.6351	0.6233	0.6259	0.6131	0.6332	0.6209	0.6263	0.6212	0.6256	0.6194	0.5941	0.5982	0.5746	0.5618	0.5773	0.5717
12	6	0.5786	0.583	0.6101	0.6037	0.61	0.5986	0.6073	0.5952	0.6233	0.6108	0.6263	0.6145	0.6298	0.6199	0.6266	0.613	0.6051	0.591	0.6265	0.6131	0.6197	0.606	0.6298	0.6171	0.6307	0.6183	0.6231	0.61	0.6279	0.6159	0.6205	0.6075	0.6239	0.6114	0.6226	0.6157	0.6234	0.6162	0.5976	0.5995	0.5679	0.5551	0.5745	0.5677
12	7	0.5804	0.5818	0.6067	0.5994	0.6036	0.5919	0.6027	0.5905	0.6144	0.6019	0.6175	0.6054	0.6231	0.6126	0.6181	0.6044	0.6007	0.5864	0.6192	0.6057	0.6109	0.5971	0.6207	0.6078	0.6217	0.6091	0.6151	0.6018	0.6216	0.6092	0.6116	0.5985	0.6145	0.6016	0.6183	0.6107	0.6216	0.6134	0.5955	0.5958	0.5622	0.5494	0.5727	0.565
12	8	0.5813	0.5805	0.599	0.5914	0.5991	0.5873	0.5982	0.5859	0.6107	0.5979	0.613	0.6008	0.6173	0.6065	0.6121	0.5983	0.5959	0.5816	0.6109	0.5974	0.6055	0.5917	0.614	0.6009	0.6155	0.6028	0.6089	0.5954	0.6131	0.6007	0.6046	0.5914	0.6089	0.596	0.6122	0.6042	0.6171	0.6082	0.594	0.593	0.5565	0.5439	0.5657	0.5576
13	1	0.4312	0.5351	0.5289	0.5728	0.6061	0.6112	0.6215	0.6195	0.6495	0.6473	0.6357	0.6379	0.6205	0.6324	0.6532	0.6456	0.6324	0.6189	0.6515	0.6463	0.6484	0.6401	0.6518	0.6479	0.6496	0.6487	0.6537	0.6496	0.6407	0.6433	0.6467	0.6423	0.6372	0.6368	0.5883	0.6118	0.6165	0.6288	0.5607	0.5872	0.5862	0.5769	0.5545	0.5676
13	2	0.5026	0.5487	0.5837	0.5956	0.625	0.6191	0.6315	0.6229	0.6493	0.6405	0.6458	0.6392	0.6407	0.6394	0.6508	0.6396	0.6242	0.6104	0.651	0.641	0.645	0.6333	0.6516	0.6423	0.6574	0.6499	0.6536	0.6434	0.6537	0.6464	0.6501	0.6399	0.6488	0.6396	0.6192	0.6257	0.626	0.6272	0.5813	0.5968	0.5912	0.5797	0.5784	0.5798
13	3	0.5496	0.5729	0.6055	0.6075	0.6254	0.6162	0.6258	0.6151	0.644	0.6329	0.6456	0.6359	0.6412	0.6354	0.6462	0.6336	0.6194	0.6054	0.6457	0.6336	0.643	0.6304	0.648	0.6366	0.6533	0.6429	0.6463	0.6345	0.6516	0.6414	0.642	0.63	0.6436	0.6324	0.6311	0.6301	0.635	0.6319	0.5944	0.6032	0.5832	0.5711	0.5827	0.5795
13	4	0.5736	0.5858	0.6125	0.609	0.6215	0.611	0.6198	0.6082	0.6388	0.627	0.6413	0.6303	0.6418	0.6334	0.6376	0.6242	0.6147	0.6004	0.637	0.624	0.6313	0.6182	0.6427	0.6306	0.6458	0.634	0.6395	0.6269	0.6441	0.6323	0.634	0.6212	0.6356	0.6235	0.6352	0.631	0.6322	0.6265	0.6005	0.6055	0.579	0.5663	0.5861	0.5805
13	5	0.5816	0.587	0.6148	0.6089	0.6166	0.6052	0.6139	0.6017	0.6293	0.6169	0.6359	0.6242	0.6384	0.6285	0.633	0.6192	0.6118	0.5973	0.6309	0.6177	0.6232	0.6096	0.6358	0.6232	0.6396	0.6273	0.6297	0.6168	0.6364	0.6243	0.6255	0.6125	0.6306	0.618	0.6318	0.6251	0.6315	0.6241	0.6031	0.6053	0.5752	0.5622	0.5832	0.5763
13	6	0.5893	0.5912	0.6136	0.6061	0.6091	0.5972	0.609	0.5965	0.6235	0.6108	0.6255	0.6132	0.6324	0.622	0.6256	0.6117	0.6064	0.5919	0.626	0.6125	0.616	0.6021	0.6288	0.6158	0.6309	0.618	0.6225	0.6089	0.6298	0.6172	0.6189	0.6057	0.6238	0.6107	0.6276	0.6198	0.6283	0.6199	0.6023	0.6025	0.5682	0.5551	0.5804	0.5724
13	7	0.5906	0.5895	0.6121	0.6038	0.606	0.5938	0.6041	0.5914	0.6164	0.6036	0.6194	0.6071	0.6252	0.6143	0.6164	0.6026	0.6009	0.5863	0.6207	0.6068	0.61	0.5962	0.6185	0.6052	0.6251	0.6121	0.6153	0.6018	0.6238	0.6108	0.6141	0.6006	0.6167	0.6034	0.62	0.6116	0.6238	0.6146	0.603	0.6018	0.5629	0.5498	0.5768	0.5682
13	8	0.591	0.5881	0.604	0.5953	0.6001	0.5877	0.5999	0.5872	0.6111	0.598	0.6136	0.601	0.6191	0.6077	0.6113	0.5973	0.5976	0.583	0.6113	0.5974	0.6037	0.5899	0.6131	0.5997	0.6166	0.6035	0.6103	0.5964	0.616	0.603	0.6033	0.5896	0.6109	0.5975	0.6172	0.6082	0.6189	0.6094	0.602	0.5996	0.5571	0.5442	0.5739	0.5647
14	1	0.4386	0.5417	0.5363	0.5788	0.609	0.613	0.6245	0.6217	0.6485	0.645	0.6391	0.6395	0.6247	0.6343	0.6512	0.6431	0.6291	0.6156	0.6506	0.6444	0.6469	0.638	0.6498	0.6452	0.6485	0.6465	0.6514	0.6459	0.6427	0.6436	0.6488	0.6429	0.64	0.6381	0.5957	0.6164	0.6198	0.6301	0.5723	0.5954	0.5835	0.5736	0.5599	0.5709
14	2	0.5134	0.5569	0.594	0.6042	0.6273	0.6204	0.6292	0.62	0.6514	0.6418	0.6484	0.6409	0.643	0.6399	0.6491	0.6376	0.6233	0.6093	0.6505	0.6398	0.6432	0.6314	0.6501	0.64	0.6588	0.6502	0.6497	0.6389	0.6553	0.647	0.6489	0.6383	0.647	0.6372	0.627	0.6316	0.6312	0.6308	0.5911	0.6043	0.5857	0.5739	0.5824	0.5823
14	3	0.5611	0.581	0.6122	0.6123	0.6255	0.6157	0.6237	0.6125	0.6434	0.632	0.6442	0.6339	0.6468	0.6396	0.6419	0.6292	0.6152	0.601	0.6452	0.6327	0.641	0.6282	0.6466	0.6345	0.6551	0.644	0.6459	0.6338	0.6512	0.6403	0.6402	0.6278	0.6421	0.6305	0.6361	0.6338	0.6379	0.6335	0.6024	0.6091	0.5788	0.5663	0.5892	0.5848
14	4	0.5847	0.594	0.6171	0.6126	0.6229	0.6119	0.6195	0.6076	0.6352	0.623	0.6415	0.63	0.6448	0.6355	0.6331	0.6195	0.6117	0.5972	0.6368	0.6234	0.6301	0.6166	0.6416	0.6291	0.6481	0.6358	0.6355	0.6227	0.6434	0.6313	0.6335	0.6205	0.6353	0.6229	0.6387	0.6333	0.6371	0.6301	0.6065	0.6098	0.5759	0.563	0.59	0.5834
14	5	0.592	0.5951	0.6189	0.612	0.619	0.6072	0.6141	0.6017	0.628	0.6151	0.6352	0.6233	0.6416	0.631	0.6289	0.6151	0.6098	0.5952	0.6299	0.6163	0.6208	0.607	0.6339	0.621	0.6416	0.6286	0.6284	0.6149	0.6363	0.6237	0.624	0.6108	0.6297	0.6167	0.6356	0.6281	0.6352	0.6267	0.6098	0.6102	0.5716	0.5584	0.5864	0.5786
14	6	0.5989	0.5987	0.6171	0.6089	0.6102	0.5981	0.6079	0.5951	0.6203	0.6073	0.6252	0.6126	0.6361	0.6249	0.6236	0.6096	0.6072	0.5924	0.622	0.6081	0.6141	0.6002	0.6266	0.6133	0.6313	0.618	0.6203	0.6066	0.6298	0.6168	0.6192	0.6058	0.6228	0.6095	0.6309	0.6225	0.6327	0.6233	0.6109	0.6095	0.5672	0.5539	0.5851	0.5765
14	7	0.5994	0.5964	0.6129	0.604	0.6064	0.5939	0.6055	0.5924	0.6154	0.6022	0.6211	0.6083	0.6307	0.6189	0.6164	0.6022	0.6021	0.5872	0.6176	0.6037	0.6107	0.5966	0.619	0.6054	0.6265	0.6132	0.6163	0.6022	0.6234	0.6102	0.6119	0.5982	0.6187	0.6051	0.6263	0.6169	0.6275	0.6175	0.6093	0.6065	0.5627	0.5493	0.5802	0.5708
14	8	0.5986	0.5943	0.6083	0.599	0.6024	0.5898	0.5999	0.587	0.6113	0.598	0.6175	0.6044	0.6241	0.6119	0.6097	0.5956	0.5974	0.5826	0.6127	0.5982	0.604	0.59	0.6113	0.5976	0.622	0.6086	0.6098	0.5956	0.6158	0.6026	0.6031	0.5892	0.6129	0.5992	0.6218	0.6121	0.6231	0.6129	0.609	0.6054	0.5566	0.5434	0.5774	0.5675
15	1	0.4457	0.549	0.5451	0.5854	0.6096	0.6123	0.6243	0.6206	0.6481	0.6436	0.6428	0.6421	0.6271	0.6348	0.6468	0.6381	0.6259	0.6121	0.6497	0.6424	0.6452	0.6358	0.6464	0.6406	0.6518	0.6485	0.6491	0.6427	0.6466	0.6457	0.6485	0.6416	0.6386	0.635	0.6028	0.6219	0.6253	0.6335	0.5809	0.6021	0.5824	0.5723	0.565	0.5743
15	2	0.522	0.5636	0.6027	0.6106	0.6271	0.6198	0.6271	0.6174	0.6506	0.6403	0.6502	0.6417	0.6486	0.6443	0.643	0.6313	0.6193	0.6053	0.6476	0.6363	0.639	0.627	0.6472	0.6366	0.6599	0.6507	0.649	0.6375	0.6544	0.6456	0.6456	0.6345	0.6456	0.6353	0.6316	0.6346	0.6351	0.6337	0.5973	0.6086	0.5792	0.5673	0.5853	0.5842
15	3	0.5691	0.5864	0.6177	0.6165	0.6265	0.6163	0.6226	0.6111	0.645	0.6331	0.6451	0.6343	0.6491	0.6412	0.6402	0.6271	0.613	0.5986	0.6401	0.6273	0.6346	0.6216	0.6445	0.6322	0.6553	0.6438	0.6421	0.6295	0.6501	0.6387	0.6396	0.6269	0.6384	0.6265	0.6401	0.6368	0.6408	0.635	0.6074	0.6124	0.5764	0.5639	0.5917	0.5864
15	4	0.5935	0.6001	0.6216	0.6159	0.623	0.6116	0.6191	0.6069	0.6325	0.6201	0.6409	0.6289	0.6482	0.6379	0.6302	0.6166	0.6091	0.5946	0.633	0.6196	0.6275	0.6138	0.6383	0.6256	0.6466	0.6341	0.6344	0.6211	0.6446	0.6323	0.6308	0.6174	0.6333	0.6206	0.6413	0.6349	0.6402	0.6321	0.6119	0.6137	0.5727	0.5596	0.5931	0.5858
15	5	0.6002	0.6016	0.6212	0.6135	0.6172	0.6051	0.6133	0.6007	0.6253	0.6124	0.6326	0.6202	0.6428	0.6316	0.6237	0.6098	0.6064	0.5917	0.6283	0.6145	0.6194	0.6054	0.6331	0.6199	0.6402	0.627	0.6262	0.6126	0.6358	0.6227	0.6228	0.6093	0.626	0.6128	0.6384	0.6301	0.6377	0.6286	0.6151	0.6143	0.5686	0.5554	0.5906	0.5821
15	6	0.6057	0.6036	0.6206	0.6116	0.6107	0.5984	0.6092	0.5962	0.6212	0.608	0.6234	0.6105	0.6393	0.6274	0.6181	0.604	0.6053	0.5904	0.6219	0.6079	0.6133	0.5992	0.6258	0.6123	0.6313	0.6179	0.6206	0.6065	0.6278	0.6146	0.6152	0.6013	0.62	0.6064	0.6325	0.623	0.634	0.624	0.6154	0.6129	0.5644	0.5512	0.5871	0.5777
15	7	0.6055	0.6011	0.6157	0.6062	0.6067	0.5941	0.6047	0.5915	0.6168	0.6033	0.6209	0.6077	0.6305	0.6183	0.6148	0.6005	0.6015	0.5865	0.6154	0.6011	0.6097	0.5955	0.6171	0.6034	0.6249	0.6115	0.6148	0.6006	0.6238	0.6103	0.6094	0.5952	0.6157	0.602	0.6297	0.6197	0.6312	0.6206	0.6149	0.6111	0.5632	0.5498	0.5832	0.5732
15	8	0.6045	0.5989	0.6125	0.6023	0.6004	0.5877	0.6004	0.5872	0.6106	0.5971	0.6167	0.6034	0.6246	0.6121	0.6096	0.5953	0.599	0.5841	0.6084	0.5938	0.6044	0.59	0.6122	0.5984	0.622	0.6086	0.6096	0.5951	0.6149	0.6013	0.6025	0.5883	0.6107	0.5967	0.6252	0.6148	0.6252	0.6144	0.6134	0.6089	0.5579	0.5445	0.5798	0.5694
16	1	0.454	0.5593	0.5513	0.5892	0.6108	0.6123	0.6251	0.6202	0.647	0.6417	0.6444	0.6423	0.6309	0.6365	0.6413	0.6323	0.6203	0.6065	0.6444	0.6365	0.6408	0.631	0.6443	0.6377	0.6527	0.6484	0.6451	0.6379	0.6461	0.6442	0.6448	0.637	0.6384	0.6337	0.6059	0.6224	0.6308	0.637	0.5882	0.6077	0.5802	0.5699	0.5673	0.575
16	2	0.5321	0.5717	0.6056	0.6126	0.6287	0.6205	0.6247	0.6146	0.6469	0.6363	0.6523	0.6433	0.6497	0.6445	0.6394	0.6272	0.6169	0.6028	0.6457	0.6339	0.6361	0.6237	0.6422	0.6314	0.6587	0.6487	0.645	0.6331	0.6539	0.6445	0.6416	0.6301	0.6413	0.6307	0.6334	0.635	0.641	0.6381	0.6018	0.6116	0.5766	0.5647	0.5897	0.5877
16	3	0.576	0.5911	0.62	0.6175	0.627	0.6164	0.6202	0.6085	0.6424	0.6304	0.6454	0.6342	0.6491	0.6403	0.6368	0.6235	0.6099	0.5955	0.6372	0.6241	0.629	0.6158	0.6416	0.6292	0.6514	0.6396	0.6418	0.6287	0.6498	0.6379	0.6358	0.6229	0.6365	0.6243	0.644	0.6398	0.6431	0.6364	0.6143	0.6179	0.5719	0.5594	0.5952	0.5891
16	4	0.5996	0.6045	0.6247	0.6181	0.6234	0.6118	0.62	0.6076	0.6314	0.6188	0.6414	0.6292	0.6483	0.6376	0.6289	0.6153	0.6077	0.5932	0.6308	0.6172	0.6246	0.6107	0.6371	0.6242	0.6446	0.632	0.6337	0.6202	0.6436	0.6309	0.6281	0.6146	0.6301	0.6172	0.6427	0.6357	0.6423	0.6335	0.6205	0.6209	0.5674	0.5544	0.5964	0.5885
16	5	0.6062	0.606	0.6233	0.6149	0.6167	0.6043	0.6136	0.6009	0.6241	0.611	0.6305	0.6176	0.6428	0.6312	0.6214	0.6075	0.6045	0.5898	0.6255	0.6115	0.617	0.6028	0.6299	0.6165	0.6395	0.6262	0.6254	0.6113	0.6356	0.6223	0.6194	0.6057	0.6243	0.6111	0.6408	0.6316	0.6381	0.6283	0.6222	0.6202	0.5649	0.5517	0.5931	0.5839
16	6	0.611	0.6073	0.6206	0.6113	0.6112	0.5987	0.6085	0.5955	0.6207	0.6073	0.6249	0.6117	0.6391	0.627	0.6144	0.6002	0.6023	0.5875	0.6201	0.6058	0.6117	0.5974	0.6253	0.6115	0.6315	0.6179	0.6195	0.6053	0.6294	0.6159	0.6136	0.5994	0.6181	0.6045	0.6364	0.6264	0.6355	0.625	0.6204	0.6166	0.5625	0.5492	0.5893	0.5793
16	7	0.6101	0.6045	0.6163	0.6062	0.6074	0.5945	0.6043	0.5911	0.6168	0.6032	0.6208	0.6074	0.6306	0.618	0.6131	0.5987	0.6009	0.5859	0.6141	0.5995	0.6074	0.5931	0.6163	0.6024	0.6248	0.6113	0.6135	0.5989	0.6212	0.6077	0.6084	0.594	0.6135	0.5996	0.6331	0.6225	0.6329	0.6219	0.6201	0.6153	0.5607	0.5473	0.5869	0.5764
16	8	0.6091	0.6025	0.6135	0.6029	0.601	0.5881	0.5982	0.585	0.6093	0.5956	0.6176	0.6041	0.625	0.6123	0.6094	0.5947	0.5992	0.584	0.6079	0.5932	0.6029	0.5885	0.6108	0.5968	0.6199	0.6061	0.6067	0.5922	0.6148	0.6009	0.603	0.5887	0.6066	0.5926	0.6283	0.6172	0.6295	0.6179	0.619	0.6132	0.5593	0.5457	0.5824	0.5715
17	1	0.4582	0.5642	0.5541	0.5909	0.6115	0.6118	0.6224	0.6166	0.6436	0.6371	0.6422	0.6394	0.6364	0.6406	0.6365	0.627	0.6167	0.6027	0.6379	0.6293	0.6338	0.6236	0.6412	0.6335	0.6509	0.6458	0.64	0.6322	0.6456	0.6422	0.6376	0.6293	0.6358	0.6307	0.611	0.6264	0.6365	0.6413	0.5955	0.6137	0.5759	0.5652	0.5693	0.5751
17	2	0.5419	0.5788	0.6107	0.6165	0.6279	0.619	0.6231	0.6125	0.6426	0.6318	0.6514	0.6419	0.6492	0.6429	0.6351	0.6227	0.6125	0.5982	0.6389	0.6266	0.6335	0.6208	0.6385	0.6272	0.6551	0.6447	0.6402	0.6278	0.6514	0.6415	0.638	0.6259	0.641	0.6299	0.6365	0.637	0.6448	0.641	0.6109	0.6191	0.5708	0.5587	0.5905	0.5873
17	3	0.5854	0.5984	0.6227	0.6191	0.6256	0.6147	0.6195	0.6075	0.6358	0.6238	0.6463	0.6345	0.6498	0.6406	0.6332	0.6198	0.6073	0.5928	0.6343	0.6209	0.6276	0.6141	0.639	0.6267	0.6481	0.6359	0.6383	0.625	0.6491	0.6369	0.6318	0.6187	0.6326	0.6203	0.6472	0.642	0.6455	0.638	0.6213	0.6236	0.5658	0.5532	0.5982	0.5912
17	4	0.6068	0.6101	0.6251	0.6177	0.6234	0.6115	0.619	0.6064	0.629	0.616	0.6389	0.6264	0.6469	0.6356	0.6242	0.6104	0.6042	0.5895	0.6273	0.6134	0.621	0.6072	0.634	0.6208	0.6433	0.6302	0.6324	0.6184	0.6415	0.6286	0.6229	0.6092	0.6275	0.6143	0.646	0.6379	0.6447	0.6355	0.6257	0.625	0.5616	0.5486	0.5992	0.5904
17	5	0.6091	0.6073	0.6249	0.6158	0.6151	0.6026	0.6129	0.5999	0.6236	0.6103	0.6305	0.6174	0.6435	0.6317	0.6203	0.6063	0.6026	0.5877	0.6211	0.607	0.6125	0.5983	0.6276	0.6139	0.6373	0.6239	0.623	0.6088	0.6341	0.6205	0.6176	0.6036	0.6214	0.6081	0.6418	0.6322	0.6417	0.6315	0.6252	0.6223	0.5602	0.547	0.5941	0.5844
17	6	0.6163	0.6113	0.6215	0.6115	0.6096	0.5967	0.6069	0.5937	0.6194	0.606	0.6233	0.6099	0.636	0.6238	0.6125	0.5982	0.5987	0.5837	0.6153	0.6008	0.6098	0.5954	0.6234	0.6095	0.6303	0.6167	0.6183	0.6039	0.6272	0.6134	0.6112	0.5969	0.6176	0.6039	0.639	0.6284	0.6366	0.6258	0.6242	0.6196	0.5584	0.545	0.5915	0.581
17	7	0.6146	0.6081	0.6177	0.6071	0.6048	0.5918	0.6025	0.5892	0.6143	0.6006	0.6201	0.6066	0.6289	0.6162	0.6101	0.5955	0.5967	0.5816	0.6112	0.5965	0.6059	0.5914	0.6155	0.6013	0.6248	0.6109	0.6105	0.5959	0.6205	0.6066	0.608	0.5935	0.6111	0.597	0.6362	0.625	0.6339	0.6226	0.6246	0.6189	0.5566	0.5432	0.5885	0.5775
17	8	0.6127	0.6053	0.6123	0.6012	0.6014	0.5882	0.5986	0.5851	0.6075	0.5936	0.6169	0.6032	0.6255	0.6126	0.6082	0.5935	0.5961	0.5808	0.6062	0.5914	0.6029	0.5883	0.6109	0.5967	0.619	0.605	0.6075	0.5928	0.6132	0.5991	0.6011	0.5866	0.6061	0.5918	0.6327	0.621	0.6305	0.6187	0.6249	0.6183	0.5544	0.5408	0.5849	0.5735
18	1	0.4591	0.5654	0.5602	0.5953	0.6104	0.6099	0.6176	0.6111	0.6414	0.6341	0.64	0.6361	0.6376	0.6407	0.6341	0.6238	0.6131	0.5991	0.6348	0.6259	0.629	0.6184	0.6393	0.6311	0.649	0.6431	0.6381	0.6298	0.6439	0.6395	0.6367	0.628	0.6366	0.6304	0.6154	0.6292	0.6406	0.6439	0.6028	0.6196	0.5708	0.56	0.5715	0.5761
18	2	0.5496	0.5857	0.6128	0.6172	0.6268	0.6175	0.6191	0.6083	0.6387	0.6274	0.6479	0.638	0.6518	0.6448	0.6333	0.6206	0.6101	0.5956	0.6335	0.6209	0.6269	0.6142	0.6358	0.6243	0.6492	0.6386	0.637	0.6245	0.6486	0.6381	0.6326	0.6205	0.6362	0.6248	0.6407	0.6402	0.6476	0.6427	0.6185	0.6255	0.565	0.5529	0.5929	0.5891
18	3	0.5916	0.6029	0.6252	0.6205	0.6251	0.6137	0.6194	0.607	0.6311	0.6187	0.6429	0.6309	0.6506	0.641	0.6269	0.6135	0.6026	0.588	0.6293	0.616	0.6246	0.611	0.6361	0.6235	0.6462	0.6337	0.6347	0.6211	0.6465	0.6339	0.6275	0.6142	0.6326	0.62	0.649	0.643	0.6462	0.638	0.6252	0.6266	0.5613	0.5486	0.5988	0.5911
18	4	0.6103	0.6122	0.6277	0.6196	0.6203	0.608	0.6157	0.603	0.628	0.6149	0.6379	0.625	0.6449	0.6336	0.6209	0.607	0.6015	0.5867	0.626	0.612	0.6159	0.602	0.63	0.6166	0.6418	0.6285	0.6272	0.6131	0.6416	0.6283	0.6212	0.6074	0.6251	0.612	0.6468	0.6381	0.6474	0.6377	0.6302	0.6288	0.559	0.5461	0.6	0.5907
18	5	0.6154	0.6122	0.6244	0.6148	0.6141	0.6014	0.6094	0.5964	0.6221	0.6086	0.6297	0.6165	0.6417	0.6296	0.6164	0.6023	0.5996	0.5847	0.6192	0.605	0.6086	0.5944	0.6244	0.6105	0.6331	0.6196	0.62	0.6056	0.6329	0.6192	0.6153	0.6014	0.6193	0.6058	0.6429	0.6325	0.6425	0.6318	0.6296	0.626	0.5579	0.5447	0.5955	0.5854
18	6	0.6187	0.6128	0.6212	0.6108	0.607	0.594	0.605	0.5917	0.617	0.6033	0.6228	0.6094	0.6349	0.6221	0.6101	0.5957	0.5966	0.5814	0.613	0.5986	0.6045	0.5901	0.6192	0.605	0.6273	0.6135	0.6152	0.6006	0.6224	0.6085	0.6109	0.5966	0.6141	0.6002	0.6384	0.6274	0.6378	0.6265	0.6276	0.6223	0.5541	0.5408	0.5925	0.5817
18	7	0.6195	0.6123	0.6183	0.6072	0.6019	0.5887	0.5994	0.586	0.6107	0.5968	0.62	0.6064	0.6288	0.6159	0.6079	0.5933	0.5935	0.5784	0.6074	0.5927	0.6042	0.5895	0.6139	0.5996	0.6225	0.6085	0.6096	0.5947	0.6178	0.6037	0.6067	0.5922	0.609	0.595	0.6361	0.6245	0.6333	0.6217	0.6277	0.6214	0.5523	0.5388	0.5907	0.5794
18	8	0.6166	0.6084	0.6152	0.6037	0.5985	0.585	0.5962	0.5825	0.6049	0.5909	0.6167	0.6029	0.6247	0.6117	0.6056	0.591	0.5921	0.5767	0.6042	0.5894	0.6012	0.5865	0.6113	0.5969	0.6183	0.6041	0.6063	0.5915	0.6128	0.5984	0.5998	0.5854	0.6059	0.5916	0.6324	0.6203	0.6301	0.6183	0.6264	0.6194	0.5522	0.5387	0.5881	0.5763
19	1	0.4602	0.5683	0.565	0.5988	0.6122	0.6111	0.6157	0.608	0.6397	0.6318	0.6381	0.6329	0.6399	0.6413	0.6297	0.6191	0.6107	0.5966	0.6319	0.6224	0.626	0.6149	0.6347	0.6261	0.6469	0.6401	0.6353	0.6264	0.6429	0.6375	0.6333	0.6238	0.6332	0.6263	0.6208	0.633	0.6394	0.6414	0.6094	0.6241	0.5649	0.5539	0.5737	0.577
19	2	0.5557	0.5887	0.615	0.6181	0.6251	0.6154	0.6168	0.6057	0.6354	0.6237	0.6436	0.6332	0.6533	0.6455	0.6299	0.6169	0.6052	0.5907	0.6312	0.6183	0.6233	0.6102	0.635	0.6232	0.6462	0.6353	0.6335	0.6208	0.6437	0.633	0.6282	0.6157	0.6349	0.6233	0.6414	0.6397	0.6469	0.6415	0.6232	0.6293	0.5572	0.545	0.593	0.5885
19	3	0.5971	0.6072	0.6289	0.6231	0.6231	0.6115	0.6179	0.6055	0.6291	0.6164	0.641	0.6286	0.6496	0.6394	0.623	0.6096	0.6001	0.5854	0.6248	0.6114	0.6162	0.6026	0.6331	0.6202	0.646	0.6331	0.6291	0.6155	0.6436	0.6309	0.6234	0.6098	0.6291	0.6165	0.6524	0.6456	0.6484	0.6396	0.6284	0.6289	0.5546	0.5419	0.6008	0.5926
19	4	0.6138	0.6147	0.6298	0.6212	0.6179	0.6054	0.6141	0.6012	0.6249	0.6116	0.636	0.6228	0.6442	0.6326	0.618	0.604	0.5985	0.5839	0.6209	0.6069	0.6134	0.5991	0.6287	0.6152	0.6382	0.6248	0.6227	0.6086	0.6393	0.6258	0.6181	0.6041	0.6246	0.6113	0.6478	0.6386	0.6486	0.6385	0.6346	0.6324	0.5539	0.5409	0.5996	0.5899
19	5	0.6186	0.6145	0.6272	0.6172	0.6115	0.5986	0.6056	0.5925	0.6208	0.607	0.6258	0.6125	0.6396	0.6274	0.6138	0.5995	0.5963	0.5813	0.6179	0.6036	0.6056	0.5911	0.619	0.605	0.6296	0.6159	0.6179	0.6036	0.6286	0.6149	0.6128	0.5986	0.6165	0.6029	0.6446	0.6336	0.6429	0.6317	0.6318	0.6272	0.5528	0.5396	0.5954	0.5851
19	6	0.6216	0.6151	0.6219	0.611	0.6073	0.5941	0.6021	0.5887	0.6155	0.6017	0.621	0.6074	0.633	0.6202	0.6079	0.5934	0.5942	0.579	0.6092	0.5947	0.602	0.5875	0.6154	0.6011	0.6261	0.6122	0.6126	0.5979	0.6188	0.6048	0.6071	0.5927	0.6126	0.5987	0.6388	0.6275	0.6395	0.6278	0.6305	0.6247	0.5496	0.5362	0.5928	0.5816
19	7	0.6207	0.6129	0.6213	0.6099	0.5999	0.5865	0.5988	0.5852	0.6107	0.5966	0.6185	0.6047	0.6295	0.6164	0.6065	0.5919	0.5918	0.5765	0.6053	0.5906	0.6002	0.5856	0.6119	0.5976	0.6207	0.6066	0.6083	0.5934	0.6141	0.5999	0.6044	0.5897	0.6091	0.5949	0.6345	0.6226	0.6356	0.6236	0.6294	0.6227	0.5468	0.5333	0.5908	0.5792
19	8	0.618	0.6093	0.6172	0.6054	0.5972	0.5836	0.5944	0.5807	0.6037	0.5894	0.6144	0.6005	0.6257	0.6124	0.6029	0.5881	0.5901	0.5747	0.6037	0.5889	0.599	0.5841	0.6095	0.595	0.6175	0.6031	0.6058	0.5909	0.611	0.5965	0.599	0.5844	0.6044	0.59	0.6315	0.6192	0.6303	0.6181	0.6287	0.621	0.5458	0.5321	0.5896	0.5775
20	1	0.4615	0.572	0.5673	0.6007	0.6104	0.6075	0.6132	0.6053	0.6361	0.6273	0.6353	0.6292	0.6401	0.6401	0.6236	0.6125	0.6069	0.5927	0.6284	0.6184	0.6214	0.6099	0.6318	0.6226	0.6449	0.6375	0.6314	0.6219	0.6377	0.6318	0.6261	0.616	0.6298	0.6222	0.6228	0.634	0.641	0.6415	0.6148	0.6279	0.5597	0.5484	0.575	0.5776
20	2	0.5636	0.5949	0.6174	0.6195	0.6216	0.6117	0.6141	0.6029	0.6325	0.6207	0.6409	0.6299	0.6534	0.6449	0.6232	0.6101	0.6011	0.5867	0.6257	0.6127	0.6181	0.6048	0.6322	0.6201	0.6414	0.6302	0.6288	0.616	0.64	0.6289	0.6232	0.6104	0.6312	0.6194	0.645	0.6426	0.6486	0.6426	0.6267	0.6318	0.553	0.5409	0.5929	0.5881
20	3	0.5999	0.6082	0.6301	0.6236	0.621	0.6091	0.6129	0.6006	0.6271	0.6142	0.6357	0.6232	0.6495	0.6389	0.6182	0.6045	0.5976	0.583	0.6228	0.6092	0.612	0.5982	0.6324	0.6192	0.6389	0.6261	0.6247	0.611	0.64	0.627	0.6208	0.6072	0.6262	0.6133	0.6509	0.6433	0.6493	0.64	0.634	0.6336	0.5499	0.5373	0.6024	0.5936
20	4	0.6167	0.6163	0.6305	0.6214	0.615	0.6024	0.6105	0.5976	0.6199	0.6065	0.6325	0.6193	0.6434	0.6314	0.6144	0.6002	0.5961	0.5813	0.6183	0.6042	0.6064	0.5922	0.6241	0.6104	0.6351	0.6214	0.6172	0.603	0.6356	0.6221	0.6146	0.6005	0.6186	0.6053	0.6479	0.638	0.6499	0.6393	0.6379	0.6346	0.549	0.5362	0.5985	0.5886
20	5	0.6213	0.6164	0.6274	0.617	0.6111	0.598	0.6044	0.591	0.6161	0.6024	0.624	0.6104	0.6391	0.6268	0.6088	0.5944	0.5932	0.5783	0.612	0.5977	0.6023	0.5878	0.6179	0.6038	0.6269	0.6131	0.6148	0.6002	0.6232	0.6095	0.611	0.5968	0.6134	0.5997	0.6448	0.6335	0.6444	0.6328	0.6356	0.6304	0.5473	0.5342	0.5967	0.586
20	6	0.6251	0.618	0.6233	0.6121	0.6058	0.5925	0.5995	0.586	0.6134	0.5996	0.6184	0.6049	0.6327	0.6198	0.6059	0.5912	0.5924	0.5772	0.6084	0.5937	0.5985	0.584	0.611	0.5968	0.6229	0.6089	0.6102	0.5954	0.6178	0.6036	0.6043	0.5898	0.6092	0.5951	0.6416	0.6296	0.64	0.6281	0.6343	0.628	0.5458	0.5326	0.5965	0.585
20	7	0.6216	0.613	0.6202	0.6086	0.6	0.5863	0.5967	0.583	0.6081	0.5939	0.6165	0.6028	0.6288	0.6156	0.6029	0.5882	0.5898	0.5745	0.6036	0.5888	0.5967	0.582	0.6085	0.5941	0.6187	0.6044	0.6062	0.5912	0.6124	0.5981	0.6011	0.5865	0.6044	0.5901	0.6355	0.6232	0.6358	0.6237	0.632	0.6248	0.5429	0.5295	0.5925	0.5806
20	8	0.618	0.6087	0.618	0.6059	0.5958	0.5822	0.5928	0.5789	0.6039	0.5896	0.6127	0.5986	0.6246	0.6111	0.6003	0.5854	0.589	0.5737	0.6014	0.5865	0.5947	0.5798	0.6065	0.5921	0.6145	0.6001	0.6032	0.5882	0.6088	0.5943	0.5976	0.5829	0.6023	0.5879	0.6297	0.6172	0.6316	0.6192	0.6298	0.6216	0.5391	0.5255	0.588	0.5757
21	1	0.4699	0.5799	0.5677	0.6008					0.6306	0.6213	0.6335	0.6267	0.6389	0.6385	0.6185	0.6072	0.6029	0.5887	0.6227	0.6123	0.6172	0.6056	0.6311	0.6215	0.642	0.6342	0.6255	0.6155	0.6359	0.6295	0.6212	0.6104	0.6261	0.6179	0.6229	0.6329	0.6425	0.6421	0.6175	0.629	0.5569	0.5455	0.5746	0.5765
21	2	0.5679	0.5972	0.6171	0.6184					0.6309	0.6187	0.6376	0.6261	0.651	0.6422	0.6199	0.6067	0.599	0.5846	0.6209	0.6077	0.6137	0.6004	0.6302	0.6178	0.638	0.6265	0.6261	0.6131	0.6368	0.6255	0.6184	0.6053	0.6273	0.6151	0.6464	0.6431	0.6491	0.6422	0.6309	0.6348	0.5489	0.5368	0.5921	0.5867
21	3	0.6032	0.6108	0.6299	0.6228					0.6246	0.6116	0.6337	0.6208	0.647	0.636	0.6138	0.5999	0.5936	0.5789	0.618	0.6043	0.6098	0.5959	0.6277	0.6143	0.6341	0.621	0.6208	0.6071	0.6361	0.623	0.6169	0.6033	0.6224	0.6092	0.6525	0.6441	0.6471	0.6374	0.6365	0.6355	0.546	0.5335	0.5993	0.5902
21	4	0.6201	0.6187	0.6287	0.6192					0.619	0.6053	0.6299	0.6167	0.643	0.631	0.6097	0.5954	0.5929	0.5781	0.613	0.5988	0.604	0.5898	0.6229	0.6091	0.6318	0.6184	0.6137	0.5994	0.6318	0.6181	0.6097	0.5957	0.6168	0.6033	0.6472	0.637	0.6474	0.6364	0.6409	0.6369	0.5436	0.5309	0.5989	0.5884
21	5	0.6249	0.6189	0.6268	0.6162					0.6126	0.5988	0.6202	0.6067	0.6375	0.6249	0.6054	0.5908	0.5911	0.5761	0.6071	0.5928	0.598	0.5835	0.6155	0.6015	0.6236	0.6098	0.6101	0.5955	0.6205	0.6067	0.6058	0.5914	0.6107	0.5966	0.6452	0.6335	0.645	0.6333	0.6369	0.6313	0.542	0.5291	0.5968	0.5857
21	6	0.626	0.6182	0.6225	0.6112					0.6102	0.5962	0.6168	0.6031	0.6325	0.6193	0.6009	0.5862	0.5877	0.5726	0.6045	0.5898	0.597	0.5822	0.6096	0.5953	0.6212	0.6069	0.6082	0.5932	0.6167	0.6024	0.6035	0.5889	0.6068	0.5925	0.6414	0.6291	0.6408	0.6287	0.6369	0.63	0.5386	0.5253	0.5935	0.5817
21	7	0.6221	0.6131	0.6201	0.6083					0.607	0.5928	0.614	0.6002	0.6267	0.6134	0.6	0.5852	0.5885	0.5732	0.6003	0.5854	0.5955	0.5808	0.6046	0.5904	0.6167	0.6024	0.6044	0.5894	0.6144	0.5999	0.5992	0.5845	0.6016	0.5871	0.6354	0.6228	0.6362	0.6239	0.6333	0.6255	0.5374	0.5239	0.594	0.5817
21	8	0.6173	0.6076	0.6159	0.6036					0.6028	0.5884	0.6095	0.5952	0.6227	0.6092	0.5975	0.5825	0.5856	0.5703	0.5972	0.5823	0.5922	0.5772	0.6045	0.59	0.6127	0.5981	0.6019	0.5868	0.608	0.5934	0.5944	0.5797	0.6003	0.5858	0.6319	0.619	0.6299	0.6174	0.6297	0.6212	0.5358	0.5223	0.589	0.5764
22	1	0.4697	0.5822	0.5681	0.6006					0.627	0.6172	0.6305	0.623	0.6387	0.6373	0.6162	0.6046	0.5997	0.5855	0.6183	0.6074	0.6125	0.6007	0.6282	0.6185	0.637	0.6289	0.6217	0.6112	0.6329	0.6262	0.6172	0.6062	0.6237	0.6149	0.6229	0.6321	0.6408	0.64	0.6217	0.6324	0.5511	0.5396	0.5757	0.5766
22	2	0.5727	0.6001	0.6177	0.6182					0.626	0.6135	0.636	0.6244	0.6463	0.6373	0.6141	0.6005	0.5951	0.5806	0.6191	0.6057	0.6077	0.5943	0.6257	0.6129	0.6349	0.6231	0.6209	0.6078	0.6343	0.6225	0.6146	0.6014	0.6244	0.612	0.6455	0.6416	0.6483	0.6406	0.6338	0.6367	0.5444	0.5322	0.5916	0.5855
22	3	0.6063	0.6126	0.6281	0.6203					0.6222	0.6089	0.6324	0.6195	0.6458	0.6345	0.6116	0.5976	0.5924	0.5777	0.6138	0.6	0.6073	0.5932	0.6247	0.6111	0.6325	0.6193	0.6159	0.6021	0.631	0.6176	0.611	0.5972	0.62	0.6067	0.653	0.6442	0.6459	0.6358	0.6397	0.638	0.5416	0.5289	0.5974	0.5879
22	4	0.6228	0.6205	0.629	0.6191					0.6158	0.6019	0.6265	0.6132	0.6399	0.6278	0.6068	0.5925	0.59	0.5752	0.6081	0.5939	0.6016	0.5872	0.6184	0.6044	0.6273	0.6139	0.6092	0.5949	0.6282	0.6145	0.6048	0.5906	0.6139	0.6001	0.649	0.6385	0.6475	0.636	0.6437	0.6391	0.5382	0.5255	0.599	0.5882
22	5	0.6261	0.6196	0.6236	0.6129					0.6116	0.5977	0.619	0.6055	0.6353	0.6225	0.6013	0.5868	0.5857	0.5707	0.6048	0.5903	0.5952	0.5806	0.6116	0.5975	0.6205	0.6066	0.6057	0.591	0.6178	0.6038	0.603	0.5884	0.6079	0.5938	0.644	0.632	0.6422	0.6304	0.6407	0.6347	0.5351	0.5222	0.5959	0.5845
22	6	0.6257	0.6174	0.6214	0.61					0.6069	0.5929	0.6151	0.6013	0.6284	0.6153	0.5993	0.5846	0.586	0.5709	0.5993	0.5846	0.5927	0.578	0.6075	0.5932	0.6181	0.6039	0.6029	0.588	0.6159	0.6016	0.5997	0.5851	0.6046	0.5903	0.6397	0.6273	0.6412	0.6288	0.6383	0.6311	0.533	0.5199	0.5945	0.5824
22	7	0.6236	0.6142	0.6181	0.6061					0.6037	0.5893	0.6134	0.5994	0.6248	0.6114	0.5971	0.5824	0.5846	0.5694	0.5961	0.5812	0.593	0.5781	0.6035	0.5891	0.616	0.6015	0.6034	0.5884	0.6132	0.5986	0.597	0.5821	0.6014	0.5868	0.6336	0.6209	0.6354	0.6229	0.6349	0.6268	0.5318	0.5184	0.5932	0.5807
22	8	0.6207	0.6105	0.6144	0.6021					0.6005	0.5861	0.6075	0.5932	0.6209	0.6073	0.5957	0.5807	0.5833	0.568	0.5961	0.5811	0.5894	0.5744	0.6005	0.5861	0.6102	0.5955	0.5994	0.5842	0.6094	0.5946	0.593	0.5781	0.5974	0.5827	0.6323	0.6193	0.6296	0.617	0.6323	0.6235	0.5311	0.5175	0.589	0.5762
23	1	0.4711	0.5881	0.5674	0.5996					0.624	0.6138	0.6268	0.6186	0.6373	0.6351	0.6112	0.5993	0.5958	0.5815	0.615	0.604	0.6084	0.5962	0.6216	0.6117	0.6312	0.6225	0.6156	0.6049	0.6286	0.6212	0.612	0.6008	0.6206	0.611	0.6226	0.6306	0.6425	0.6405	0.6233	0.6331	0.5454	0.5338	0.5745	0.5749
23	2	0.5752	0.6015	0.6192	0.6184					0.6231	0.6106	0.6315	0.6198	0.6435	0.6341	0.6108	0.597	0.5911	0.5766	0.6137	0.6003	0.6056	0.592	0.6225	0.6095	0.6301	0.6177	0.6192	0.6058	0.6308	0.6186	0.6106	0.5975	0.6211	0.6084	0.6465	0.642	0.6473	0.6389	0.6358	0.638	0.5396	0.5274	0.59	0.5836
23	3	0.6106	0.616	0.628	0.6201					0.6181	0.6047	0.6287	0.6155	0.6413	0.63	0.6073	0.5933	0.587	0.5724	0.6124	0.5984	0.6042	0.5901	0.6198	0.6063	0.6296	0.6164	0.612	0.5981	0.6282	0.6148	0.6061	0.5922	0.6177	0.6041	0.6507	0.6416	0.6456	0.6354	0.6417	0.6397	0.5382	0.5256	0.5958	0.5861
23	4	0.6235	0.6202	0.6294	0.6191					0.6138	0.5998	0.6242	0.6108	0.6387	0.6261	0.6034	0.5889	0.586	0.5711	0.6057	0.5914	0.599	0.5846	0.6141	0.6	0.6262	0.6124	0.6072	0.5927	0.621	0.6074	0.6005	0.5864	0.6107	0.5968	0.648	0.6371	0.6441	0.6325	0.6446	0.6397	0.5339	0.5211	0.5983	0.5872
23	5	0.6273	0.6204	0.6239	0.6128					0.609	0.5949	0.6153	0.6015	0.6321	0.6193	0.5976	0.583	0.5821	0.5671	0.6009	0.5863	0.5945	0.58	0.6095	0.5952	0.6156	0.6017	0.6032	0.5886	0.6145	0.6005	0.5985	0.584	0.6049	0.5907	0.644	0.6318	0.6436	0.6315	0.6428	0.6363	0.5299	0.517	0.598	0.5861
23	6	0.6253	0.6165	0.6198	0.6082					0.6058	0.5916	0.6131	0.5992	0.6274	0.6141	0.5948	0.5801	0.5812	0.566	0.5979	0.583	0.5902	0.5755	0.6048	0.5904	0.6151	0.6008	0.6	0.5852	0.6133	0.5989	0.5962	0.5814	0.6031	0.5886	0.6391	0.6265	0.6384	0.626	0.64	0.6323	0.5269	0.5138	0.5952	0.5828
23	7	0.6248	0.615	0.6166	0.6044					0.6002	0.5858	0.6109	0.5968	0.621	0.6075	0.5946	0.5796	0.5819	0.5667	0.5936	0.5787	0.5883	0.5735	0.6005	0.586	0.612	0.5975	0.5988	0.5838	0.6093	0.5946	0.5922	0.5773	0.5994	0.5849	0.6349	0.6221	0.6363	0.6236	0.6338	0.6253	0.526	0.5127	0.5912	0.5784
23	8	0.6228	0.6124	0.6138	0.6012					0.5988	0.5844	0.6053	0.5908	0.6191	0.6053	0.5898	0.5747	0.5796	0.5644	0.5927	0.5778	0.5864	0.5715	0.599	0.5845	0.6088	0.5939	0.5986	0.5833	0.6072	0.5924	0.5917	0.5768	0.5974	0.5827	0.6305	0.6175	0.6296	0.6168	0.634	0.625	0.527	0.5134	0.5879	0.5749
24	1	0.4765	0.5948	0.5672	0.5984					0.6225	0.6117	0.6243	0.6159	0.6343	0.6314	0.61	0.5977	0.5921	0.5778	0.6086	0.5972	0.6047	0.5921	0.6176	0.6072	0.6264	0.6171	0.6117	0.6006	0.6244	0.6166	0.6087	0.5971	0.6173	0.6072	0.6228	0.6301	0.6411	0.6383	0.6247	0.6338	0.5384	0.5268	0.5738	0.5734
24	2	0.5782	0.6036	0.6173	0.6159					0.62	0.6071	0.6274	0.6152	0.6417	0.632	0.6082	0.5944	0.5865	0.5719	0.6111	0.5975	0.6034	0.5896	0.6194	0.6063	0.6274	0.6149	0.6148	0.6012	0.6269	0.6144	0.606	0.5927	0.6179	0.6051	0.6456	0.6404	0.6477	0.639	0.6365	0.6383	0.5341	0.5218	0.5885	0.5817
24	3	0.613	0.6173	0.6296	0.6213					0.6149	0.6013	0.6266	0.6134	0.6368	0.6252	0.6036	0.5896	0.5827	0.5682	0.6075	0.5936	0.5995	0.5854	0.616	0.6022	0.6272	0.6137	0.6083	0.5942	0.6246	0.611	0.6029	0.5891	0.6146	0.6008	0.6482	0.6386	0.6434	0.6327	0.6444	0.6419	0.531	0.5184	0.5944	0.5843
24	4	0.6257	0.6215	0.6281	0.6176					0.6105	0.5965	0.6199	0.6063	0.6336	0.6209	0.601	0.5866	0.5815	0.5668	0.6015	0.5872	0.5959	0.5815	0.6114	0.5973	0.6224	0.6087	0.6031	0.5888	0.6204	0.6065	0.5971	0.5829	0.6089	0.5949	0.6457	0.6344	0.645	0.6331	0.6458	0.6406	0.5277	0.515	0.5965	0.5851
24	5	0.6282	0.621	0.6222	0.6109					0.6074	0.5931	0.6136	0.5996	0.6292	0.6163	0.5959	0.5813	0.5796	0.5646	0.597	0.5823	0.5925	0.5779	0.6069	0.5926	0.6154	0.6012	0.6012	0.5866	0.6119	0.5977	0.5936	0.5791	0.6045	0.5901	0.6414	0.6291	0.6431	0.6308	0.6442	0.6374	0.525	0.512	0.5967	0.5848
24	6	0.6273	0.618	0.6188	0.607					0.6024	0.5882	0.6116	0.5975	0.6225	0.6093	0.5921	0.5774	0.5782	0.5631	0.5941	0.5793	0.5877	0.5731	0.6032	0.5887	0.6121	0.5978	0.597	0.5822	0.6109	0.5965	0.5915	0.5767	0.5996	0.5852	0.6384	0.6256	0.6393	0.6266	0.6441	0.6361	0.5201	0.5071	0.5944	0.5817
24	7	0.6254	0.6153	0.6152	0.6028					0.6001	0.5856	0.6079	0.5937	0.6181	0.6045	0.5908	0.5759	0.5781	0.5629	0.5911	0.5762	0.5842	0.5695	0.5993	0.5848	0.6096	0.5951	0.5954	0.5804	0.6067	0.592	0.5905	0.5756	0.5972	0.5825	0.6325	0.6195	0.6347	0.6218	0.6368	0.6281	0.5216	0.5084	0.5913	0.5782
24	8	0.623	0.6123	0.6143	0.6016					0.5944	0.58	0.6042	0.5897	0.6166	0.6027	0.5876	0.5725	0.5782	0.5629	0.5889	0.5739	0.5811	0.5663	0.5972	0.5826	0.6069	0.5921	0.5941	0.5789	0.6044	0.5896	0.5878	0.573	0.5945	0.5797	0.6285	0.6152	0.6292	0.6162	0.6344	0.6251	0.5212	0.5078	0.5873	0.5742
25	1	0.4809	0.6023	0.5672	0.6002					0.6191	0.608	0.6211	0.6125	0.6344	0.6306	0.6054	0.593	0.5894	0.5751	0.6061	0.5943	0.6002	0.5875	0.6148	0.6042	0.625	0.6154	0.6084	0.5968	0.6201	0.612	0.6065	0.5947	0.6105	0.6002	0.6222	0.6279	0.6407	0.6375	0.6262	0.6343	0.5307	0.5191	0.5698	0.5691
25	2	0.5776	0.6025	0.6166	0.6147					0.6162	0.6029	0.6253	0.6131	0.6382	0.6281	0.6037	0.59	0.5846	0.5701	0.6088	0.5951	0.5999	0.5861	0.6162	0.603	0.6229	0.6103	0.6083	0.5948	0.626	0.6131	0.6029	0.5896	0.613	0.6	0.6443	0.6385	0.6462	0.6372	0.6401	0.6408	0.5278	0.5155	0.588	0.5803
25	3	0.6134	0.6171	0.6293	0.6204					0.6125	0.5988	0.6218	0.6086	0.6344	0.6224	0.5994	0.5854	0.5799	0.5653	0.6033	0.5893	0.5971	0.583	0.6142	0.6005	0.623	0.6095	0.6052	0.5911	0.6231	0.6095	0.599	0.5853	0.6101	0.5963	0.6457	0.6358	0.6421	0.6308	0.645	0.6419	0.5244	0.5119	0.5939	0.5835
25	4	0.6256	0.6209	0.628	0.617					0.6072	0.5932	0.6178	0.6041	0.6306	0.6178	0.5954	0.581	0.5778	0.5631	0.5972	0.5829	0.5913	0.5771	0.6088	0.5947	0.6188	0.6047	0.5999	0.5855	0.6171	0.6031	0.5933	0.5791	0.6064	0.5923	0.6428	0.6311	0.6418	0.6298	0.6465	0.641	0.5221	0.5093	0.5965	0.5848
25	5	0.629	0.6214	0.6225	0.611					0.6028	0.5886	0.6122	0.598	0.6249	0.6121	0.5917	0.5771	0.5757	0.5607	0.5929	0.5783	0.5885	0.5741	0.6037	0.5894	0.6119	0.5977	0.5952	0.5807	0.6111	0.5968	0.5896	0.5751	0.6006	0.5863	0.6402	0.6277	0.641	0.6286	0.6445	0.6374	0.5193	0.5065	0.5946	0.5824
25	6	0.6287	0.619	0.6167	0.6049					0.5998	0.5854	0.6111	0.5968	0.6202	0.6067	0.59	0.5753	0.5773	0.5622	0.5904	0.5756	0.5857	0.5711	0.6008	0.5863	0.6113	0.5968	0.5949	0.5801	0.608	0.5935	0.5876	0.573	0.5976	0.5831	0.6373	0.6242	0.6382	0.6254	0.6439	0.6357	0.5175	0.5044	0.594	0.5809
25	7	0.6261	0.6158	0.6153	0.6028					0.5958	0.5813	0.6061	0.5917	0.6169	0.6033	0.5868	0.5719	0.5748	0.5598	0.588	0.5732	0.5825	0.5677	0.5978	0.5831	0.6055	0.5909	0.5923	0.5774	0.6046	0.5898	0.5869	0.5721	0.5937	0.579	0.6302	0.6171	0.6332	0.6202	0.6404	0.6313	0.5169	0.5038	0.5923	0.5787
25	8	0.6227	0.6118	0.6129	0.6002					0.5934	0.5788	0.6032	0.5888	0.6152	0.6013	0.5842	0.5692	0.5758	0.5607	0.5861	0.5712	0.5787	0.5639	0.5953	0.5807	0.605	0.5901	0.5911	0.5759	0.6034	0.5885	0.5855	0.5706	0.5917	0.577	0.6273	0.614	0.6266	0.6135	0.6356	0.6258	0.518	0.5047	0.5855	0.5721
