# Supplementary material for: The ranging of amino acids substitution matrices of various types in accordance with the alignment accuracy criterion
Source: BMC Bioinformatics. 2020 Sep 14;21(Suppl 11):294. doi: 10.1186/s12859-020-03616-0 (PMC7489204; doi:10.1186/s12859-020-03616-0)
Supplement: Supplementary file 3 — Additional file 3: Table S3. Correlation of matrices. [file 12859_2020_3616_MOESM3_ESM.xlsx]

## Sheet: Correlation
	Table S3. Correlation of Matrices
		PAM30	PAM60	PAM120	PAM250	Blosum45	Blosum50	Blosum62	Gonnet250	Gonnet_p	Optima	MIQS	VTML250	Pfasum050	Pfasum100	Crooks	CCF53	Moll60	Johnson	Prlic	Blake	Benner	Miyazawa
1	PAM30	1	0.9917	0.9787	0.9291	0.8179	0.8199	0.84	0.8272	0.8272	0.8162	0.8362	0.8394	0.8232	0.8148	0.7804	0.8307	0.7993	0.8465	0.7411	0.76	0.7264	0.6217	PAM30
2	PAM60	0.9917	1	0.9885	0.9478	0.8321	0.8343	0.8505	0.843	0.843	0.8283	0.8474	0.8527	0.8353	0.8271	0.7949	0.8402	0.8084	0.8525	0.7525	0.7684	0.7223	0.6285	PAM60
3	PAM120	0.9787	0.9885	1	0.9695	0.8383	0.8399	0.8527	0.8595	0.8595	0.8348	0.8511	0.8622	0.8443	0.828	0.7949	0.843	0.8055	0.8567	0.7579	0.7826	0.7193	0.647	PAM120
4	PAM250	0.9291	0.9478	0.9695	1	0.8485	0.8495	0.8514	0.895	0.895	0.8383	0.8752	0.8928	0.8563	0.8267	0.8045	0.8419	0.7983	0.856	0.7787	0.7981	0.6748	0.6552	PAM250
5	Blosum45	0.8179	0.8321	0.8383	0.8485	1	0.9799	0.9687	0.9138	0.9138	0.9549	0.9053	0.905	0.9466	0.9432	0.9343	0.9594	0.9215	0.9162	0.8756	0.8165	0.659	0.6642	Blosum45
6	Blosum50	0.8199	0.8343	0.8399	0.8495	0.9799	1	0.9819	0.9303	0.9303	0.9708	0.9169	0.9194	0.9624	0.9597	0.9514	0.9738	0.9396	0.9172	0.889	0.8118	0.6575	0.6932	Blosum50
7	Blosum62	0.84	0.8505	0.8527	0.8514	0.9687	0.9819	1	0.9386	0.9386	0.9788	0.923	0.9257	0.9701	0.9693	0.9565	0.9839	0.9509	0.9158	0.8949	0.8093	0.6758	0.7172	Blosum62
8	Gonnet250	0.8272	0.843	0.8595	0.895	0.9138	0.9303	0.9386	1	1	0.9437	0.9656	0.9763	0.9647	0.9501	0.9361	0.9342	0.9231	0.8927	0.9063	0.7908	0.6689	0.7648	Gonnet250
9	Gonnet_p	0.8272	0.843	0.8595	0.895	0.9138	0.9303	0.9386	1	1	0.9437	0.9656	0.9763	0.9647	0.9501	0.9361	0.9342	0.9231	0.8927	0.9063	0.7908	0.6689	0.7648	Vogt, G
10	Optima	0.8162	0.8283	0.8348	0.8383	0.9549	0.9708	0.9788	0.9437	0.9437	1	0.9251	0.9299	0.9693	0.9665	0.9542	0.9888	0.9488	0.9038	0.9076	0.8093	0.6649	0.7266	Kann, M
11	MIQS	0.8362	0.8474	0.8511	0.8752	0.9053	0.9169	0.923	0.9656	0.9656	0.9251	1	0.9851	0.946	0.9378	0.9238	0.9166	0.9171	0.8872	0.8825	0.7858	0.6171	0.6972	MIQS
12	VTML250	0.8394	0.8527	0.8622	0.8928	0.905	0.9194	0.9257	0.9763	0.9763	0.9299	0.9851	1	0.9537	0.9382	0.9247	0.9209	0.9138	0.8752	0.8773	0.7864	0.6498	0.7258	VTML250
13	Pfasum050	0.8232	0.8353	0.8443	0.8563	0.9466	0.9624	0.9701	0.9647	0.9647	0.9693	0.946	0.9537	1	0.9817	0.9732	0.9627	0.9572	0.9096	0.9203	0.8182	0.6824	0.7782	Pfasum050
14	Pfasum100	0.8148	0.8271	0.828	0.8267	0.9432	0.9597	0.9693	0.9501	0.9501	0.9665	0.9378	0.9382	0.9817	1	0.9754	0.9599	0.9676	0.8991	0.9176	0.7882	0.667	0.7474	Pfasum100
15	Crooks	0.7804	0.7949	0.7949	0.8045	0.9343	0.9514	0.9565	0.9361	0.9361	0.9542	0.9238	0.9247	0.9732	0.9754	1	0.9498	0.9547	0.8979	0.9154	0.8065	0.6404	0.729	Dirichlet
16	CCF53	0.8307	0.8402	0.843	0.8419	0.9594	0.9738	0.9839	0.9342	0.9342	0.9888	0.9166	0.9209	0.9627	0.9599	0.9498	1	0.9427	0.9049	0.8966	0.8032	0.6827	0.705	Plasmodium
17	Moll60	0.7993	0.8084	0.8055	0.7983	0.9215	0.9396	0.9509	0.9231	0.9231	0.9488	0.9171	0.9138	0.9572	0.9676	0.9547	0.9427	1	0.8598	0.8878	0.7592	0.6674	0.7084	Mollicutes
18	Johnson	0.8465	0.8525	0.8567	0.856	0.9162	0.9172	0.9158	0.8927	0.8927	0.9038	0.8872	0.8752	0.9096	0.8991	0.8979	0.9049	0.8598	1	0.8592	0.8851	0.6556	0.6992	Johnson, M
19	Prlic	0.7411	0.7525	0.7579	0.7787	0.8756	0.889	0.8949	0.9063	0.9063	0.9076	0.8825	0.8773	0.9203	0.9176	0.9154	0.8966	0.8878	0.8592	1	0.7701	0.6096	0.7562	Prlic, A
20	Blake	0.76	0.7684	0.7826	0.7981	0.8165	0.8118	0.8093	0.7908	0.7908	0.8093	0.7858	0.7864	0.8182	0.7882	0.8065	0.8032	0.7592	0.8851	0.7701	1	0.54	0.6427	Blake, J
21	Benner	0.7264	0.7223	0.7193	0.6748	0.659	0.6575	0.6758	0.6689	0.6689	0.6649	0.6171	0.6498	0.6824	0.667	0.6404	0.6827	0.6674	0.6556	0.6096	0.54	1	0.7208	Benner, S
22	Miyazawa	0.6217	0.6285	0.647	0.6552	0.6642	0.6932	0.7172	0.7648	0.7648	0.7266	0.6972	0.7258	0.7782	0.7474	0.729	0.705	0.7084	0.6992	0.7562	0.6427	0.7208	1	Miyazawa, S
